# Supplementary material for: Understanding disorder and linker deficiency in porphyrinic zirconium-based metal–organic frameworks by resolving the Zr8O6 cluster conundrum in PCN-221
Source: Nat Commun. 2021 May 25;12:3099. doi: 10.1038/s41467-021-23348-w (PMC8149457; doi:10.1038/s41467-021-23348-w)
Supplement: Supplementary file 2 — Supplementary Data 1 [file 41467_2021_23348_MOESM2_ESM.zip]

Archive with 1 entries (1 files):
- dPCN-224_SCXRD.cif
