# Supplementary material for: Understanding disorder and linker deficiency in porphyrinic zirconium-based metal–organic frameworks by resolving the Zr8O6 cluster conundrum in PCN-221
Source: Nat Commun. 2021 May 25;12:3099. doi: 10.1038/s41467-021-23348-w (PMC8149457; doi:10.1038/s41467-021-23348-w)
Supplement: Supplementary file 2 — Supplementary Data 1 [file 41467_2021_23348_MOESM2_ESM.zip › dPCN-224_SCXRD.cif]

 
data_cu_2019S016_CK144B_0m_a
 
_audit_creation_method            SHELXL-2018/3
_chemical_name_systematic         ?
_chemical_name_common             ?
_chemical_formula_moiety          ?
_chemical_formula_sum             'C91 H42 N6 O26 Zr6' 
_chemical_melting_point           ?
                               
_exptl_crystal_description        block
_exptl_crystal_colour             purple
_diffrn_ambient_temperature       100(2)
_chemical_formula_weight          2182.67

loop_
_atom_type_symbol
_atom_type_description
_atom_type_scat_dispersion_real
_atom_type_scat_dispersion_imag
_atom_type_scat_source
C C 0.0181 0.0091 'International Tables Vol C Tables 4.2.6.8 and 6.1.1.4'
H H 0.0000 0.0000 'International Tables Vol C Tables 4.2.6.8 and 6.1.1.4'
N N 0.0311 0.0180 'International Tables Vol C Tables 4.2.6.8 and 6.1.1.4'
O O 0.0492 0.0322 'International Tables Vol C Tables 4.2.6.8 and 6.1.1.4'
Zr Zr -0.1862 2.2449 'International Tables Vol C Tables 4.2.6.8 and 6.1.1.4'

_space_group_crystal_system       cubic
_space_group_IT_number            221
_space_group_name_H-M_alt         'P m -3 m'
_space_group_name_Hall            '-P 4 2 3'
_chemical_absolute_configuration  .
 
loop_
 _space_group_symop_operation_xyz
 'x, y, z'
 '-x, -y, z'
 '-x, y, -z'
 'x, -y, -z'
 'z, x, y'
 'z, -x, -y'
 '-z, -x, y'
 '-z, x, -y'
 'y, z, x'
 '-y, z, -x'
 'y, -z, -x'
 '-y, -z, x'
 'y, x, -z'
 '-y, -x, -z'
 'y, -x, z'
 '-y, x, z'
 'x, z, -y'
 '-x, z, y'
 '-x, -z, -y'
 'x, -z, y'
 'z, y, -x'
 'z, -y, x'
 '-z, y, x'
 '-z, -y, -x'
 '-x, -y, -z'
 'x, y, -z'
 'x, -y, z'
 '-x, y, z'
 '-z, -x, -y'
 '-z, x, y'
 'z, x, -y'
 'z, -x, y'
 '-y, -z, -x'
 'y, -z, x'
 '-y, z, x'
 'y, z, -x'
 '-y, -x, z'
 'y, x, z'
 '-y, x, -z'
 'y, -x, -z'
 '-x, -z, y'
 'x, -z, -y'
 'x, z, y'
 '-x, z, -y'
 '-z, -y, x'
 '-z, y, -x'
 'z, -y, -x'
 'z, y, x'
 
_shelx_space_group_comment       
;
The symmetry employed for this shelxl refinement is uniquely defined
by the following loop, which should always be used as a source of
symmetry information in preference to the above space-group names.
They are only intended as comments.
;
 
_cell_length_a                    19.315(2)
_cell_length_b                    19.315(2)
_cell_length_c                    19.315(2)
_cell_angle_alpha                 90
_cell_angle_beta                  90
_cell_angle_gamma                 90
_cell_volume                      7206(2)
_cell_formula_units_Z             1
_cell_measurement_temperature     100(2)
_cell_measurement_reflns_used     4260
_cell_measurement_theta_min       2.28
_cell_measurement_theta_max       30.95
_exptl_crystal_density_meas       ?
_exptl_crystal_density_method     ?
_exptl_crystal_density_diffrn     0.517          
_exptl_crystal_F_000              1112
_exptl_transmission_factor_min    ?
_exptl_transmission_factor_max    ?
_exptl_crystal_size_max           0.025
_exptl_crystal_size_mid           0.015
_exptl_crystal_size_min           0.015
_exptl_absorpt_coefficient_mu     1.931
_shelx_estimated_absorpt_T_min    0.953
_shelx_estimated_absorpt_T_max    0.972
_exptl_absorpt_correction_type    multi-scan
_exptl_absorpt_correction_T_min   0.3750
_exptl_absorpt_correction_T_max   0.4938
_exptl_absorpt_process_details    
;
Bruker AXS area detector scaling and absorption correction,
G.M. Sheldrick, SADABS, Version 2016/2, University of G\"ottingen. Germany. 
;
_diffrn_radiation_probe           x-ray
_diffrn_radiation_type            CuK\a
_diffrn_radiation_wavelength      1.54178
_diffrn_source                    'microfocus source'
_diffrn_source_type               'Incoatec'
_diffrn_radiation_monochromator   'Montel optic'
_diffrn_measurement_device_type   'D8 Venture, Bruker AXS'
_diffrn_measurement_method        \wscan
_diffrn_detector_area_resol_mean  ?
_diffrn_reflns_number             28398
_diffrn_reflns_av_unetI/netI      0.0622
_diffrn_reflns_av_R_equivalents   0.3368
_diffrn_reflns_limit_h_min        -21
_diffrn_reflns_limit_h_max        17
_diffrn_reflns_limit_k_min        -21
_diffrn_reflns_limit_k_max        18
_diffrn_reflns_limit_l_min        -17
_diffrn_reflns_limit_l_max        18
_diffrn_reflns_theta_min          2.287
_diffrn_reflns_theta_max          58.972
_diffrn_reflns_theta_full         58.972
_diffrn_measured_fraction_theta_max   1.000
_diffrn_measured_fraction_theta_full  1.000
_diffrn_reflns_Laue_measured_fraction_max    1.000
_diffrn_reflns_Laue_measured_fraction_full   1.000
_diffrn_reflns_point_group_measured_fraction_max   1.000
_diffrn_reflns_point_group_measured_fraction_full  1.000
_reflns_number_total              1106
_reflns_number_gt                 531
_reflns_threshold_expression      'I > 2\s(I)'
_reflns_Friedel_coverage          0.000
_reflns_Friedel_fraction_max      .
_reflns_Friedel_fraction_full     .
 
_reflns_special_details
;
 Reflections were merged by SHELXL according to the crystal
 class for the calculation of statistics and refinement.
 
 _reflns_Friedel_fraction is defined as the number of unique
 Friedel pairs measured divided by the number that would be
 possible theoretically, ignoring centric projections and
 systematic absences.
;
 
_computing_data_collection        'Bruker Suite (Bruker AXS)'
_computing_cell_refinement        'SAINT32 (Bruker AXS)'
_computing_data_reduction         'SAINT32 (Bruker AXS)'
_computing_structure_solution     'SHELXL-2018/3 (Sheldrick, 2018)'
_computing_structure_refinement   'SHELXL-2018/3 (Sheldrick, 2018)'
_computing_molecular_graphics     ?
_computing_publication_material   ?
_refine_special_details           ?
_refine_ls_structure_factor_coef  Fsqd
_refine_ls_matrix_type            full
_refine_ls_weighting_scheme       calc
_refine_ls_weighting_details
'w=1/[\s^2^(Fo^2^)+(0.1000P)^2^]  where P=(Fo^2^+2Fc^2^)/3'
_atom_sites_solution_primary      direct
_atom_sites_solution_secondary    difmap
_atom_sites_solution_hydrogens    geom
_refine_ls_hydrogen_treatment     constr
_refine_ls_extinction_method      none
_refine_ls_extinction_coef        .
_refine_ls_number_reflns          1106
_refine_ls_number_parameters      43
_refine_ls_number_restraints      0
_refine_ls_R_factor_all           0.2618
_refine_ls_R_factor_gt            0.1780
_refine_ls_wR_factor_ref          0.4361
_refine_ls_wR_factor_gt           0.4081
_refine_ls_goodness_of_fit_ref    2.231
_refine_ls_restrained_S_all       2.231
_refine_ls_shift/su_max           0.000
_refine_ls_shift/su_mean          0.000
 
loop_
 _atom_site_label
 _atom_site_type_symbol
 _atom_site_fract_x
 _atom_site_fract_y
 _atom_site_fract_z
 _atom_site_U_iso_or_equiv
 _atom_site_adp_type
 _atom_site_occupancy
 _atom_site_site_symmetry_order  
 _atom_site_calc_flag
 _atom_site_refinement_flags_posn
 _atom_site_refinement_flags_adp
 _atom_site_refinement_flags_occupancy
 _atom_site_disorder_assembly
 _atom_site_disorder_group
Zr1 Zr 0.5447(2) 0.5847(2) 0.5847(2) 0.110(4) Uani 0.25 2 d S T P . .
O31 O 0.500000 0.6166(19) 0.500000 0.255(16) Uiso 1 8 d S . P . .
O32 O 0.553(2) 0.553(2) 0.553(2) 0.07(3) Uiso 0.25 6 d S . P . .
N N 0.500000 1.000000 0.8922(15) 0.095(11) Uiso 0.471(17) 4 d S . P . .
C1 C 0.500000 0.9412(13) 0.8512(13) 0.094(10) Uiso 0.471(17) 2 d S . P . .
C2 C 0.500000 0.9617(13) 0.7811(15) 0.108(11) Uiso 0.471(17) 2 d S . P . .
H2 H 0.500000 0.932249 0.741734 0.130 Uiso 0.471(17) 2 calc R U P . .
C3 C 0.500000 0.8734(13) 0.8734(13) 0.085(12) Uiso 0.471(17) 4 d S . P . .
C4 C 0.500000 0.8186(12) 0.8186(12) 0.140(12) Uiso 0.749(16) 4 d S . P . .
C5 C 0.500000 0.7217(14) 0.7217(14) 0.165(14) Uiso 0.749(16) 4 d S . P . .
C6 C 0.5621(16) 0.7411(12) 0.7411(12) 0.221(14) Uiso 0.749(16) 2 d S . P . .
H6 H 0.604112 0.723020 0.723020 0.266 Uiso 0.749(16) 2 calc R U P . .
C7 C 0.5569(15) 0.7976(12) 0.7976(12) 0.213(14) Uiso 0.749(16) 2 d S . P . .
H7 H 0.598108 0.816537 0.816537 0.256 Uiso 0.749(16) 2 calc R U P . .
C8 C 0.500000 0.6616(15) 0.6616(15) 0.166(15) Uiso 0.749(16) 4 d S . P . .
O1 O 0.500000 0.6906(15) 0.6034(16) 0.154(12) Uiso 0.375(8) 2 d S . P . .
O2 O 0.5551(13) 0.6403(9) 0.6403(9) 0.114(9) Uiso 0.375(8) 2 d S . P . .
 
loop_
 _atom_site_aniso_label
 _atom_site_aniso_U_11
 _atom_site_aniso_U_22
 _atom_site_aniso_U_33
 _atom_site_aniso_U_23
 _atom_site_aniso_U_13
 _atom_site_aniso_U_12
Zr1 0.118(5) 0.106(4) 0.106(4) 0.062(4) -0.067(3) -0.067(3)
 
_geom_special_details
;
 All esds (except the esd in the dihedral angle between two l.s. planes)
 are estimated using the full covariance matrix.  The cell esds are taken
 into account individually in the estimation of esds in distances, angles
 and torsion angles; correlations between esds in cell parameters are only
 used when they are defined by crystal symmetry.  An approximate (isotropic)
 treatment of cell esds is used for estimating esds involving l.s. planes.
;
 
loop_
 _geom_bond_atom_site_label_1
 _geom_bond_atom_site_label_2
 _geom_bond_distance
 _geom_bond_site_symmetry_2
 _geom_bond_publ_flag
Zr1 O32 0.87(5) . ?
Zr1 Zr1 1.093(11) 9 ?
Zr1 Zr1 1.093(11) 5 ?
Zr1 O2 1.53(2) . ?
Zr1 Zr1 1.725(9) 28_655 ?
Zr1 O31 1.949(12) 5 ?
Zr1 O31 1.949(12) . ?
Zr1 O32 2.077(14) 28_655 ?
Zr1 O2 2.21(2) 5 ?
Zr1 O2 2.21(2) 9 ?
Zr1 O1 2.25(3) 18_655 ?
Zr1 O1 2.25(3) . ?
N C1 1.38(3) 2_675 ?
N C1 1.38(3) . ?
C1 C3 1.38(3) . ?
C1 C2 1.41(3) . ?
C2 C2 1.48(5) 2_675 ?
C3 C4 1.50(4) . ?
C4 C7 1.24(3) 28_655 ?
C4 C7 1.24(3) . ?
C5 C6 1.31(3) . ?
C5 C6 1.31(3) 28_655 ?
C5 C8 1.64(4) . ?
C6 C7 1.55(4) . ?
C8 O2 1.21(3) 28_655 ?
C8 O2 1.21(3) . ?
C8 O1 1.26(3) 18_655 ?
C8 O1 1.26(3) . ?
O1 O2 1.61(3) 28_655 ?
O1 O2 1.61(3) . ?
 
loop_
 _geom_angle_atom_site_label_1
 _geom_angle_atom_site_label_2
 _geom_angle_atom_site_label_3
 _geom_angle
 _geom_angle_site_symmetry_1
 _geom_angle_site_symmetry_3
 _geom_angle_publ_flag
O32 Zr1 Zr1 51(3) . 9 ?
O32 Zr1 Zr1 51(3) . 5 ?
Zr1 Zr1 Zr1 59.997(1) 9 5 ?
O32 Zr1 O2 162(4) . . ?
Zr1 Zr1 O2 113.7(8) 9 . ?
Zr1 Zr1 O2 113.7(8) 5 . ?
O32 Zr1 Zr1 101(4) . 28_655 ?
Zr1 Zr1 Zr1 134.998(1) 9 28_655 ?
Zr1 Zr1 Zr1 134.998(2) 5 28_655 ?
O2 Zr1 Zr1 97.6(10) . 28_655 ?
O32 Zr1 O31 73.8(18) . 5 ?
Zr1 Zr1 O31 122.4(8) 9 5 ?
Zr1 Zr1 O31 73.7(2) 5 5 ?
O2 Zr1 O31 115.2(11) . 5 ?
Zr1 Zr1 O31 63.7(2) 28_655 5 ?
O32 Zr1 O31 73.8(18) . . ?
Zr1 Zr1 O31 73.7(2) 9 . ?
Zr1 Zr1 O31 122.4(8) 5 . ?
O2 Zr1 O31 115.2(11) . . ?
Zr1 Zr1 O31 63.7(2) 28_655 . ?
O31 Zr1 O31 109.5(17) 5 . ?
O32 Zr1 O32 76(6) . 28_655 ?
Zr1 Zr1 O32 115.9(16) 9 28_655 ?
Zr1 Zr1 O32 115.9(16) 5 28_655 ?
O2 Zr1 O32 122(2) . 28_655 ?
Zr1 Zr1 O32 24.4(19) 28_655 28_655 ?
O31 Zr1 O32 56.2(6) 5 28_655 ?
O31 Zr1 O32 56.2(6) . 28_655 ?
O32 Zr1 O2 90(3) . 5 ?
Zr1 Zr1 O2 75.69(19) 9 5 ?
Zr1 Zr1 O2 39.4(6) 5 5 ?
O2 Zr1 O2 74.4(13) . 5 ?
Zr1 Zr1 O2 146.6(3) 28_655 5 ?
O31 Zr1 O2 90.0(7) 5 5 ?
O31 Zr1 O2 149.2(3) . 5 ?
O32 Zr1 O2 145.8(9) 28_655 5 ?
O32 Zr1 O2 90(3) . 9 ?
Zr1 Zr1 O2 39.4(6) 9 9 ?
Zr1 Zr1 O2 75.69(19) 5 9 ?
O2 Zr1 O2 74.4(13) . 9 ?
Zr1 Zr1 O2 146.6(3) 28_655 9 ?
O31 Zr1 O2 149.2(3) 5 9 ?
O31 Zr1 O2 90.0(7) . 9 ?
O32 Zr1 O2 145.8(9) 28_655 9 ?
O2 Zr1 O2 63.5(9) 5 9 ?
O32 Zr1 O1 144.6(16) . 18_655 ?
Zr1 Zr1 O1 156.1(4) 9 18_655 ?
Zr1 Zr1 O1 112.6(7) 5 18_655 ?
O2 Zr1 O1 45.6(9) . 18_655 ?
Zr1 Zr1 O1 67.5(3) 28_655 18_655 ?
O31 Zr1 O1 71.2(12) 5 18_655 ?
O31 Zr1 O1 122.9(8) . 18_655 ?
O32 Zr1 O1 87.9(17) 28_655 18_655 ?
O2 Zr1 O1 85.4(5) 5 18_655 ?
O2 Zr1 O1 118.5(8) 9 18_655 ?
O32 Zr1 O1 144.6(16) . . ?
Zr1 Zr1 O1 112.6(7) 9 . ?
Zr1 Zr1 O1 156.1(4) 5 . ?
O2 Zr1 O1 45.6(9) . . ?
Zr1 Zr1 O1 67.5(3) 28_655 . ?
O31 Zr1 O1 122.9(8) 5 . ?
O31 Zr1 O1 71.2(12) . . ?
O32 Zr1 O1 87.9(17) 28_655 . ?
O2 Zr1 O1 118.5(8) 5 . ?
O2 Zr1 O1 85.4(5) 9 . ?
O1 Zr1 O1 64.0(16) 18_655 . ?
Zr1 O31 Zr1 32.6(4) 10_656 3_656 ?
Zr1 O31 Zr1 143(2) 10_656 9 ?
Zr1 O31 Zr1 130.0(15) 3_656 9 ?
Zr1 O31 Zr1 84.3(6) 10_656 26_556 ?
Zr1 O31 Zr1 52.5(4) 3_656 26_556 ?
Zr1 O31 Zr1 84.3(6) 9 26_556 ?
Zr1 O31 Zr1 52.5(4) 10_656 35_655 ?
Zr1 O31 Zr1 84.3(6) 3_656 35_655 ?
Zr1 O31 Zr1 114.1(12) 9 35_655 ?
Zr1 O31 Zr1 130.0(15) 26_556 35_655 ?
Zr1 O31 Zr1 114.1(12) 10_656 36_556 ?
Zr1 O31 Zr1 84.3(6) 3_656 36_556 ?
Zr1 O31 Zr1 52.5(4) 9 36_556 ?
Zr1 O31 Zr1 32.6(4) 26_556 36_556 ?
Zr1 O31 Zr1 143(2) 35_655 36_556 ?
Zr1 O31 Zr1 84.3(6) 10_656 28_655 ?
Zr1 O31 Zr1 114.1(12) 3_656 28_655 ?
Zr1 O31 Zr1 84.3(6) 9 28_655 ?
Zr1 O31 Zr1 143(2) 26_556 28_655 ?
Zr1 O31 Zr1 32.6(4) 35_655 28_655 ?
Zr1 O31 Zr1 130.0(15) 36_556 28_655 ?
Zr1 O31 Zr1 130.0(15) 10_656 . ?
Zr1 O31 Zr1 143(2) 3_656 . ?
Zr1 O31 Zr1 32.6(4) 9 . ?
Zr1 O31 Zr1 114.1(12) 26_556 . ?
Zr1 O31 Zr1 84.3(6) 35_655 . ?
Zr1 O31 Zr1 84.3(6) 36_556 . ?
Zr1 O31 Zr1 52.5(4) 28_655 . ?
Zr1 O31 Zr1 20.0(4) 10_656 8_656 ?
Zr1 O31 Zr1 20.0(4) 3_656 8_656 ?
Zr1 O31 Zr1 127.9(16) 9 8_656 ?
Zr1 O31 Zr1 66.2(5) 26_556 8_656 ?
Zr1 O31 Zr1 66.2(5) 35_655 8_656 ?
Zr1 O31 Zr1 94.5(9) 36_556 8_656 ?
Zr1 O31 Zr1 94.5(9) 28_655 8_656 ?
Zr1 O31 Zr1 127.9(16) . 8_656 ?
Zr1 O31 Zr1 127.9(16) 10_656 5 ?
Zr1 O31 Zr1 127.9(16) 3_656 5 ?
Zr1 O31 Zr1 20.0(4) 9 5 ?
Zr1 O31 Zr1 94.5(9) 26_556 5 ?
Zr1 O31 Zr1 94.5(9) 35_655 5 ?
Zr1 O31 Zr1 66.2(5) 36_556 5 ?
Zr1 O31 Zr1 66.2(5) 28_655 5 ?
Zr1 O31 Zr1 20.0(4) . 5 ?
Zr1 O31 Zr1 118.0(13) 8_656 5 ?
Zr1 O31 Zr1 66.2(5) 10_656 30_655 ?
Zr1 O31 Zr1 94.5(9) 3_656 30_655 ?
Zr1 O31 Zr1 94.5(9) 9 30_655 ?
Zr1 O31 Zr1 127.9(16) 26_556 30_655 ?
Zr1 O31 Zr1 20.0(4) 35_655 30_655 ?
Zr1 O31 Zr1 127.9(16) 36_556 30_655 ?
Zr1 O31 Zr1 20.0(4) 28_655 30_655 ?
Zr1 O31 Zr1 66.2(5) . 30_655 ?
Zr1 O31 Zr1 74.6(6) 8_656 30_655 ?
Zr1 O31 Zr1 74.6(6) 5 30_655 ?
Zr1 O31 Zr1 94.5(9) 10_656 31_556 ?
Zr1 O31 Zr1 66.2(5) 3_656 31_556 ?
Zr1 O31 Zr1 66.2(5) 9 31_556 ?
Zr1 O31 Zr1 20.0(4) 26_556 31_556 ?
Zr1 O31 Zr1 127.9(16) 35_655 31_556 ?
Zr1 O31 Zr1 20.0(4) 36_556 31_556 ?
Zr1 O31 Zr1 127.9(16) 28_655 31_556 ?
Zr1 O31 Zr1 94.5(9) . 31_556 ?
Zr1 O31 Zr1 74.6(6) 8_656 31_556 ?
Zr1 O31 Zr1 74.6(6) 5 31_556 ?
Zr1 O31 Zr1 118.0(13) 30_655 31_556 ?
Zr1 O32 Zr1 77(6) 9 5 ?
Zr1 O32 Zr1 77(6) 9 . ?
Zr1 O32 Zr1 77(6) 5 . ?
Zr1 O32 Zr1 54.7(17) 9 36_556 ?
Zr1 O32 Zr1 119(2) 5 36_556 ?
Zr1 O32 Zr1 119(2) . 36_556 ?
Zr1 O32 Zr1 119(2) 9 28_655 ?
Zr1 O32 Zr1 119(2) 5 28_655 ?
Zr1 O32 Zr1 54.7(17) . 28_655 ?
Zr1 O32 Zr1 116.6(12) 36_556 28_655 ?
Zr1 O32 Zr1 119(2) 9 32_565 ?
Zr1 O32 Zr1 54.7(17) 5 32_565 ?
Zr1 O32 Zr1 119(2) . 32_565 ?
Zr1 O32 Zr1 116.6(12) 36_556 32_565 ?
Zr1 O32 Zr1 116.6(12) 28_655 32_565 ?
Zr1 O32 Zr1 120.68(14) 9 35_655 ?
Zr1 O32 Zr1 139.4(13) 5 35_655 ?
Zr1 O32 Zr1 73(2) . 35_655 ?
Zr1 O32 Zr1 99.5(15) 36_556 35_655 ?
Zr1 O32 Zr1 21.0(5) 28_655 35_655 ?
Zr1 O32 Zr1 120(2) 32_565 35_655 ?
Zr1 O32 Zr1 120.68(14) 9 34_565 ?
Zr1 O32 Zr1 73(2) 5 34_565 ?
Zr1 O32 Zr1 139.4(13) . 34_565 ?
Zr1 O32 Zr1 99.5(15) 36_556 34_565 ?
Zr1 O32 Zr1 120(2) 28_655 34_565 ?
Zr1 O32 Zr1 21.0(5) 32_565 34_565 ?
Zr1 O32 Zr1 115(2) 35_655 34_565 ?
Zr1 O32 Zr1 139.4(13) 9 30_655 ?
Zr1 O32 Zr1 120.68(14) 5 30_655 ?
Zr1 O32 Zr1 73(2) . 30_655 ?
Zr1 O32 Zr1 120(2) 36_556 30_655 ?
Zr1 O32 Zr1 21.0(5) 28_655 30_655 ?
Zr1 O32 Zr1 99.5(15) 32_565 30_655 ?
Zr1 O32 Zr1 23.0(3) 35_655 30_655 ?
Zr1 O32 Zr1 99.8(17) 34_565 30_655 ?
Zr1 O32 Zr1 139.4(13) 9 27_565 ?
Zr1 O32 Zr1 73(2) 5 27_565 ?
Zr1 O32 Zr1 120.68(14) . 27_565 ?
Zr1 O32 Zr1 120(2) 36_556 27_565 ?
Zr1 O32 Zr1 99.5(15) 28_655 27_565 ?
Zr1 O32 Zr1 21.0(5) 32_565 27_565 ?
Zr1 O32 Zr1 99.8(17) 35_655 27_565 ?
Zr1 O32 Zr1 23.0(3) 34_565 27_565 ?
Zr1 O32 Zr1 80.4(13) 30_655 27_565 ?
Zr1 O32 Zr1 73(2) 9 26_556 ?
Zr1 O32 Zr1 139.4(13) 5 26_556 ?
Zr1 O32 Zr1 120.68(14) . 26_556 ?
Zr1 O32 Zr1 21.0(5) 36_556 26_556 ?
Zr1 O32 Zr1 99.5(15) 28_655 26_556 ?
Zr1 O32 Zr1 120(2) 32_565 26_556 ?
Zr1 O32 Zr1 80.4(13) 35_655 26_556 ?
Zr1 O32 Zr1 99.8(17) 34_565 26_556 ?
Zr1 O32 Zr1 99.8(17) 30_655 26_556 ?
Zr1 O32 Zr1 115(2) 27_565 26_556 ?
Zr1 O32 Zr1 73(2) 9 31_556 ?
Zr1 O32 Zr1 120.68(14) 5 31_556 ?
Zr1 O32 Zr1 139.4(13) . 31_556 ?
Zr1 O32 Zr1 21.0(5) 36_556 31_556 ?
Zr1 O32 Zr1 120(2) 28_655 31_556 ?
Zr1 O32 Zr1 99.5(15) 32_565 31_556 ?
Zr1 O32 Zr1 99.8(17) 35_655 31_556 ?
Zr1 O32 Zr1 80.4(13) 34_565 31_556 ?
Zr1 O32 Zr1 115(2) 30_655 31_556 ?
Zr1 O32 Zr1 99.8(17) 27_565 31_556 ?
Zr1 O32 Zr1 23.0(3) 26_556 31_556 ?
C1 N C1 110(3) 2_675 . ?
C3 C1 N 127(3) . . ?
C3 C1 C2 124(2) . . ?
N C1 C2 109(2) . . ?
C1 C2 C2 106.3(15) . 2_675 ?
C1 C3 C1 126(3) 18_655 . ?
C1 C3 C4 116.9(17) 18_655 . ?
C1 C3 C4 116.9(17) . . ?
C7 C4 C7 125(5) 28_655 . ?
C7 C4 C3 118(2) 28_655 . ?
C7 C4 C3 118(2) . . ?
C6 C5 C6 132(5) . 28_655 ?
C6 C5 C8 114(3) . . ?
C6 C5 C8 114(3) 28_655 . ?
C5 C6 C7 110(4) . . ?
C4 C7 C6 121(4) . . ?
O2 C8 O2 123(4) 28_655 . ?
O2 C8 O1 81.2(16) 28_655 18_655 ?
O2 C8 O1 81.2(16) . 18_655 ?
O2 C8 O1 81.2(16) 28_655 . ?
O2 C8 O1 81.2(16) . . ?
O1 C8 O1 143(5) 18_655 . ?
O2 C8 C5 119(2) 28_655 . ?
O2 C8 C5 119(2) . . ?
O1 C8 C5 108(2) 18_655 . ?
O1 C8 C5 108(2) . . ?
O2 C8 Zr1 84(3) 28_655 . ?
O2 C8 Zr1 39.0(19) . . ?
O1 C8 Zr1 73(2) 18_655 . ?
O1 C8 Zr1 73(2) . . ?
C5 C8 Zr1 157.7(4) . . ?
O2 C8 Zr1 39.0(19) 28_655 28_655 ?
O2 C8 Zr1 84(3) . 28_655 ?
O1 C8 Zr1 73(2) 18_655 28_655 ?
O1 C8 Zr1 73(2) . 28_655 ?
C5 C8 Zr1 157.7(4) . 28_655 ?
Zr1 C8 Zr1 44.6(8) . 28_655 ?
C8 O1 O2 48.2(15) . 28_655 ?
C8 O1 O2 48.2(15) . . ?
O2 O1 O2 83(2) 28_655 . ?
C8 O1 Zr1 75(2) . . ?
O2 O1 Zr1 77.0(14) 28_655 . ?
O2 O1 Zr1 42.9(11) . . ?
C8 O1 Zr1 75(2) . 28_655 ?
O2 O1 Zr1 42.9(11) 28_655 28_655 ?
O2 O1 Zr1 77.0(14) . 28_655 ?
Zr1 O1 Zr1 45.1(6) . 28_655 ?
C8 O2 Zr1 111(3) . . ?
C8 O2 O1 50.5(13) . 18_655 ?
Zr1 O2 O1 91.5(15) . 18_655 ?
C8 O2 O1 50.5(13) . . ?
Zr1 O2 O1 91.5(15) . . ?
O1 O2 O1 96(2) 18_655 . ?
C8 O2 Zr1 132(2) . 9 ?
Zr1 O2 Zr1 26.9(5) . 9 ?
O1 O2 Zr1 117.5(15) 18_655 9 ?
O1 O2 Zr1 95.5(13) . 9 ?
C8 O2 Zr1 132(2) . 5 ?
Zr1 O2 Zr1 26.9(5) . 5 ?
O1 O2 Zr1 95.5(13) 18_655 5 ?
O1 O2 Zr1 117.5(15) . 5 ?
Zr1 O2 Zr1 28.6(4) 9 5 ?
C8 O2 Zr1 67(2) . 28_655 ?
Zr1 O2 Zr1 44.2(7) . 28_655 ?
O1 O2 Zr1 63.3(12) 18_655 28_655 ?
O1 O2 Zr1 63.3(12) . 28_655 ?
Zr1 O2 Zr1 68.0(7) 9 28_655 ?
Zr1 O2 Zr1 68.0(7) 5 28_655 ?
 
_refine_diff_density_max    0.770
_refine_diff_density_min   -0.496
_refine_diff_density_rms    0.110

_shelx_res_file
;
TITL cu_2019S016_CK144B_0m_a in Pm-3m
    cu_2019S016_CK144B_0m_a.res
    created by SHELXL-2018/3 at 14:34:06 on 25-Feb-2020
CELL 1.54178  19.31550  19.31550  19.31550  90.0000  90.0000  90.0000
ZERR    1.00   0.00223   0.00223   0.00223   0.0000   0.0000   0.0000
LATT 1
SYMM -X, -Y, Z
SYMM -X, Y, -Z
SYMM X, -Y, -Z
SYMM Z, X, Y
SYMM Z, -X, -Y
SYMM -Z, -X, Y
SYMM -Z, X, -Y
SYMM Y, Z, X
SYMM -Y, Z, -X
SYMM Y, -Z, -X
SYMM -Y, -Z, X
SYMM Y, X, -Z
SYMM -Y, -X, -Z
SYMM Y, -X, Z
SYMM -Y, X, Z
SYMM X, Z, -Y
SYMM -X, Z, Y
SYMM -X, -Z, -Y
SYMM X, -Z, Y
SYMM Z, Y, -X
SYMM Z, -Y, X
SYMM -Z, Y, X
SYMM -Z, -Y, -X
SFAC C  H  N  O  Zr
UNIT 96  48  8  24  6
SIZE 0.015 0.015 0.025
L.S. 9
ACTA
BOND
FMAP 2
PLAN 30
REM EADP C1 > C3
REM EADP C4 C5 C8
REM EADP C6 C7
REM EADP O1 O2
TEMP -173
WGHT    0.100000
SWAT    0.183323    0.4202
FVAR       0.09225   0.47070   0.74906
ZR1   5    0.544661    0.584673    0.584673    10.12500    0.11812    0.10556 =
         0.10556    0.06212   -0.06695   -0.06695
O31   4    0.500000    0.616554    0.500000    10.12500    0.25526
O32   4    0.553230    0.553230    0.553230    10.04167    0.07288

N     3    0.500000    1.000000    0.892154    20.25000    0.09541
C1    1    0.500000    0.941240    0.851170    20.50000    0.09382
C2    1    0.500000    0.961742    0.781094    20.50000    0.10836
AFIX  43
H2    2    0.500000    0.932249    0.741734    20.50000   -1.20000
AFIX   0
C3    1    0.500000    0.873362    0.873362    20.25000    0.08539
C4    1    0.500000    0.818553    0.818553    30.25000    0.13995
C5    1    0.500000    0.721696    0.721696    30.25000    0.16482
C6    1    0.562063    0.741059    0.741059    30.50000    0.22148
AFIX  43
H6    2    0.604112    0.723020    0.723020    30.50000   -1.20000
AFIX   0
C7    1    0.556893    0.797559    0.797559    30.50000    0.21300
AFIX  43
H7    2    0.598108    0.816537    0.816537    30.50000   -1.20000
AFIX   0
C8    1    0.500000    0.661590    0.661590    30.25000    0.16554
O1    4    0.500000    0.690645    0.603384    30.25000    0.15370
O2    4    0.555099    0.640256    0.640256    30.25000    0.11403

HKLF 4


REM  cu_2019S016_CK144B_0m_a in Pm-3m
REM wR2 = 0.436072, GooF = S = 2.23120, Restrained GooF = 2.23120 for all data
REM R1 = 0.177950 for 531 Fo > 4sig(Fo) and 0.261840 for all 1106 data
REM 43 parameters refined using 0 restraints

END

WGHT      0.2000      0.0000

REM Highest difference peak  0.770,  deepest hole -0.496,  1-sigma level  0.110
Q1    1   0.5000  0.7658  0.5000  10.12500  0.05    0.77
Q2    1   0.5000  0.6471  0.5000  10.12500  0.05    0.68
Q3    1   0.5000  0.6869  0.5560  10.50000  0.05    0.40
Q4    1   0.5651  0.6106  0.6727  11.00000  0.05    0.38
Q5    1   0.5418  1.0000  0.8885  10.50000  0.05    0.37
Q6    1   0.3308  1.0000  1.0000  10.12500  0.05    0.36
Q7    1   0.5000  1.0000  0.5000  10.06250  0.05    0.34
Q8    1   0.5000  0.9227  0.5000  10.12500  0.05    0.34
Q9    1   0.5854  0.5424  0.5424  10.50000  0.05    0.30
Q10   1   0.5397  0.9704  0.7758  11.00000  0.05    0.27
Q11   1   0.4617  0.9396  0.8516  11.00000  0.05    0.26
Q12   1   0.5450  1.0000  0.7709  10.50000  0.05    0.25
Q13   1   0.2675  1.0000  1.0000  10.12500  0.05    0.24
Q14   1   0.5320  0.9539  0.5320  10.50000  0.05    0.24
Q15   1   0.5000  0.9499  0.5405  10.50000  0.05    0.24
Q16   1   0.5000  0.5636  0.5172  10.50000  0.05    0.23
Q17   1   0.6904  0.9492  0.9492  10.50000  0.05    0.22
Q18   1   0.7072  0.7665  0.9491  11.00000  0.05    0.21
Q19   1   0.5462  0.8775  0.8775  10.50000  0.05    0.21
Q20   1   0.7093  0.8534  0.9561  11.00000  0.05    0.21
Q21   1   0.3094  1.0445  0.9320  11.00000  0.05    0.21
Q22   1   0.6822  0.9474  0.7673  11.00000  0.05    0.20
Q23   1   0.6116  1.0000  0.6116  10.25000  0.05    0.20
Q24   1   0.2776  1.0000  0.8917  10.50000  0.05    0.20
Q25   1   0.5000  0.9064  0.6091  10.50000  0.05    0.20
Q26   1   0.6964  1.0000  0.8182  10.50000  0.05    0.20
Q27   1   0.7152  1.0000  0.7152  10.25000  0.05    0.20
Q28   1   0.2480  1.0000  1.0000  10.12500  0.05    0.20
Q29   1   0.7734  0.7734  1.0000  10.25000  0.05    0.20
Q30   1   0.5000  0.6014  0.6014  10.25000  0.05    0.19
;
_shelx_res_checksum   92816

_shelx_hkl_file
;
  -1   0   0  999.62   39.87   1
   0   0   1  999.90   39.84   1
  -1  -1   0  458.73   18.88   1
  -1   0   1  457.05   18.89   1
  -1   0   1  457.11   18.81   1
  -1   1   0  487.53   18.90   1
  -1   1   0  453.40   18.84   1
   0   1  -1  470.17   18.88   1
   0   1   1  463.03   18.82   1
   1  -1   0  474.85   18.83   1
   1  -1   0  522.00   18.85   1
   1   0  -1  470.16   18.81   1
  -1  -1   1  787.03   31.66   1
  -1   1  -1  785.85   31.63   1
  -1   1   1  786.76   31.64   1
  -1   1   1  757.49   31.58   1
   1  -1  -1  787.74   31.57   1
   1  -1  -1  807.98   31.58   1
   1  -1   1  789.38   31.56   1
   1  -1   1  828.32   31.56   1
  -2   0   0  501.15   20.01   1
  -2   0   0  485.56   19.92   1
   0   0   2  503.21   19.94   1
   0   2   0  493.26   19.97   1
   2   0   0  487.49   20.01   1
   2   0   0  516.74   19.97   1
  -2   0  -1  137.56    5.69   1
  -2   0   1  147.68    5.87   1
  -2   0   1  133.70    5.70   1
  -1   2   0  144.28    5.83   1
   0  -1  -2  132.13    5.65   1
   0  -1   2  132.82    5.61   1
   0   1  -2  138.43    5.77   1
   0   1   2  138.36    5.69   1
   1  -2   0  139.23    5.72   1
   1  -2   0  137.57    5.73   1
   1   2   0  143.45    5.75   1
   2   0  -1  148.23    5.74   1
   2   0   1  136.21    5.79   1
  -2  -1   0  143.44    5.82   1
  -2   1   0  144.45    5.84   1
  -1   0   2  141.64    5.80   1
  -1   0   2  138.97    5.65   1
   0  -2  -1  133.47    5.70   1
   0   2  -1  141.58    5.80   1
   0   2   1  143.90    5.73   1
   1   0  -2  137.93    5.64   1
   1   0  -2  155.39    5.68   1
   1   0   2  141.90    5.67   1
   2  -1   0  136.13    5.71   1
   2  -1   0  134.50    5.72   1
  -2  -1   1  124.38    5.43   1
  -2   1  -1  123.33    5.37   1
  -2   1  -1  129.30    5.29   1
  -1  -1   2  127.29    5.42   1
  -1   1  -2  123.92    5.33   1
  -1   1  -2  128.43    5.24   1
  -1   1   2  127.26    5.37   1
  -1   1   2  123.72    5.25   1
  -1   2  -1  127.23    5.40   1
  -1   2  -1  134.74    5.28   1
  -1   2   1  127.93    5.38   1
   1  -2  -1  130.96    5.29   1
   1  -2  -1  134.33    5.30   1
   1  -2   1  129.06    5.32   1
   1  -1  -2  129.08    5.25   1
   1  -1  -2  132.42    5.25   1
   1  -1   2  124.60    5.32   1
   1  -1   2  127.54    5.20   1
   1  -1   2  140.08    5.22   1
   1   2   1  129.59    5.26   1
   2  -1  -1  126.92    5.28   1
   2  -1  -1  132.72    5.29   1
   2  -1   1  126.40    5.27   1
   2  -1   1  127.08    5.34   1
   2   1   1  129.20    5.30   1
  -2  -2   0    0.92    0.87   1
  -2   0  -2    1.10    0.37   1
  -2   0   2    0.47    1.00   1
  -2   0   2    0.52    0.40   1
  -2   2   0   -0.13    0.91   1
   0  -2  -2    0.84    0.42   1
   0  -2   2    1.21    0.36   1
   0   2  -2    1.65    0.81   1
   0   2   2    1.44    0.60   1
   2  -2   0    1.30    0.52   1
   2  -2   0    1.40    0.58   1
   2   0  -2    0.60    0.40   1
   2   0   2    1.08    0.63   1
  -2  -2   1   45.84    2.50   1
  -2  -1   2   46.53    2.44   1
  -2   1  -2   45.20    2.08   1
  -2   1   2   47.58    2.38   1
  -2   2  -1   48.73    2.42   1
  -2   2   1   47.45    2.46   1
  -1  -2   2   47.40    2.49   1
  -1   2  -2   44.81    2.39   1
  -1   2  -2   45.72    2.04   1
  -1   2   2   46.90    2.28   1
   1  -2  -2   45.00    2.11   1
   1  -2  -2   46.25    2.16   1
   1  -2   2   45.42    2.10   1
   1  -2   2   42.95    2.08   1
   1   2   2   45.97    1.96   1
   2  -2  -1   45.12    2.17   1
   2  -2  -1   45.39    2.19   1
   2  -2   1   46.06    2.14   1
   2  -2   1   45.89    2.11   1
   2  -1  -2   46.35    2.10   1
   2  -1  -2   43.69    2.09   1
   2  -1   2   47.75    2.25   1
   2  -1   2   48.20    2.11   1
   2   1   2   48.08    2.01   1
  -2  -2   2   84.95    3.87   1
  -2   2  -2   85.78    3.78   1
  -2   2   2   83.13    3.87   1
   2  -2  -2   83.35    3.59   1
   2  -2  -2   80.32    3.58   1
   2  -2   2   78.96    3.52   1
   2  -2   2   84.60    3.54   1
  -3   0   0  243.36   10.13   1
   0  -3   0  247.11    9.81   1
   0   0   3  238.11    9.84   1
   0   3   0  240.15    9.91   1
  -3   0  -1    7.86    1.15   1
  -3   0   1    9.53    1.39   1
  -1   3   0    7.17    1.24   1
   0  -1  -3    9.32    0.67   1
   0  -1   3    8.01    1.02   1
   0  -1   3    9.18    1.20   1
   0   1   3    7.38    0.97   1
   1  -3   0    7.55    1.04   1
   1  -3   0    7.84    1.01   1
   1   3   0    8.49    1.06   1
   3   0  -1    7.77    0.99   1
   3   0  -1    7.99    0.94   1
   3   0   1   13.82    1.34   1
   3  -1   0    8.14    1.01   1
   3  -1   0    7.45    1.08   1
   0   3  -1    8.86    1.19   1
   0   3   1    9.63    1.13   1
   1   0  -3    7.90    0.60   1
   1   0  -3    6.59    0.64   1
   1   0   3    9.35    0.86   1
  -1   0   3    9.68    1.34   1
   0  -3  -1    7.91    0.97   1
   0  -3   1    7.51    0.92   1
  -3   1   0    8.04    1.39   1
  -3  -1   0    8.60    1.42   1
   3  -1   1    2.28    0.68   1
   3  -1   1    3.60    1.07   1
   3  -1   1    2.51    0.53   1
   3  -1  -1    2.64    0.67   1
   1   3  -1    4.16    0.98   1
   1   3   1    3.25    0.73   1
   3  -1  -1    2.40    0.56   1
   1  -1   3    3.99    0.85   1
   1  -1   3    3.76    0.49   1
   1   1   3    3.20    0.38   1
   1   1   3    3.96    0.57   1
   3   1   1    3.60    0.92   1
  -3  -1   1    3.69    1.19   1
  -3   1  -1    4.49    1.13   1
  -3   1   1    4.01    1.36   1
  -1  -1   3    3.54    1.04   1
  -1  -1   3    3.89    0.60   1
  -1   1  -3    2.46    0.51   1
  -1   1   3    4.44    0.95   1
  -1   1   3    2.53    0.48   1
  -1   3  -1    6.27    1.16   1
  -1   3   1    5.57    1.04   1
   1  -3  -1    4.43    1.02   1
   1  -3  -1    2.68    0.68   1
   1  -3   1    4.16    0.96   1
   1  -3   1    3.38    0.64   1
   1  -1  -3    2.17    0.47   1
   1  -1  -3    4.22    0.73   1
  -3   0   2    0.65    1.23   1
  -2  -3   0    0.20    1.05   1
  -2   3   0    0.29    1.04   1
   0  -2  -3   -0.13    0.46   1
   0  -2   3    0.64    0.36   1
   0   2  -3    1.12    0.99   1
   0   2   3    1.24    0.70   1
   2  -3   0    0.47    0.54   1
   2  -3   0    0.25    0.74   1
   3   0  -2    0.10    0.52   1
   3   0  -2    0.68    0.55   1
   3   0   2    0.42    0.96   1
   0   3  -2   -0.41    1.12   1
   2   0  -3    0.70    0.44   1
   2   0  -3    0.53    0.50   1
   2   0   3    0.51    0.69   1
   3  -2   0    0.73    0.55   1
   3  -2   0    0.20    0.88   1
  -2   0   3    0.23    1.16   1
  -2   0   3    0.59    0.54   1
   0  -3  -2    0.74    0.59   1
   0  -3   2    0.06    0.47   1
  -3   2   0    0.81    1.10   1
  -2   0  -3    0.89    0.38   1
  -3  -2   0   -0.04    1.03   1
  -1   2   3    3.43    1.08   1
  -3  -2   1    3.08    1.32   1
   1  -2   3    2.73    0.71   1
   1  -2   3    1.62    0.46   1
   1  -3  -2    2.70    0.72   1
   2  -3   1    1.99    0.54   1
   2  -3   1    2.82    0.77   1
  -2   1  -3    1.91    0.49   1
   3  -1   2    5.68    1.12   1
   3  -1   2    2.49    0.59   1
   3  -1   2    2.37    0.57   1
   3  -2  -1    1.88    0.61   1
  -2  -1   3    4.49    1.24   1
  -2  -1   3    1.77    0.50   1
  -2   3   1    3.43    1.17   1
   1   3   2    3.37    0.74   1
   2  -1  -3    1.80    0.53   1
   2  -1  -3    2.59    0.59   1
  -1   3  -2    1.31    1.06   1
   1  -3  -2    3.16    0.68   1
   2   1   3    2.96    0.55   1
   3  -2  -1    1.72    0.59   1
   3   2   1    3.00    1.00   1
  -3   1   2    3.16    1.42   1
  -3   2  -1    1.98    1.10   1
   1  -2  -3    2.32    0.58   1
   3  -1  -2    2.97    0.70   1
   1   2   3    3.31    0.42   1
  -3   2   1    3.00    1.20   1
   2  -3  -1    2.04    0.58   1
   2  -3  -1    1.41    0.77   1
  -1   2  -3    2.32    0.99   1
  -1   2  -3    2.94    0.70   1
   3  -1  -2    2.39    0.61   1
  -2   1   3    1.76    1.21   1
   1  -2  -3    2.24    0.66   1
  -2   3  -1    2.84    1.13   1
   1  -3   2    2.54    0.61   1
   1  -3   2    2.55    0.67   1
  -1  -2   3    3.29    1.10   1
   2  -1   3    3.09    0.88   1
   2  -1   3    2.05    0.45   1
  -3  -1   2    3.83    1.30   1
   3   1   2    3.58    0.88   1
   3  -2   1    3.01    0.65   1
   3  -2   1    2.23    0.70   1
  -2  -3   1    1.77    1.13   1
  -3  -2   2   20.58    1.92   1
  -3   2  -2   16.94    1.77   1
  -3   2   2   19.06    2.18   1
  -2  -3   2   20.04    1.87   1
  -2  -2   3   20.72    1.92   1
  -2   2  -3   18.99    1.69   1
  -2   2   3   19.49    1.86   1
  -2   3  -2   21.07    1.76   1
  -2   3   2   19.32    1.72   1
   2  -3  -2   19.79    1.52   1
   2  -3  -2   18.17    1.59   1
   2  -3   2   19.79    1.43   1
   2  -3   2   20.83    1.45   1
   2  -2  -3   20.48    1.37   1
   2  -2   3   19.71    1.22   1
   2  -2   3   18.30    1.28   1
   3  -2  -2   18.00    1.44   1
   3  -2  -2   22.40    1.47   1
   3  -2   2   15.43    2.10   1
   3  -2   2   20.81    1.36   1
   3  -2   2   20.53    1.42   1
   3   2   2   21.12    1.42   1
  -3  -3   0    7.08    1.34   1
  -3   0   3    8.51    1.51   1
  -3   3   0    6.69    1.39   1
   0  -3  -3    7.21    1.09   1
   0  -3   3    7.69    0.88   1
   0   3  -3    7.57    1.42   1
   0   3   3    7.37    1.07   1
   3  -3   0    7.62    1.29   1
   3  -3   0    6.54    1.22   1
   3   0  -3    8.81    1.02   1
   3   0  -3    7.26    0.97   1
   3   0   3   10.20    1.35   1
  -3  -3   1   13.25    1.73   1
  -3  -1   3   11.11    1.84   1
  -3   3  -1   17.56    1.71   1
  -3   3   1   15.11    1.96   1
  -1  -3   3   15.10    1.77   1
  -1   3  -3   14.93    1.54   1
  -1   3   3   14.92    1.57   1
   1  -3  -3   15.55    1.31   1
   1  -3  -3   13.10    1.32   1
   1  -3   3   13.62    1.16   1
   1  -3   3   14.06    1.18   1
   1   3   3   15.07    0.99   1
   3  -3  -1   14.43    1.49   1
   3  -3  -1   14.78    1.41   1
   3  -3   1   14.40    1.42   1
   3  -3   1   13.05    1.37   1
   3  -1  -3   14.12    1.23   1
   3  -1  -3   13.84    1.25   1
   3  -1   3   14.77    1.52   1
   3   1   3   13.18    1.18   1
  -3  -3   2   40.29    2.81   1
  -3  -2   3   39.96    2.60   1
  -3   2  -3   39.27    2.40   1
  -3   2   3   38.93    2.66   1
  -3   3  -2   41.35    2.41   1
  -3   3   2   41.02    2.50   1
  -2  -3   3   45.01    2.76   1
  -2   3  -3   40.49    2.36   1
  -2   3   3   43.52    2.49   1
   2  -3  -3   38.53    2.09   1
   2  -3  -3   37.11    2.14   1
   2  -3   3   38.85    1.99   1
   2  -3   3   37.45    1.93   1
   3  -3  -2   38.04    2.19   1
   3  -3  -2   39.17    2.17   1
   3  -3   2   39.19    2.07   1
   3  -3   2   39.82    2.09   1
   3  -2  -3   40.12    2.07   1
   3  -2  -3   40.58    2.06   1
   3  -2   3   37.28    2.32   1
   3  -2   3   39.56    1.99   1
   3  -2   3   39.74    2.06   1
  -3  -3   3   38.05    2.67   1
  -3   3  -3   33.29    2.29   1
  -3   3   3   38.87    2.44   1
   3  -3  -3   35.00    2.07   1
   3  -3   3   35.22    1.93   1
   3  -3   3   35.44    1.95   1
  -4   0   0  110.27    4.80   1
   0  -4   0   97.63    4.49   1
   0   0   4  105.66    4.47   1
   0   0   4  107.60    4.54   1
   0   4   0  105.24    4.61   1
  -4   0  -1   21.52    1.88   1
  -4   0   1   23.76    2.11   1
  -1   4   0   24.73    1.88   1
   0  -1  -4   23.40    1.25   1
   0  -1  -4   24.80    1.25   1
   0  -1   4   24.00    1.79   1
   0   1   4   23.79    1.63   1
   1  -4   0   26.88    1.66   1
   1  -4   0   24.20    1.64   1
   1   4   0   24.89    1.83   1
   4   0   1   29.06    2.08   1
   0   4   1   24.78    1.77   1
   1   0  -4   26.81    1.19   1
   1   0  -4   26.34    1.17   1
   1   0   4   24.59    1.50   1
   1   0   4   21.94    1.53   1
   4  -1   0   27.15    1.71   1
   4  -1   0   25.72    1.60   1
   4   1   0   18.22    2.30   1
  -4   1   0   24.54    2.07   1
  -1   0   4   25.63    1.95   1
   0  -4  -1   24.33    1.64   1
   0  -4   1   26.45    1.58   1
   0   4  -1   24.88    1.97   1
  -4  -1   0   25.87    2.12   1
  -1   1   4    0.83    1.04   1
  -1   1   4    1.36    0.50   1
  -1   4  -1    1.32    1.16   1
  -1   4   1    2.34    1.20   1
   1  -4  -1    1.31    0.71   1
   1  -4  -1    1.70    0.83   1
   1  -4   1    2.18    0.72   1
   1  -4   1    1.03    0.68   1
  -4  -1   1    2.04    1.51   1
  -1  -1   4    0.35    1.14   1
  -1  -1   4    1.22    0.33   1
   1   4   1    0.11    0.83   1
   4  -1  -1    1.57    0.68   1
   4  -1  -1    1.76    0.78   1
   4  -1   1    1.42    0.69   1
   4  -1   1    1.30    0.69   1
   4   1   1    1.77    1.14   1
   1  -1  -4    0.87    0.58   1
   1  -1  -4    1.32    0.58   1
   1  -1   4    1.02    0.92   1
   1   1   4    0.76    0.51   1
   1   1   4    1.26    0.64   1
   1   4  -1    2.44    1.11   1
  -4   1   1    3.22    1.43   1
  -4   1  -1    3.51    1.35   1
   2  -4   0   51.19    2.39   1
  -4   0   2   43.46    2.81   1
  -2  -4   0   44.36    2.68   1
  -2   4   0   45.85    2.59   1
   0  -2  -4   45.70    2.10   1
   0  -2   4   47.81    2.68   1
   0  -2   4   45.38    1.95   1
   0   2   4   45.23    2.30   1
   2  -4   0   45.15    2.39   1
   2   0  -4   44.93    2.03   1
   2   0   4   43.50    2.18   1
   4  -2   0   46.37    2.33   1
   4  -2   0   48.38    2.39   1
  -4  -2   0   42.85    2.71   1
  -4   2   0   46.58    2.72   1
   0   4   2   44.06    2.40   1
   2   0  -4   44.27    2.04   1
   0   4  -2   42.66    2.67   1
   0  -4   2   45.56    2.21   1
  -2   0   4   47.10    2.67   1
   4   0   2   45.75    2.59   1
  -2   0  -4   44.41    2.03   1
   0  -4  -2   45.62    2.31   1
   2  -1  -4   44.42    2.04   1
   4  -1   2   43.57    2.17   1
   2  -1  -4   43.18    2.06   1
   1  -4  -2   42.61    2.22   1
   4  -1   2   42.77    2.19   1
   1  -4  -2   40.16    2.21   1
  -1   4  -2   42.67    2.52   1
   4  -1   2   46.75    2.61   1
   1  -2   4   45.19    2.40   1
   1  -2   4   42.95    1.87   1
   1  -2   4   43.85    1.91   1
  -2  -1   4   37.82    2.72   1
  -2  -1   4   44.26    1.97   1
  -2   1  -4   42.36    1.98   1
   2  -4   1   44.55    2.32   1
   2  -4   1   45.67    2.35   1
  -4   1   2   44.93    2.94   1
  -4   2  -1   45.24    2.77   1
  -1   2   4   40.13    2.31   1
   2   1   4   39.79    1.85   1
   2   1   4   41.84    1.85   1
   4   2   1   41.41    2.60   1
   1   4   2   41.58    2.15   1
  -4  -2   1   43.00    2.76   1
   4  -2  -1   42.24    2.23   1
   4  -2  -1   44.68    2.27   1
  -2   4   1   40.86    2.49   1
   2  -1   4   39.21    2.24   1
   4   1   2   43.54    2.42   1
   1  -2  -4   42.23    2.06   1
  -1  -2   4   40.32    2.47   1
  -2   1   4   40.91    2.43   1
   4  -2   1   44.76    2.28   1
  -4   2   1   42.58    2.68   1
  -2  -4   1   42.42    2.74   1
   1   4  -2   42.15    2.46   1
  -1   4   2   42.82    2.41   1
   1  -4   2   42.82    2.18   1
   1  -4   2   43.58    2.17   1
  -4  -1   2   41.55    2.77   1
  -2   4  -1   45.67    2.59   1
   4  -1  -2   39.85    2.18   1
   4  -1  -2   44.83    2.23   1
  -4   1  -2   38.58    2.68   1
   4  -2   1   42.31    2.22   1
  -1   2  -4   39.20    2.39   1
   1  -2  -4   41.66    2.11   1
   1   2   4   42.57    1.82   1
   2  -4  -1   44.31    2.32   1
   2  -4  -1   45.15    2.35   1
  -2  -4   2   47.90    2.90   1
  -4  -2   2   46.92    2.92   1
  -4   2  -2   47.53    2.82   1
  -2  -2   4   45.81    2.89   1
   2  -2   4   47.56    2.17   1
   2  -2   4   46.85    2.24   1
   4  -2  -2   49.28    2.44   1
  -4   2   2   49.45    3.04   1
  -2   4   2   52.17    2.88   1
   2  -4  -2   49.31    2.50   1
   2  -4  -2   49.44    2.54   1
   2  -4   2   48.20    2.47   1
   2  -4   2   46.53    2.53   1
   2  -2  -4   47.19    2.34   1
  -2   2   4   50.60    2.79   1
   4  -2  -2   49.00    2.47   1
   4  -2   2   49.99    2.43   1
   4  -2   2   47.42    2.49   1
   4   2   2   52.87    2.58   1
  -2   4  -2   51.78    2.80   1
   3  -4   0    1.48    0.95   1
   3  -4   0    1.53    0.76   1
   4   0   3    0.66    1.11   1
   0   3   4    0.90    0.86   1
  -4   3   0    2.58    1.61   1
  -3   0   4    1.31    1.46   1
   0  -4  -3    1.82    0.72   1
   0  -4   3    1.90    0.58   1
  -4  -3   0    2.10    1.21   1
  -4   0   3    1.34    1.52   1
  -3  -4   0    1.64    1.39   1
  -3   4   0    0.69    1.46   1
   0  -3  -4    1.07    0.61   1
   0  -3   4    1.61    0.48   1
   0  -3   4    1.04    0.60   1
   0   3  -4    0.75    1.25   1
   3   0   4    0.89    0.86   1
   4  -3   0    0.51    0.66   1
   4  -3   0    1.20    0.73   1
   0   4   3    1.81    0.94   1
   0   4  -3    1.51    1.29   1
  -4   1   3    4.46    1.55   1
   1   4   3    6.24    1.05   1
   3  -1  -4    5.54    1.05   1
   1  -3   4    6.43    0.95   1
   1  -4  -3    3.60    0.81   1
   3  -1  -4    5.44    1.06   1
   1  -3   4    5.47    0.94   1
   4  -3  -1    5.62    1.33   1
  -1   4  -3    5.44    1.32   1
  -4  -3   1    8.09    1.65   1
  -1   3   4    4.86    1.09   1
  -4   3  -1    4.03    1.41   1
   4  -3  -1    5.52    1.30   1
  -3  -1   4    6.99    1.71   1
  -3   4   1    6.23    1.48   1
   1  -4  -3    7.25    1.32   1
   4  -1   3    6.68    1.38   1
   4   3   1    7.90    1.37   1
   3  -4   1    3.98    0.79   1
   3  -4   1    7.97    1.38   1
  -1   4   3    6.53    1.20   1
   4  -1  -3    4.94    1.18   1
   3  -4  -1    4.75    0.88   1
   3  -1   4    8.95    1.46   1
  -3   1   4    5.85    1.46   1
  -1  -3   4    7.42    1.44   1
   1  -4   3    4.59    1.13   1
   1   3   4    5.20    0.71   1
  -4   3   1    5.16    1.51   1
  -3   4  -1    7.33    1.60   1
   4  -1  -3    5.16    0.86   1
   4  -3   1    6.94    1.33   1
   4  -3   1    5.83    1.36   1
  -4  -1   3    7.14    1.69   1
  -3  -4   1    6.97    1.67   1
   1  -3  -4    5.21    0.85   1
   3  -4  -1    3.81    0.95   1
   1  -3  -4    5.74    1.13   1
   1  -4   3    7.11    1.19   1
  -1   3  -4    4.19    1.25   1
   4   1   3    6.33    1.11   1
   3  -2  -4    1.24    0.69   1
   4  -2   3    9.56    1.66   1
   4  -2   3    1.88    0.72   1
   4  -2   3    1.39    0.74   1
   2  -4  -3    1.56    0.81   1
   4  -3  -2    2.60    1.24   1
   3  -2  -4    1.90    0.68   1
   2  -3   4    1.12    1.16   1
   2  -3   4    1.66    0.56   1
   2  -3   4    1.53    0.64   1
  -3   4   2    1.44    1.63   1
   3  -4   2    2.02    0.80   1
   3  -4   2    3.13    0.94   1
  -2   3   4    2.14    1.30   1
  -2  -4   3    3.63    1.62   1
  -4  -3   2    2.43    1.51   1
   4  -3  -2    2.29    0.80   1
   4   3   2    3.74    1.07   1
  -3  -2   4    3.65    1.54   1
  -4   3  -2    3.24    1.32   1
  -2   4  -3    2.97    1.34   1
   2  -4  -3    2.13    0.92   1
  -4   2   3    2.87    1.70   1
  -4   2  -3    0.11    1.22   1
  -4  -2   3    0.41    1.53   1
  -3  -4   2    3.22    1.71   1
   3  -4  -2    1.53    0.80   1
  -4   3   2    0.81    1.58   1
   3  -4  -2    1.33    1.05   1
  -3   2   4    1.93    1.49   1
  -2   3  -4    1.06    1.16   1
   4   2   3    2.64    0.91   1
   2  -3  -4    1.85    0.69   1
   2  -3  -4    1.96    0.84   1
  -2   4   3    0.51    1.21   1
   2  -4   3    1.32    0.71   1
   2  -4   3    1.64    0.83   1
   4  -2  -3    1.77    0.71   1
   4  -2  -3    1.85    0.79   1
   3  -2   4    3.06    1.16   1
   3  -2   4    2.39    0.62   1
   3  -2   4    2.08    0.64   1
  -3   4  -2    1.05    1.32   1
   4  -3   2    1.98    0.75   1
   4  -3   2    1.57    0.85   1
  -2  -3   4    4.45    1.54   1
  -4  -3   3   17.22    2.22   1
  -4   3   3   17.06    2.12   1
  -3  -4   3   18.99    2.25   1
  -3  -3   4   14.77    2.21   1
  -3   3  -4   20.11    2.01   1
  -3   3   4   17.93    1.97   1
  -3   4  -3   16.01    2.16   1
  -3   4   3   18.60    2.17   1
   3  -4  -3   17.84    1.65   1
   3  -4  -3   19.10    1.73   1
   3  -4   3   18.50    1.52   1
   3  -4   3   16.84    1.55   1
   3  -3  -4   18.48    1.56   1
   3  -3  -4   18.90    1.59   1
   3  -3   4   16.99    1.34   1
   3  -3   4   17.97    1.47   1
   4  -3  -3   17.38    1.58   1
   4  -3  -3   17.53    1.57   1
   4  -3   3   16.37    1.49   1
   4  -3   3   16.99    1.58   1
  -4  -4   0    2.73    1.34   1
  -4   0   4    2.12    1.60   1
  -4   4   0    0.25    1.58   1
   0  -4  -4    0.93    0.71   1
   0  -4   4    1.03    0.56   1
   0  -4   4    1.16    0.65   1
   0   4  -4    1.53    1.27   1
   0   4   4    1.03    0.86   1
   4  -4   0    1.84    0.82   1
   4  -4   0    0.74    0.84   1
   4   0   4    1.74    1.10   1
  -4  -4   1    5.93    1.70   1
  -4  -1   4    2.58    1.70   1
  -4   1   4    3.84    1.58   1
  -4   4  -1    4.47    1.48   1
  -4   4   1    4.87    1.60   1
  -1  -4   4    3.85    1.50   1
  -1   4  -4    5.27    1.42   1
  -1   4   4    4.97    1.21   1
   1  -4  -4    3.67    0.75   1
   1  -4  -4    3.86    0.81   1
   1  -4   4    3.90    0.70   1
   1  -4   4    5.40    1.18   1
   1   4   4    4.67    0.72   1
   4  -4  -1    5.55    0.94   1
   4  -4  -1    5.36    1.04   1
   4  -4   1    3.30    0.83   1
   4  -4   1    5.05    0.94   1
   4  -1  -4    3.56    0.71   1
   4  -1  -4    3.29    0.81   1
   4  -1   4    5.71    1.23   1
  -4  -4   2    3.96    1.64   1
  -4  -2   4    2.99    1.64   1
  -4   2   4    4.20    1.74   1
  -4   4  -2    2.78    1.46   1
  -4   4   2    4.01    1.44   1
  -2  -4   4    2.09    1.62   1
  -2   4  -4    5.84    1.58   1
  -2   4   4    3.48    1.29   1
   2  -4  -4    1.18    0.71   1
   2  -4   4    2.85    0.68   1
   2  -4   4    3.43    0.76   1
   4  -4  -2    2.88    0.87   1
   4  -4  -2    3.52    0.96   1
   4  -4   2    5.32    1.38   1
   4  -4   2    2.72    0.82   1
   4  -2  -4    2.42    0.71   1
   4  -2  -4    4.43    0.84   1
   4  -2   4    2.21    1.36   1
   4  -2   4    3.18    0.69   1
   4  -2   4    1.97    0.72   1
   4   2   4    4.22    0.77   1
  -4  -4   3   26.06    2.77   1
  -4  -3   4   21.06    2.75   1
  -4   3  -4   26.10    2.13   1
  -4   3   4   26.44    2.39   1
  -4   4  -3   27.78    2.25   1
  -4   4   3   26.48    2.59   1
  -3  -4   4   25.05    2.53   1
  -3   4  -4   28.06    2.22   1
  -3   4   4   23.00    2.15   1
   3  -4  -4   27.88    1.87   1
   3  -4   4   26.44    1.68   1
   3  -4   4   26.44    1.70   1
   4  -4  -3   25.39    1.93   1
   4  -4  -3   28.93    1.91   1
   4  -4   3   25.13    1.79   1
   4  -4   3   26.34    2.05   1
   4  -3  -4   26.87    1.81   1
   4  -3  -4   24.03    1.79   1
   4  -3   4   26.27    1.65   1
   4  -3   4   27.11    1.84   1
  -4  -4   4   27.68    2.87   1
  -4   4  -4   27.58    2.55   1
  -4   4   4   28.70    2.58   1
   4  -4  -4   24.45    1.96   1
   4  -4  -4   25.86    1.95   1
   4  -4   4   26.36    1.73   1
   4  -4   4   28.56    2.00   1
  -5   0   0   12.05    1.87   1
   0   0   5    8.89    1.30   1
   0   0   5   10.34    1.43   1
   0   5   0    9.68    1.71   1
  -5   0  -1   77.03    3.95   1
  -5   0   1   73.16    4.04   1
  -1   5   0   70.47    3.64   1
   0  -1  -5   76.45    3.14   1
   0  -1  -5   76.56    3.16   1
   0  -1   5   73.45    3.53   1
   0  -1   5   74.35    3.64   1
   0   1   5   71.67    3.46   1
   1  -5   0   77.90    3.47   1
   1  -5   0   74.62    3.47   1
   1   5   0   75.12    3.55   1
   1   0   5   71.64    3.35   1
   1   0   5   73.22    3.42   1
   5  -1   0   77.18    3.45   1
   5  -1   0   74.62    3.42   1
  -1   0   5   76.10    3.74   1
   0  -5  -1   76.89    3.45   1
   0  -5   1   75.69    3.41   1
   0   5  -1   73.02    3.73   1
   0   5   1   75.97    3.53   1
  -5   1   0   74.78    3.88   1
  -5  -1   0   72.26    3.81   1
   1   5  -1    0.97    1.19   1
   5  -1   1    1.56    0.78   1
   5  -1   1    2.97    0.87   1
  -5   1   1    2.44    1.77   1
  -1  -1   5    7.36    1.34   1
  -1  -1   5    3.08    1.40   1
  -1   1   5    3.02    1.23   1
  -5  -1   1    3.78    1.70   1
  -1   5   1   -0.27    1.29   1
   1  -5  -1    2.65    0.86   1
   1  -5   1    1.51    0.70   1
   1  -5   1    3.73    0.88   1
  -1   5  -1    3.13    1.45   1
   1  -1   5    2.55    1.09   1
   1   5   1    1.95    1.01   1
   5  -1  -1    2.60    0.81   1
   5  -1  -1    2.93    1.16   1
   1   1   5    2.02    0.65   1
   1   1   5    1.09    0.81   1
   1  -1  -5    3.69    0.81   1
   1  -1   5    1.48    0.98   1
   5   0   2   24.73    2.21   1
   5  -2   0   22.75    1.72   1
   5  -2   0   24.64    1.82   1
   2  -5   0   24.48    1.80   1
   2  -5   0   24.55    1.93   1
   2   0   5   23.49    1.52   1
   0   5   2   22.25    1.77   1
   2   0   5   23.40    1.50   1
   0  -5  -2   23.14    1.70   1
   0  -5   2   23.13    1.61   1
   0  -2  -5   22.07    1.36   1
  -5  -2   0   20.37    2.26   1
  -5   2   0   20.40    2.19   1
  -2   0  -5   23.73    1.18   1
  -2   0   5   24.44    2.34   1
  -5   0   2   20.24    2.36   1
  -2   5   0   20.94    2.07   1
   0  -2  -5   24.34    1.34   1
   0   2   5   22.82    1.62   1
   0  -2   5   22.36    2.05   1
   5  -2  -1   12.30    1.45   1
  -5  -2   1   17.63    2.04   1
   1   5   2   12.84    1.31   1
   2  -1  -5   12.18    1.04   1
   2  -1  -5   11.05    1.07   1
   2   1   5   12.01    0.90   1
   2   1   5   12.87    0.96   1
   1  -5  -2    9.33    1.46   1
  -2  -1   5    8.85    1.02   1
  -2   1  -5   12.98    0.92   1
  -5   1   2   11.03    2.16   1
   2  -5   1   12.19    1.79   1
  -1   5  -2   12.46    1.82   1
  -2   5   1   13.13    1.96   1
  -1   2   5   13.06    1.64   1
   1  -5  -2   12.96    1.44   1
  -5   2  -1   12.86    2.19   1
   5  -2  -1   13.00    1.55   1
   1  -2   5    9.65    1.63   1
  -2  -1   5   12.14    2.13   1
   5   2   1   13.17    1.96   1
   2  -5   1   11.29    1.53   1
  -2   5  -1   12.25    2.12   1
   2  -5  -1   11.54    1.50   1
   1  -2  -5   12.89    1.13   1
   2   5   1   11.51    1.45   1
   5  -1  -2   11.20    1.48   1
   5   1   2   15.31    1.75   1
  -5  -1   2   10.72    1.84   1
   5  -2   1   13.05    1.42   1
   5  -2   1    9.59    1.43   1
  -1  -2   5   16.14    2.07   1
   2  -5  -1   11.97    1.68   1
  -5   2   1   15.08    2.11   1
   1   2   5   11.52    0.84   1
  -2   1   5   12.61    1.89   1
  -5   1  -2   10.94    1.94   1
   1   2   5   11.85    0.92   1
  -1   5   2   10.45    1.75   1
   5  -1  -2   12.07    1.60   1
   1  -5   2   13.86    1.43   1
   1  -5   2   12.75    1.40   1
   1   5  -2   10.68    1.92   1
   2  -1   5   10.45    1.41   1
   1  -2  -5   10.87    1.27   1
   2  -5  -2   13.13    1.63   1
   2  -2  -5   12.26    1.23   1
   2  -2  -5   11.46    1.23   1
   2  -5   2   13.60    1.54   1
   2   5   2   13.46    1.37   1
   5  -2  -2   12.04    1.41   1
   5  -2  -2   11.27    1.47   1
   5  -2   2   12.56    1.49   1
   5  -2   2   11.28    1.67   1
   5   2   2   10.85    1.79   1
  -2  -5   2   13.33    2.04   1
  -2  -2   5   11.21    1.96   1
  -2  -2   5   11.47    1.59   1
  -2   2  -5   11.36    0.94   1
  -5   2   2   11.19    2.19   1
  -2   5  -2   10.85    1.90   1
   2  -5  -2   12.08    1.49   1
  -5   2  -2   11.30    1.73   1
  -5  -2   2   13.86    2.11   1
   2  -2   5    9.65    1.59   1
  -2   5   2   12.77    1.92   1
  -2   2   5   11.85    1.94   1
   2  -5   2    9.16    1.52   1
   0   5   3   41.11    2.33   1
   3  -5   0   39.03    2.43   1
   3  -5   0   40.35    2.39   1
   0   3   5   40.40    2.14   1
   0  -3   5   43.27    1.92   1
   0  -3   5   39.95    2.80   1
   0  -3   5   39.98    1.89   1
   0  -5  -3   41.32    2.31   1
  -5   3   0   43.07    2.80   1
  -3   0   5   43.81    2.82   1
   0  -5   3   39.75    2.14   1
   3   0   5   39.69    2.15   1
   5  -3   0   42.18    2.33   1
   5  -3   0   42.27    2.36   1
   5   3   0   51.83    3.04   1
  -3  -5   0   41.26    2.87   1
   0   5  -3   43.79    2.86   1
  -5  -3   0   36.51    2.83   1
  -5   0   3   39.68    2.95   1
   5   0   3   42.10    2.72   1
  -3   5   0   42.44    2.69   1
   0  -3  -5   42.41    2.07   1
   0  -3  -5   40.73    2.13   1
   5  -3  -1   27.18    1.92   1
  -5  -3   1   31.56    2.35   1
  -1   5  -3   27.38    2.21   1
   3  -5   1   26.30    2.02   1
   3  -5   1   26.72    2.03   1
   1  -5  -3   27.44    1.89   1
   5  -1   3   27.52    2.33   1
   3   1   5   27.20    1.40   1
   1   5   3   27.17    1.68   1
  -5   1   3   25.45    2.52   1
   3  -1  -5   25.63    1.58   1
   3  -1  -5   26.10    1.63   1
  -1  -3  -5   28.72    1.57   1
   3   1   5   27.51    1.33   1
   5  -3  -1   26.49    1.89   1
   1  -3   5   30.13    1.44   1
  -1   3   5   28.39    1.98   1
   5   3   1   26.55    2.23   1
  -5   3  -1   31.15    2.39   1
  -3   5   1   26.91    2.26   1
   1  -5  -3   25.98    1.83   1
  -3  -1   5   29.83    2.39   1
   5   1   3   26.84    2.08   1
  -1   5   3   29.06    2.01   1
  -3  -5   1   31.65    2.61   1
   1  -3  -5   27.35    1.68   1
   3  -1   5   27.01    1.89   1
   5  -1  -3   24.51    1.79   1
  -5  -1   3   32.21    2.90   1
   5  -3   1   25.24    1.85   1
  -1   3  -5   25.92    2.15   1
   1  -5   3   25.05    1.73   1
   5  -1  -3   27.38    1.87   1
   1   5  -3   28.06    2.37   1
   1  -3  -5   26.71    1.72   1
   1  -5   3   28.36    1.74   1
  -1  -3   5   28.72    2.25   1
  -1  -3   5   26.19    1.42   1
  -3   1   5   22.86    2.42   1
   5  -3   1   27.55    1.94   1
   3  -5  -1   25.64    2.02   1
   3  -5  -1   28.15    2.10   1
   1   3   5   26.48    1.28   1
  -5   3   1   23.31    2.80   1
  -2   5  -3    2.55    1.44   1
   2  -3   5    1.21    0.65   1
   5   3   2    3.01    1.23   1
  -3  -2   5    1.33    1.55   1
   5  -2   3    5.04    1.45   1
   5  -3  -2    1.45    0.77   1
   5  -3  -2    1.52    0.85   1
   3  -2  -5    1.28    0.66   1
   2  -3   5    0.87    1.67   1
   2  -3   5    1.53    0.52   1
  -5   3  -2    2.37    1.56   1
   3  -5   2    1.12    0.83   1
   3  -5   2    2.48    0.98   1
   3  -2  -5    2.07    0.75   1
   5  -2   3    0.76    0.70   1
  -2   3   5    1.79    1.27   1
  -5   2   3    0.77    1.77   1
   2  -5  -3    1.51    0.87   1
   2  -5  -3    2.03    0.99   1
  -5  -3   2   -0.36    1.55   1
  -3   5   2    1.02    1.39   1
  -2  -5   3    0.96    1.72   1
  -3   2   5    2.78    1.52   1
   5  -3   2    1.97    0.92   1
  -3   5  -2    0.78    1.41   1
  -5   2  -3   -1.02    1.41   1
  -3  -5   2    2.22    1.71   1
   5  -3   2    1.86    0.75   1
   2  -3  -5    1.27    0.82   1
   2  -5   3    1.73    0.88   1
  -5   3   2   -0.72    1.53   1
  -5  -2   3   -1.57    1.63   1
   5   2   3    1.93    1.10   1
   3  -5  -2    0.58    0.80   1
   3  -5  -2    1.17    0.97   1
   5  -2  -3    0.97    0.72   1
   5  -2  -3    0.40    0.85   1
   3  -2   5    4.01    1.19   1
   2  -3  -5    2.50    0.71   1
   2  -5   3    1.13    0.79   1
  -2   3  -5    0.86    1.36   1
  -2  -3   5    1.54    1.71   1
  -2   5   3    2.20    1.35   1
   5  -3  -3    1.00    0.77   1
   5  -3  -3    2.04    0.89   1
  -3  -5   3    4.27    1.64   1
   3  -3   5    2.77    0.73   1
  -3   3   5    2.35    1.46   1
  -5  -3   3    3.26    1.87   1
  -3   5  -3    2.44    1.67   1
  -3  -3   5    2.29    1.61   1
   3  -3   5    2.12    0.60   1
   3  -5  -3    1.61    1.05   1
   3  -5   3    1.02    0.76   1
   3  -5   3    3.40    0.90   1
   3  -3  -5    2.57    0.76   1
   3  -3  -5    1.97    0.82   1
  -5   3   3    3.13    1.78   1
  -3   5   3    3.58    1.47   1
   3  -5  -3    3.66    0.95   1
   3  -3   5    4.78    1.61   1
   5  -3   3    3.44    0.92   1
   5  -3   3    2.48    0.75   1
   0  -4  -5    3.40    0.73   1
   0  -4  -5    3.59    0.87   1
   0  -4   5    3.97    0.94   1
  -4   5   0    5.01    1.59   1
   0  -5   4    4.37    1.12   1
  -5   4   0    2.84    1.85   1
  -5   0   4    3.03    1.90   1
   5  -4   0    3.24    0.85   1
   5  -4   0    3.77    0.93   1
   0  -5  -4    5.23    1.33   1
   4  -5   0    4.35    1.09   1
   0  -5   4    4.67    0.82   1
  -4   0   5    3.05    1.82   1
   5   0   4    5.84    1.36   1
   0   5   4    3.74    1.05   1
   0   5  -4    2.42    1.60   1
   0   4   5    2.94    0.87   1
   4  -5   0    4.79    1.01   1
   0  -4   5    4.12    0.98   1
   5  -1   4   -1.77    1.32   1
   4  -5   1   -0.06    0.87   1
  -4   5   1    0.85    1.49   1
   1  -4   5   -0.19    0.56   1
   1  -4   5    0.53    0.66   1
   1   5   4    0.40    0.75   1
   4  -1  -5   -0.38    0.63   1
   1  -5  -4    0.11    0.86   1
   4   1   5    0.59    0.75   1
   4  -5   1   -0.41    0.83   1
  -1  -4  -5    0.29    0.67   1
   4  -1  -5   -0.47    0.67   1
   5  -4  -1   -1.88    0.84   1
  -5  -4   1    1.79    1.70   1
  -5   4  -1   -1.24    1.43   1
  -1   4   5   -1.24    1.13   1
  -5   1   4   -1.54    1.56   1
  -4  -1   5   -0.28    1.64   1
  -1  -5   4    0.29    0.61   1
  -1   5  -4    0.64    1.59   1
   1  -5  -4   -0.14    0.77   1
   5  -1  -4    0.45    0.70   1
  -4   1   5    0.92    1.52   1
   1  -4  -5   -0.27    0.68   1
   1  -4  -5    0.78    0.85   1
   4  -5  -1   -0.28    0.99   1
   1   4   5    0.97    0.55   1
  -1  -4   5    0.48    1.44   1
  -1  -4   5   -0.06    0.50   1
  -5  -1   4   -0.38    1.88   1
  -4  -5   1    2.59    1.73   1
  -1   5   4   -0.29    1.05   1
  -1  -5  -4    0.03    0.74   1
   1  -5   4    0.06    0.66   1
   1  -5   4   -0.02    0.79   1
  -5   4   1   -0.91    1.60   1
   5  -1  -4    1.13    0.78   1
   5  -4   1    0.30    0.85   1
   4  -1   5   -1.53    1.09   1
   5  -4   1   -0.67    0.75   1
  -1   4  -5   -0.25    1.28   1
   2  -5  -4    0.76    0.94   1
   4  -5   2   -0.40    0.91   1
  -5  -4   2   -1.06    1.75   1
   4  -2  -5   -0.20    0.85   1
   5  -2   4    0.08    1.42   1
   2  -4   5   -0.11    0.55   1
   2  -4   5    0.57    0.65   1
   5  -4  -2    0.53    0.79   1
   5  -4  -2    0.18    0.82   1
  -5   4  -2    0.25    1.60   1
  -2   5  -4   -1.86    1.50   1
   4  -2  -5   -0.14    0.66   1
  -5   2   4   -1.71    1.54   1
  -4   5   2   -0.72    1.50   1
  -2  -5   4    1.78    1.73   1
  -2   4   5    0.50    1.17   1
  -4  -2   5   -0.17    1.58   1
   4  -5   2   -0.67    0.83   1
   2  -5  -4    0.28    0.80   1
  -2   5   4    0.52    1.28   1
   2  -4  -5   -0.03    0.69   1
  -4   2   5   -1.21    1.62   1
   4  -5  -2   -0.46    0.87   1
  -2  -4   5   -0.77    1.46   1
   5  -2  -4   -1.19    0.70   1
   5  -2  -4    0.59    0.83   1
  -2   4  -5   -1.16    1.46   1
   5   2   4    0.45    0.92   1
  -4  -5   2    0.10    1.78   1
  -4   5  -2    1.44    1.45   1
  -5   4   2    1.25    1.74   1
  -5  -2   4    1.34    1.90   1
   4  -5  -2    0.44    0.99   1
   5  -4   2    0.37    0.91   1
   2  -5   4    0.33    0.71   1
   2  -5   4    0.14    0.83   1
   5  -4   2    0.14    0.76   1
   4  -2   5    1.88    1.28   1
   5  -3   4    2.38    1.41   1
   5  -3   4    0.31    0.74   1
   5  -3   4    0.25    0.78   1
   3  -4   5    0.81    0.61   1
   4  -3  -5    0.61    0.80   1
   4  -5   3    0.58    0.78   1
   4  -5   3    1.24    0.88   1
   4  -3  -5    0.46    0.71   1
  -5   3   4    1.04    1.57   1
  -5   4  -3   -0.64    1.60   1
  -4  -3   5    1.54    1.64   1
  -4   5   3    2.02    1.75   1
  -5  -4   3   -0.82    1.66   1
   5  -4  -3    0.38    0.75   1
  -3  -5   4    0.09    1.69   1
   5  -4  -3    0.32    0.87   1
  -3   4   5    0.82    1.37   1
  -3   5  -4    0.74    1.46   1
   3  -4   5    0.88    0.71   1
   3  -5  -4    0.41    1.03   1
   3  -4  -5    0.18    0.73   1
  -5  -3   4    1.01    1.72   1
   3  -4  -5    0.02    0.94   1
   5  -3  -4    0.53    0.76   1
  -5   4   3    0.72    1.54   1
  -4   5  -3   -1.99    1.42   1
  -4  -5   3    0.04    1.73   1
  -4   3   5   -0.59    1.62   1
  -3  -4   5    0.65    1.72   1
  -3   4  -5   -0.08    1.69   1
   5  -3  -4   -0.08    0.83   1
  -5   3  -4   -1.33    1.54   1
  -3   5   4   -1.15    1.57   1
   3  -5   4    0.54    0.72   1
   4  -5  -3    0.05    0.83   1
   4  -5  -3    0.64    1.00   1
   4  -3   5    3.27    1.55   1
   4  -3   5    0.80    0.67   1
   4  -3   5    1.04    0.72   1
   5  -4   3    0.51    0.73   1
   5  -4   3    1.18    0.91   1
  -5  -4   4    4.62    2.10   1
  -5   4  -4    4.09    1.84   1
  -5   4   4    2.42    1.60   1
  -4  -5   4    2.37    2.06   1
  -4  -4   5    1.01    1.71   1
  -4   4  -5   -0.60    1.63   1
  -4   4   5    2.98    1.51   1
  -4   5  -4    4.59    1.84   1
  -4   5   4    2.54    1.75   1
   4  -5  -4    2.62    0.87   1
   4  -5  -4    1.03    0.99   1
   4  -5   4    2.55    0.81   1
   4  -5   4    2.79    0.90   1
   4  -4  -5    2.52    0.88   1
   4  -4   5    2.58    0.72   1
   4  -4   5    0.95    0.85   1
   5  -4  -4    2.03    0.84   1
   5  -4  -4    0.16    0.86   1
   5  -4   4    1.51    0.74   1
   5  -4   4    2.20    0.94   1
  -5   0   5   10.56    2.12   1
  -5   5   0   11.30    2.12   1
   0  -5  -5    9.49    1.38   1
   0  -5  -5    8.51    1.50   1
   0  -5   5    8.61    1.16   1
   0  -5   5    6.60    1.19   1
   0   5  -5    9.23    1.64   1
   0   5   5    9.08    1.31   1
   5  -5   0    8.50    1.65   1
   5  -5   0    9.99    1.66   1
   5   0   5    8.72    1.62   1
  -5  -5   1   11.35    2.44   1
  -5  -1   5    8.22    1.93   1
  -5   1   5    7.03    2.04   1
  -5   5  -1   10.58    2.05   1
  -5   5   1    9.91    1.83   1
  -1  -5  -5    7.74    1.43   1
  -1  -5   5    5.89    1.88   1
  -1  -5   5    7.48    1.07   1
  -1   5  -5    9.09    1.67   1
  -1   5   5    7.48    1.28   1
   1  -5  -5    6.20    1.38   1
   1  -5  -5    8.31    1.46   1
   1  -5   5    6.45    1.26   1
   1  -5   5    6.40    1.34   1
   1   5   5    7.33    0.99   1
   5  -5  -1    8.34    1.70   1
   5  -5  -1    8.07    1.72   1
   5  -5   1    8.24    1.61   1
   5  -5   1    8.19    1.61   1
   5  -1  -5   10.02    1.30   1
   5  -1  -5    8.04    1.23   1
   5  -1   5   10.03    1.82   1
   5   1   5   11.99    1.45   1
  -5  -5   2    2.66    1.74   1
  -5  -2   5    6.65    2.12   1
  -5   2   5    1.15    1.63   1
  -5   5  -2    3.71    1.77   1
  -5   5   2    3.89    1.74   1
  -2  -5   5    3.83    1.77   1
  -2   5  -5    3.28    1.74   1
  -2   5   5    4.45    1.40   1
   2  -5  -5    3.52    0.89   1
   2  -5  -5    3.21    1.04   1
   2  -5   5    2.45    0.72   1
   2  -5   5    5.71    1.22   1
   5  -5  -2    2.63    0.93   1
   5  -5  -2    2.81    1.03   1
   5  -5   2    2.16    0.87   1
   5  -5   2    2.88    0.97   1
   5  -2  -5    2.16    0.73   1
   5  -2  -5    1.95    0.87   1
   5  -2   5    5.63    1.50   1
   5   2   5    2.62    0.56   1
  -5  -5   3    1.35    1.79   1
  -5  -3   5    1.04    1.75   1
  -5   3   5    2.31    1.64   1
  -5   5  -3    1.80    1.78   1
  -5   5   3    2.52    1.74   1
  -5   5   3    1.65    0.83   1
  -3  -5   5    0.63    1.92   1
  -3   5  -5    2.48    1.72   1
  -3   5   5    0.55    1.58   1
   3  -5  -5    1.11    0.79   1
   3  -5  -5   -0.24    1.01   1
   3  -5   5    1.13    0.71   1
   3  -5   5    1.16    0.71   1
   3  -5   5    1.34    0.80   1
   5  -5  -3    1.19    0.86   1
   5  -5  -3    0.32    0.90   1
   5  -5   3    0.65    0.81   1
   5  -5   3    0.09    0.92   1
   5  -3  -5    0.71    0.85   1
   5  -3  -5    2.23    0.87   1
   5  -3   5    2.85    1.65   1
   5  -3   5    1.61    0.76   1
   5  -3   5    0.60    0.85   1
  -5  -5   4   -2.64    1.99   1
  -5  -4   5   -1.38    1.80   1
  -5   4  -5   -1.78    1.73   1
  -5   4   5    0.95    1.63   1
  -5   4   5    1.22    0.89   1
  -5   5  -4    0.63    1.65   1
  -5   5   4    0.13    1.63   1
  -5   5   4   -0.50    0.84   1
  -4  -5   5    0.92    1.89   1
  -4   5  -5   -1.56    1.56   1
  -4   5   5    2.14    1.48   1
  -4   5   5    0.43    0.83   1
   4  -5  -5    1.14    0.89   1
   4  -5  -5    1.19    0.94   1
   4  -5   5    1.79    0.68   1
   4  -5   5    1.78    0.76   1
   4  -5   5    1.70    0.83   1
   5  -5  -4    1.32    0.88   1
   5  -5  -4    0.60    0.88   1
   5  -5   4    1.30    0.57   1
   5  -5   4    1.30    0.79   1
   5  -5   4    2.06    0.97   1
   5  -4  -5    1.90    0.86   1
   5  -4  -5    1.44    0.93   1
   5  -4   5    1.97    0.82   1
   5  -4   5    0.39    0.85   1
  -5  -5   5    0.96    2.17   1
  -5   5  -5    3.10    2.00   1
  -5   5   5    0.05    2.74   1
  -5   5   5    2.54    1.07   1
   5  -5  -5    0.96    0.86   1
   5  -5  -5    1.65    0.98   1
   5  -5   5    0.62    0.63   1
   5  -5   5   -0.30    0.97   1
  -6   0   0   14.86    2.23   1
   0  -6   0   18.47    1.62   1
   0   0   6   15.19    1.59   1
   0   0   6   16.83    1.82   1
   0   6   0   16.48    1.94   1
  -6   0  -1   70.86    3.77   1
  -6   0   1   71.68    3.91   1
  -1   6   0   72.58    3.56   1
   0  -1  -6   70.01    2.90   1
   0  -1  -6   63.56    2.90   1
   0  -1   6   73.00    3.38   1
   0  -1   6   67.10    3.56   1
   0   1   6   69.68    3.33   1
   1  -6   0   68.05    3.32   1
   1  -6   0   68.18    3.32   1
   1   6   0   69.83    3.54   1
   0   6   1   68.94    3.51   1
   1   0   6   69.72    3.21   1
   1   0   6   68.93    3.27   1
   6  -1   0   66.18    3.32   1
   0   6  -1   67.82    3.61   1
  -6   1   0   67.96    4.03   1
  -1   0   6   66.08    3.57   1
   0  -6  -1   68.57    3.30   1
   0  -6   1   70.67    3.28   1
   1   6   1   21.17    1.79   1
   6  -1  -1   21.36    1.75   1
   6  -1  -1   23.18    1.70   1
   6   1   1   21.65    2.58   1
   1  -1  -6   19.63    1.29   1
  -6  -1   1   21.96    2.66   1
  -6   1  -1   20.18    2.49   1
  -6   1   1   22.50    2.49   1
  -1  -1   6   20.20    1.94   1
  -1  -1   6   24.25    2.17   1
  -1   1   6   23.43    1.90   1
   1   6  -1   20.56    1.96   1
  -1   6  -1   21.31    2.06   1
  -1   6   1   22.83    2.12   1
   1  -6  -1   19.12    1.75   1
   1  -6  -1   22.71    1.84   1
   1  -6   1   23.04    1.75   1
   1  -6   1   21.70    1.74   1
   1  -1   6   23.45    1.86   1
   1   1   6   18.64    1.38   1
   1   1   6   18.86    1.59   1
   1  -1   6   21.24    1.79   1
   2   6   0   12.55    1.75   1
  -6  -2   0   13.92    2.02   1
  -6   2   0   12.16    2.18   1
  -2   0  -6   12.42    0.82   1
  -2   0   6   11.87    2.18   1
  -2   0   6   11.24    1.02   1
  -2   6   0   13.06    2.19   1
   0  -2  -6   12.68    1.02   1
   0  -2  -6   12.83    1.14   1
   6   0   2   12.46    2.23   1
   6  -2   0   12.04    1.59   1
   6  -2   0   15.62    1.59   1
   0   2   6   12.27    1.47   1
   2  -6   0   12.46    1.59   1
   2  -6   0   13.25    1.68   1
   2   0   6   10.44    1.45   1
   0  -6  -2   12.14    1.55   1
   0  -6   2   12.65    1.44   1
   0   6  -2   12.68    1.82   1
   0   6   2   13.00    1.65   1
  -6   0   2   11.94    2.00   1
   0  -2   6   11.47    1.88   1
   1  -2   6   23.84    2.00   1
  -1   6  -2   23.25    2.38   1
  -2  -1   6   24.48    2.43   1
  -2  -1   6   22.66    1.24   1
   1  -6  -2   22.71    1.79   1
   1  -6  -2   22.75    1.86   1
  -1   2   6   24.42    1.89   1
  -1  -6   2   24.18    1.70   1
   6   2   1   25.34    2.40   1
   1   6   2   23.69    1.72   1
   2  -6   1   22.25    1.94   1
   6  -1   2   35.59    2.59   1
  -6   1   2   18.65    2.58   1
  -1  -2  -6   23.89    1.37   1
  -6  -2   1   23.21    2.60   1
  -6   2  -1   22.66    2.35   1
   2  -1  -6   24.17    1.33   1
   2   1   6   21.96    1.29   1
   2   1   6   23.31    1.34   1
   6  -2  -1   21.06    1.97   1
   6  -2  -1   24.28    1.78   1
   2  -6   1   23.00    1.84   1
   2  -1  -6   20.77    1.35   1
   1  -2   6   22.00    2.05   1
  -2   6   1   25.23    2.14   1
   1   6  -2   20.03    2.05   1
   6  -1  -2   18.09    1.76   1
  -2   6  -1   24.13    2.18   1
  -1  -2   6   24.54    2.36   1
  -2   1   6   20.76    2.12   1
  -1  -6  -2   21.66    1.76   1
   1  -2  -6   24.12    1.42   1
   6  -1  -2   22.74    1.73   1
  -6  -1   2   25.84    2.54   1
   1   2   6   22.90    1.24   1
   1   2   6   25.72    1.42   1
   2  -6  -1   21.34    1.94   1
   2  -6  -1   25.20    1.99   1
   6  -2   1   19.08    1.85   1
   6  -2   1   22.54    1.79   1
   2   6   1   22.86    1.83   1
   6   1   2   18.45    2.22   1
   2  -1   6   24.76    1.80   1
   2  -1   6   24.73    1.93   1
  -1   6   2   22.25    2.09   1
   1  -6   2   23.30    1.78   1
   1  -6   2   21.84    1.74   1
  -6   1  -2   24.55    2.55   1
  -6   2   1   24.15    2.79   1
  -2  -6   2   20.61    2.34   1
  -6  -2   2   22.06    2.49   1
   6   2   2   23.77    2.14   1
   6  -2   2   19.55    1.77   1
  -2  -2   6   19.45    2.44   1
  -2  -2   6   23.69    1.26   1
  -2   2   6   19.47    2.11   1
  -2   6  -2   22.74    2.24   1
  -2   6   2   24.16    2.33   1
   2  -6  -2   21.14    1.79   1
   2  -6  -2   22.13    1.94   1
   2  -6   2   21.56    1.79   1
   2  -6   2   21.39    1.83   1
  -6   2   2   23.45    2.61   1
   2  -2   6   23.43    2.00   1
   2   6   2   22.56    1.67   1
   6  -2  -2   21.47    1.78   1
   2  -2  -6   23.36    1.46   1
   6  -2   2   24.67    1.77   1
   2  -2  -6   21.84    1.44   1
  -6   0   3    8.98    1.95   1
   0  -3   6    9.95    1.91   1
   0  -3   6    7.16    1.56   1
   0  -3  -6    6.56    1.14   1
  -6   3   0    7.20    1.81   1
  -3   0   6    8.89    1.88   1
   3  -6   0    8.71    1.61   1
   3  -6   0   11.38    1.82   1
   3   0   6    8.65    1.28   1
   6  -3   0    7.49    1.53   1
   6   3   0   20.70    3.63   1
   0   3   6    7.90    1.20   1
  -6  -3   0    6.74    1.79   1
   0  -6   3    8.22    1.32   1
   0   6  -3    8.84    1.62   1
   0   6   3    9.12    1.57   1
  -3  -6   0    7.12    1.76   1
  -3   6   0    8.63    1.66   1
   0  -3  -6    7.52    1.10   1
   6  -3   0    7.97    1.47   1
   6   0   3    7.48    1.71   1
   6  -1   3   12.68    2.22   1
   3   1   6   12.19    0.83   1
  -6  -3   1   13.15    2.12   1
  -6   3  -1   14.53    2.23   1
   6  -3  -1   10.12    1.53   1
  -1  -6   3   12.94    1.39   1
   1  -6  -3   11.26    1.54   1
  -1   6  -3   11.37    1.89   1
  -1   3   6   12.31    1.68   1
   3  -1  -6   11.63    1.16   1
   6  -3  -1   13.60    1.61   1
   1  -6  -3   10.72    1.80   1
   1  -3   6   17.50    1.90   1
  -6   1   3   12.72    2.43   1
  -3   6   1   11.93    2.21   1
  -1  -3  -6   13.51    1.16   1
   3  -6   1   12.40    1.77   1
  -3  -1   6   12.47    2.34   1
   3  -1  -6   11.11    1.10   1
   6   3   1   16.10    1.93   1
   1   6   3   13.73    1.42   1
   1  -6   3   12.48    1.44   1
  -3  -6   1   12.86    2.08   1
  -1  -6  -3   13.10    1.79   1
   1  -6   3   13.02    1.47   1
   1  -3  -6   12.04    1.44   1
   3  -6  -1   10.98    1.69   1
  -1  -3   6   12.23    0.86   1
   3  -1   6   11.21    1.57   1
  -3   6  -1   10.97    2.03   1
   6  -3   1   10.83    1.50   1
   1   6  -3   12.64    1.86   1
  -6  -1   3   13.08    2.40   1
  -1   6   3   11.66    1.73   1
   1   3   6   11.75    0.74   1
  -3   1   6   12.58    2.15   1
  -1  -3   6   10.79    1.93   1
   1  -3  -6   11.60    1.28   1
   3  -6  -1   13.27    1.80   1
   6  -1  -3   10.46    1.48   1
   6  -1  -3   10.45    1.48   1
   6  -3   1   10.67    1.62   1
  -6   3   1   11.40    2.24   1
   6   1   3   13.02    1.96   1
   6   3   2    0.69    1.37   1
  -3   6   2    0.86    1.55   1
   6  -3  -2    0.93    0.94   1
  -3  -2   6   -1.44    1.53   1
   6  -2   3    0.78    1.00   1
   3  -6   2    0.89    0.91   1
   3  -6   2    0.79    1.04   1
  -2  -6   3    1.72    1.62   1
  -2   6  -3   -0.43    1.63   1
  -2   3   6    0.28    1.26   1
   2  -6  -3    0.71    0.75   1
   2  -6  -3    0.04    0.99   1
   3  -2  -6    0.40    0.61   1
  -6   2   3    0.13    1.72   1
   2   6   3   -0.04    0.86   1
   2  -3   6   -0.19    1.28   1
   6  -3  -2    0.33    0.79   1
   3  -2  -6    0.23    0.69   1
   6  -2   3    4.32    1.64   1
  -6   3  -2    1.09    1.49   1
  -6  -3   2   -2.72    1.57   1
  -3   2   6    1.58    1.45   1
   6  -2  -3    0.40    0.83   1
  -2   6   3   -0.35    1.25   1
   2  -3  -6    0.10    0.65   1
   2  -3  -6   -0.74    0.78   1
  -6   3   2   -0.26    1.62   1
   6   2   3   -0.01    1.20   1
  -3  -6   2   -2.14    1.53   1
   3  -6  -2    0.61    0.96   1
   6  -2  -3    0.34    0.75   1
   3  -2   6    0.90    1.16   1
   2  -6   3    0.39    0.80   1
   2  -6   3    0.04    0.90   1
   3  -6  -2    0.20    1.07   1
  -3   6  -2    0.98    1.49   1
  -6   2  -3    1.30    1.45   1
  -2  -3   6    0.35    1.75   1
   6  -3   2    0.02    0.93   1
  -6  -2   3    0.86    1.79   1
   6  -3   2    0.55    0.82   1
   3  -6   3   -0.14    0.92   1
   3  -6  -3    1.08    1.06   1
   6  -3  -3    0.40    0.76   1
   3  -6   3    1.40    0.83   1
   3  -3   6   -0.83    1.29   1
   3  -6  -3    0.12    0.75   1
  -3   6   3   -1.32    1.43   1
  -6   3   3   -0.30    1.62   1
  -3  -6   3    1.16    1.65   1
  -3  -3   6   -3.01    1.52   1
  -3   3   6    0.11    1.51   1
  -6  -3   3   -0.12    1.74   1
   3  -3  -6   -0.06    0.89   1
   3  -3  -6    0.24    0.65   1
   6   3   3   -0.77    1.20   1
   6  -3  -3    0.77    0.88   1
   6  -3   3    0.63    0.88   1
  -6   4   0    7.15    1.87   1
  -6   0   4    7.52    2.16   1
   0   6   4    7.23    1.41   1
   4   0   6    4.31    1.06   1
  -4   6   0    7.37    1.72   1
   0  -4  -6    7.08    1.29   1
   0  -4  -6   10.35    2.14   1
   0  -4   6    3.28    1.54   1
   0  -4   6    7.24    0.93   1
   0  -4   6    5.98    0.97   1
   0   4   6    7.33    1.19   1
   4  -6   0    7.18    1.70   1
   4  -6   0    9.45    1.70   1
   6   4   0    9.83    2.02   1
  -4   0   6    7.28    1.97   1
   0  -6  -4    6.84    1.48   1
   0  -6   4    8.84    1.29   1
   0  -6   4    6.64    1.46   1
   6  -4   0    7.33    1.57   1
   6  -4   0    7.83    1.68   1
   0   6  -4    5.33    1.64   1
   6   0   4    8.19    1.59   1
  -1  -6   4    2.99    0.76   1
  -4  -1   6    4.12    1.98   1
   1  -6  -4    3.51    0.92   1
   1  -6  -4    4.68    1.03   1
   4   1   6    4.38    0.69   1
   1   6   4    3.22    0.89   1
   4  -1  -6    2.62    0.68   1
   4  -1  -6    2.47    0.71   1
  -6   4  -1    4.49    1.84   1
  -4   6   1    4.01    1.57   1
  -1  -4  -6    3.63    0.75   1
   4   1   6    4.12    0.79   1
   6  -4  -1    3.81    0.90   1
   6  -4  -1    3.54    1.01   1
   1  -4   6    5.45    0.81   1
   1  -4   6    3.96    0.95   1
  -1   4   6    2.86    1.21   1
   6   4   1    6.01    1.68   1
   4  -6   1    2.15    1.07   1
  -6  -4   1    2.62    1.85   1
   4  -6   1    3.21    0.95   1
  -6   1   4    3.12    1.81   1
   6  -1   4    4.93    1.57   1
   1  -6   4    3.19    0.91   1
  -1  -4   6    2.92    0.61   1
   6  -4   1    2.77    1.03   1
  -6   4   1    5.14    2.03   1
   1  -6   4    3.83    0.81   1
  -6  -1   4    5.07    2.05   1
  -1   6   4    3.61    1.23   1
   6  -4   1    4.35    0.94   1
  -1  -4   6    2.69    0.53   1
  -4   6  -1    3.84    1.59   1
  -1  -6  -4    3.31    0.85   1
   4  -1   6    3.00    1.19   1
  -4   1   6    2.49    1.77   1
   1  -4  -6    2.50    0.76   1
   1  -4  -6    3.80    0.95   1
  -1  -4   6    3.08    1.51   1
   1   4   6    3.94    0.58   1
   6  -1  -4    3.50    0.85   1
   4  -6  -1    3.37    1.09   1
  -4  -6   1    1.03    1.66   1
   4  -6  -1    2.02    0.87   1
  -4  -2   6    3.55    1.77   1
   2  -6  -4    1.74    1.04   1
  -2   4   6    2.72    1.30   1
   6  -4  -2    1.18    0.80   1
  -2  -6   4    1.14    1.88   1
  -6   2   4    3.00    2.01   1
  -6   4  -2    2.34    1.79   1
   4  -6   2    1.16    0.90   1
   2  -4   6    2.11    0.57   1
   2  -4   6    0.10    0.70   1
   4  -2  -6    2.60    0.90   1
  -4   6   2    2.64    1.61   1
  -2   6  -4    3.56    1.53   1
  -6  -4   2    2.40    1.72   1
   4  -2  -6    1.89    0.70   1
   4  -6   2    1.74    0.99   1
   6  -4  -2    2.05    0.93   1
   6  -2   4    1.92    1.66   1
   2  -6  -4    2.31    0.96   1
   2  -6   4    2.28    0.98   1
  -2   6   4    3.27    1.32   1
   2  -4  -6    3.03    0.80   1
   6  -4   2    2.25    1.00   1
  -4   6  -2    3.18    1.63   1
  -2   4  -6   -0.25    1.53   1
   4  -2   6    1.75    1.37   1
  -2  -4   6    3.12    1.72   1
  -4   2   6    2.83    1.71   1
  -6   4   2    3.68    1.91   1
  -4  -6   2    5.20    2.07   1
   6   2   4    3.52    1.14   1
   4  -6  -2    0.72    1.09   1
   2  -4  -6    0.57    0.93   1
   6  -2  -4    1.56    0.84   1
   6  -2  -4    2.48    0.90   1
   6  -4   2    1.75    0.82   1
   2  -6   4    1.74    0.80   1
  -6  -2   4    0.54    1.84   1
   4  -6  -2    2.55    0.91   1
  -3   4   6    0.13    1.37   1
  -6   4  -3   -1.46    1.59   1
  -3   6  -4    0.62    1.62   1
   6  -3   4    3.42    1.75   1
   6  -3   4    0.00    0.87   1
   3  -6  -4    0.52    0.83   1
   3  -6  -4    0.69    1.04   1
   4  -3  -6    1.11    0.74   1
  -6   3   4   -2.33    1.82   1
   4  -3  -6   -0.15    0.80   1
   4  -6   3   -0.40    0.55   1
   4  -6   3    0.23    0.94   1
  -4  -3   6    1.71    1.93   1
   6  -4  -3    0.31    0.81   1
   6  -4  -3    0.38    0.94   1
  -6  -4   3   -0.15    1.77   1
  -4   6   3    0.21    1.56   1
  -4   6   3    0.93    0.85   1
  -6   3   4   -0.20    0.87   1
  -3  -6   4    0.40    1.72   1
   3  -4   6   -0.57    0.56   1
   3  -4   6    0.81    0.78   1
   3  -4   6    0.80    0.71   1
   4  -6   3    1.11    0.88   1
  -4  -6   3   -1.24    1.94   1
   6  -4   3   -0.26    0.94   1
  -4   6  -3   -0.76    1.74   1
  -6   3  -4    1.61    1.71   1
  -6   4   3    1.33    1.86   1
   3  -6   4    0.49    0.53   1
   3  -6   4    1.67    0.81   1
  -6   4   3   -0.51    0.85   1
  -3  -4   6    0.27    1.92   1
  -3   6   4   -0.08    1.52   1
  -3   6   4   -0.70    0.74   1
   4  -6  -3    0.25    1.08   1
   4  -3   6    0.92    1.47   1
  -3   4  -6    0.92    1.64   1
   6  -3  -4   -0.05    0.75   1
   6  -3  -4    0.19    0.91   1
   3  -4  -6    0.78    0.80   1
   3  -4  -6    0.84    0.90   1
   6   3   4   -0.77    0.92   1
   4  -6  -3    1.17    0.86   1
   6  -4   3    0.62    0.80   1
  -4   3   6    0.61    1.61   1
   3  -6   4   -0.16    0.94   1
  -6  -3   4    0.26    2.05   1
   4  -6   4    0.02    0.90   1
  -6   4   4    2.27    1.73   1
  -6   4   4    0.92    0.91   1
  -4  -4   6    0.43    1.79   1
   4  -6  -4    1.26    0.94   1
   4  -4   6    1.59    1.77   1
   4  -4   6    0.56    0.71   1
   4  -4   6    1.78    0.74   1
   4  -4   6    0.86    0.79   1
   4  -6   4    1.79    0.66   1
   4  -6   4    1.50    0.82   1
  -4   4   6    2.51    0.86   1
  -4   6  -4    1.36    1.69   1
  -4   6   4    3.73    1.83   1
  -4   6   4    1.06    0.86   1
  -6   4  -4    3.56    1.91   1
   4  -6  -4    0.72    1.09   1
  -4  -6   4    1.46    1.89   1
   6  -4  -4    0.01    0.85   1
   6  -4  -4    0.92    0.93   1
   6  -4   4    1.77    0.85   1
   6  -4   4   -0.91    0.86   1
  -6  -4   4    2.53    1.91   1
   4  -4  -6    0.64    0.78   1
   4  -4  -6    0.34    0.83   1
   0  -6   5   10.26    1.34   1
   0   6   5   11.73    1.45   1
   0  -6  -5   11.98    1.54   1
   6  -5   0   13.10    1.75   1
  -5   6   0   11.39    1.90   1
   5   0   6   10.52    1.59   1
   6  -5   0   10.56    1.72   1
   5  -6   0    8.90    1.04   1
   5  -6   0   11.52    1.87   1
   5  -6   0   11.00    1.91   1
   0  -5  -6   11.25    1.52   1
   0  -5  -6   10.86    1.57   1
   6   0   5   10.49    1.96   1
  -5   0   6   14.12    2.71   1
  -6   0   5   11.75    2.37   1
   0  -5   6   12.02    2.21   1
   0  -5   6   11.81    1.22   1
   0   5   6    9.35    1.31   1
   0  -5   6    9.21    1.25   1
   0  -6  -5   10.81    1.72   1
   0  -6   5    8.21    1.19   1
   0  -6   5   10.40    1.33   1
  -6   5   0   11.96    2.18   1
   0  -5   6   11.59    1.20   1
  -5   6   1    8.51    2.05   1
   6  -1   5    6.81    1.59   1
   1  -6  -5    4.38    0.97   1
  -1  -5  -6    3.85    0.88   1
   5  -6   1    3.83    0.68   1
  -1  -6   5    4.68    1.18   1
  -1   6  -5    3.47    1.66   1
  -6   5  -1    4.89    1.78   1
   1  -5   6    3.69    0.78   1
  -5  -1   6    3.18    2.10   1
  -1  -6   5    3.73    1.80   1
  -1  -6   5    4.21    0.85   1
  -5   6   1    4.22    0.95   1
   5  -6   1    4.02    1.10   1
  -6   1   5    3.94    2.11   1
  -1   5   6    4.59    1.18   1
   5   1   6    5.30    0.88   1
   5  -1  -6    2.95    0.87   1
   5  -6   1    4.29    1.04   1
   1  -5   6    4.35    1.08   1
   5  -1  -6    3.17    0.75   1
   1  -6  -5    4.92    1.06   1
   6  -5  -1    4.22    1.12   1
   1  -5   6    2.93    0.73   1
   1   6   5    4.60    0.85   1
   6  -5  -1    4.03    1.04   1
  -1   6   5    0.83    1.14   1
   5  -1   6    2.79    1.35   1
   1  -6   5    5.16    0.87   1
  -5   6  -1    4.80    1.78   1
   6  -5   1    4.35    1.11   1
   1  -6   5    5.43    1.08   1
  -6   5   1    4.39    1.80   1
  -6   5   1    3.08    0.94   1
   6   1   5    5.84    1.23   1
   5  -6  -1    2.57    1.00   1
   5  -6  -1    3.88    1.13   1
  -1   6   5    2.44    1.23   1
  -5   1   6    2.58    1.78   1
  -1  -6  -5    4.37    0.92   1
  -1  -5   6    4.60    1.88   1
  -1  -5   6    3.22    0.83   1
  -1  -5   6    3.73    0.65   1
  -1  -5   6    3.58    0.74   1
  -1   5  -6    4.91    1.78   1
   1  -6   5    3.92    1.09   1
   1  -5  -6    3.45    0.83   1
   1  -5  -6    3.32    1.00   1
  -6  -1   5    3.12    1.89   1
   6  -5   1    4.26    0.99   1
   1   5   6    3.27    0.60   1
  -2   6  -5    1.01    1.62   1
  -2   5   6    0.49    2.01   1
  -5   6   2    1.27    0.88   1
  -6  -5   2    2.30    2.08   1
  -6   5  -2    1.74    1.89   1
   6  -2   5    1.58    1.65   1
   2  -6  -5   -0.02    0.78   1
   6  -5  -2   -0.32    0.93   1
   2  -5   6    0.68    0.74   1
   5  -6   2    0.00    0.54   1
   5  -6   2    1.11    0.88   1
   5  -6   2    1.33    1.01   1
  -6   2   5    1.04    1.78   1
  -6   2   5    0.90    0.93   1
  -5  -2   6    3.25    1.96   1
   5  -2  -6    0.37    0.71   1
   5  -2  -6    1.26    0.79   1
  -5   6   2   -0.66    1.66   1
   6  -5  -2    0.75    0.89   1
   2  -5   6    0.67    0.62   1
   2  -5   6    1.05    0.74   1
  -2  -6   5    1.12    1.88   1
   2  -6  -5    1.19    1.04   1
   5  -2   6   -0.71    1.38   1
   6  -5   2   -0.04    0.99   1
   2  -6   5    1.28    0.87   1
  -6   5   2    1.31    2.03   1
  -6   5   2    1.84    0.90   1
   6  -2  -5    0.61    0.79   1
   6  -2  -5    0.37    0.81   1
  -2   6   5    1.67    0.81   1
   6   2   5    0.90    0.88   1
   2  -5  -6    0.82    0.90   1
   5  -6  -2    0.68    1.06   1
   5  -6  -2    0.42    0.96   1
   6  -5   2    1.91    0.88   1
  -2  -5   6    0.16    0.57   1
  -2   5  -6    1.43    1.82   1
  -2  -5   6    0.98    1.69   1
  -2  -5   6    2.15    0.73   1
  -6  -2   5    0.02    1.83   1
   2  -6   5    1.03    0.68   1
   2  -6   5    1.07    0.77   1
  -5  -6   2    1.28    2.05   1
  -5   6  -2   -0.28    1.58   1
  -5   2   6   -1.34    1.73   1
  -2  -6  -5   -0.44    0.76   1
  -6   5  -3    2.24    1.88   1
  -6  -5   3    0.51    1.90   1
  -3  -6   5    0.26    1.93   1
  -3   6  -5   -0.17    1.81   1
   6  -3   5    2.31    1.83   1
   5  -6   3    2.41    0.65   1
  -6   3   5    2.43    2.07   1
  -6   3   5    3.70    1.05   1
  -5  -3   6    0.63    1.83   1
   5  -6   3    2.43    0.91   1
   3  -6  -5    1.58    0.90   1
   3  -6  -5    2.69    1.19   1
  -5   6   3    4.37    1.80   1
  -5   6   3    2.02    0.92   1
   5  -3  -6    2.67    0.89   1
  -3   5   6    3.60    1.62   1
   5  -3  -6    2.65    0.79   1
   6  -5  -3    1.74    0.97   1
   6  -5  -3    2.61    1.08   1
   3  -5   6    1.99    0.71   1
   3  -5   6    2.11    0.86   1
  -3   5   6    1.48    0.86   1
   3  -5   6    2.21    0.78   1
   5  -6   3    2.22    1.00   1
   3  -5  -6    2.49    0.86   1
  -3   5  -6    0.00    1.81   1
   5  -6  -3    1.22    1.10   1
   3  -5  -6    1.46    1.03   1
   6  -3  -5    1.91    0.85   1
   6  -3  -5    2.16    0.94   1
  -3  -5   6    2.43    0.74   1
   5  -6  -3    1.21    1.03   1
  -3   6   5    2.02    1.50   1
  -3   6   5    2.62    0.86   1
  -5   6  -3    4.73    1.99   1
   6  -5   3    2.68    0.62   1
  -6   5   3    3.01    2.08   1
  -6   5   3    1.37    0.99   1
  -5  -6   3    0.20    1.87   1
  -5   3   6    2.87    1.95   1
  -5   3   6    1.31    0.86   1
  -6  -3   5    3.12    2.27   1
   3  -6   5    2.19    0.72   1
   3  -6   5    2.65    0.84   1
   3  -6   5    1.33    0.90   1
  -3  -5   6    2.64    1.89   1
   5  -3   6    4.66    1.74   1
   6  -5   3    1.48    1.00   1
   6  -5   3    3.32    0.93   1
   6  -4   5   -0.22    0.87   1
  -6  -5   4    1.04    2.03   1
  -5   6   4    0.80    0.82   1
  -6   5  -4   -0.80    2.02   1
   4  -6  -5    0.70    0.93   1
  -4   5   6    1.24    1.64   1
  -4   5   6    0.15    0.80   1
  -5  -4   6    3.34    2.22   1
   5  -4  -6    0.30    0.89   1
   4  -5   6    2.10    0.83   1
   4  -5   6    0.18    0.72   1
   4  -5   6    0.00    0.91   1
   5  -6   4    0.55    0.82   1
   5  -6   4    1.34    0.88   1
   5  -6   4    0.08    0.97   1
  -4   6  -5    5.00    1.88   1
   4  -6  -5    1.33    1.13   1
   6  -4   5    0.28    0.67   1
   6  -4   5   -0.17    0.77   1
   6  -5  -4    0.41    1.00   1
   6  -5  -4    0.39    0.88   1
  -4  -6   5    2.45    2.22   1
  -6   4   5    0.94    1.72   1
  -6   4   5    1.16    0.96   1
   5  -4  -6    0.04    0.80   1
  -4  -5   6    0.56    0.73   1
  -5   6  -4   -0.71    1.73   1
  -6  -4   5    2.19    2.00   1
  -6   5   4    0.84    1.71   1
  -6   5   4    1.85    0.99   1
  -4  -5   6    2.02    2.13   1
   4  -5  -6    1.28    0.91   1
  -5   4   6    2.05    1.59   1
  -5   4   6    2.18    0.95   1
   5  -6  -4    0.99    1.00   1
   5  -6  -4    1.25    1.07   1
  -5  -6   4   -0.69    2.18   1
   6  -4  -5    1.52    0.87   1
  -4   6   5    2.15    1.81   1
  -4   6   5    1.86    0.92   1
  -6   4  -5   -4.01    1.94   1
   6  -4  -5    0.85    0.97   1
   4  -6   5    0.98    0.64   1
   4  -6   5    1.14    0.89   1
   4  -5  -6    0.59    0.91   1
   5  -4   6   -0.98    1.84   1
   5  -4   6    1.79    0.77   1
   5  -4   6    2.31    0.78   1
   5  -4   6    1.90    0.90   1
   6  -5   4    0.94    0.57   1
   6  -5   4    1.87    0.86   1
   6  -5   4    1.22    1.01   1
  -6  -5   5    0.52    2.27   1
  -6   5  -5    0.33    2.11   1
  -6   5   5    0.37    1.89   1
  -6   5   5    1.00    0.99   1
  -5  -6   5   -1.37    1.97   1
  -5  -5   6    3.94    2.06   1
  -5   5  -6    3.88    2.22   1
  -5   5   6    2.34    1.62   1
  -5   5   6    0.72    0.90   1
  -5   6  -5    4.95    2.16   1
  -5   6   5    4.14    2.04   1
  -5   6   5   -0.54    0.86   1
   5  -6  -5    0.42    0.92   1
   5  -6  -5   -0.40    1.00   1
   5  -6   5    1.60    0.71   1
   5  -6   5    1.96    0.89   1
   5  -6   5   -0.73    0.96   1
   5  -5  -6    0.67    0.88   1
   5  -5  -6    0.15    0.94   1
   5  -5   6   -0.64    3.24   1
   5  -5   6   -0.13    0.70   1
   5  -5   6    1.06    0.83   1
   5  -5   6    0.09    0.92   1
   6  -5  -5    0.93    0.89   1
   6  -5  -5    1.53    1.02   1
   6  -5   5    0.64    0.64   1
   6  -5   5    1.74    0.85   1
   6  -5   5    2.35    1.04   1
  -6   0   6   41.25    3.36   1
  -6   0   6   40.73    2.28   1
  -6   6   0   41.53    3.20   1
  -6   6   0   41.24    2.28   1
   0  -6  -6   40.55    2.46   1
   0  -6  -6   40.76    2.49   1
   0  -6   6   40.77    2.51   1
   0  -6   6   39.77    2.15   1
   0  -6   6   38.51    2.21   1
   0   6   6   40.40    2.26   1
   6  -6   0   41.77    2.02   1
   6  -6   0   36.55    2.60   1
   6  -6   0   40.90    2.61   1
   6   0   6   43.05    2.64   1
  -6  -6   1   22.76    3.25   1
  -6  -1   6   21.28    2.83   1
  -6  -1   6   15.67    1.97   1
  -6   1   6   19.86    2.74   1
  -6   1   6   20.15    1.66   1
  -6   6  -1   18.12    2.82   1
  -6   6  -1   17.48    1.55   1
  -6   6   1   19.70    2.92   1
  -6   6   1   19.94    1.65   1
  -1  -6  -6   17.54    1.77   1
  -1  -6   6   22.29    2.63   1
  -1  -6   6   18.29    1.53   1
  -1  -6   6   16.07    1.46   1
  -1  -6   6   23.56    1.52   1
  -1   6  -6   18.09    2.42   1
  -1   6   6   17.70    1.71   1
  -1   6   6   18.12    1.38   1
   1  -6  -6   17.40    1.79   1
   1  -6  -6   21.22    1.99   1
   1  -6   6   16.40    1.50   1
   1  -6   6   18.05    1.59   1
   1  -6   6   18.59    1.62   1
   1   6   6   15.81    1.25   1
   6  -6  -1   18.93    2.05   1
   6  -6  -1   21.81    2.12   1
   6  -6   1   18.38    1.31   1
   6  -6   1   19.08    2.00   1
   6  -6   1   18.38    1.97   1
   6  -1   6   19.13    2.19   1
   6   1   6   14.52    1.56   1
  -6  -6   2    6.81    2.22   1
  -6  -2   6    4.26    2.08   1
  -6  -2   6    6.31    1.13   1
  -6   2   6    6.12    2.01   1
  -6   2   6    7.72    1.43   1
  -6   6  -2    5.77    1.90   1
  -6   6   2    4.39    1.91   1
  -6   6   2    5.51    1.07   1
  -2  -6  -6    7.73    1.56   1
  -2  -6   6    4.88    1.90   1
  -2  -6   6    7.25    1.29   1
  -2  -6   6    4.62    1.19   1
  -2   6  -6    4.83    2.03   1
  -2   6   6    5.36    1.44   1
  -2   6   6    6.06    1.16   1
   2  -6  -6    9.41    1.73   1
   2  -6  -6    5.72    1.24   1
   2  -6   6    7.38    1.22   1
   2  -6   6    8.64    1.33   1
   2  -6   6    6.68    1.03   1
   6  -6  -2    6.74    1.77   1
   6  -6  -2    8.00    1.81   1
   6  -6   2    5.84    1.02   1
   6  -6   2    7.08    1.73   1
   6  -6   2    7.54    1.82   1
   6  -2  -6    7.31    1.50   1
   6  -2  -6    5.71    0.96   1
   6  -2   6    3.86    1.71   1
  -6  -6   3   16.74    3.20   1
  -6  -3   6    8.90    2.29   1
  -6   3   6    7.20    2.26   1
  -6   3   6    9.02    1.45   1
  -6   6  -3    8.57    2.26   1
  -6   6   3    9.51    2.11   1
  -6   6   3   11.72    1.54   1
  -3  -6   6    8.17    2.20   1
  -3  -6   6    7.62    1.30   1
  -3   6  -6    5.46    2.10   1
  -3   6   6    7.39    1.73   1
  -3   6   6    7.16    1.28   1
   3  -6  -6    8.63    1.78   1
   3  -6  -6    5.61    1.26   1
   3  -6   6    8.38    1.26   1
   3  -6   6    9.10    1.42   1
   3  -6   6   10.38    1.46   1
   6  -6  -3    9.72    1.83   1
   6  -6  -3    6.51    1.17   1
   6  -6   3    9.35    1.11   1
   6  -6   3   10.62    1.73   1
   6  -6   3    8.50    1.68   1
   6  -3  -6    9.52    1.51   1
   6  -3  -6   13.08    1.61   1
   6  -3   6    9.54    2.04   1
   6  -3   6    9.67    1.33   1
  -6  -6   4   -1.89    2.04   1
  -6  -4   6    2.68    2.13   1
  -6   4   6    0.28    1.70   1
  -6   4   6    0.86    0.90   1
  -6   6  -4    0.91    2.05   1
  -6   6   4    0.23    1.87   1
  -6   6   4   -0.29    0.96   1
  -4  -6   6    0.21    2.05   1
  -4  -6   6    1.78    0.77   1
  -4   6  -6   -2.51    2.09   1
  -4   6   6    0.74    1.76   1
  -4   6   6    0.46    0.86   1
   4  -6  -6    0.18    0.93   1
   4  -6  -6    1.60    1.06   1
   4  -6   6    0.35    0.73   1
   4  -6   6   -0.51    0.74   1
   4  -6   6    1.68    0.97   1
   6  -6  -4    1.51    1.05   1
   6  -6  -4    0.63    1.06   1
   6  -6   4    1.25    0.64   1
   6  -6   4    0.65    0.90   1
   6  -6   4    0.53    1.04   1
   6  -4  -6    0.78    0.82   1
   6  -4  -6   -0.06    0.91   1
   6  -4   6   -0.84    1.97   1
   6  -4   6   -0.75    0.78   1
  -6  -6   5   -0.64    2.12   1
  -6  -5   6    1.50    2.39   1
  -6   5  -6   -0.01    2.57   1
  -6   5   6    0.89    1.81   1
  -6   5   6    2.80    1.02   1
  -6   6  -5    2.97    2.41   1
  -6   6   5    1.43    2.10   1
  -6   6   5    1.32    0.95   1
  -5  -6   6    1.74    2.38   1
  -5  -6   6    1.05    0.78   1
  -5   6  -6    2.92    2.44   1
  -5   6   6   -0.04    1.99   1
  -5   6   6   -0.17    0.88   1
   5  -6  -6    0.10    0.92   1
   5  -6  -6    0.98    0.97   1
   5  -6   6    0.31    0.70   1
   5  -6   6   -0.32    0.80   1
   5  -6   6   -0.40    1.00   1
   6  -6  -5   -0.28    0.91   1
   6  -6  -5    0.29    1.03   1
   6  -6   5    0.03    0.66   1
   6  -6   5    0.95    0.89   1
   6  -6   5   -0.15    1.00   1
   6  -5  -6    0.45    0.85   1
   6  -5  -6   -0.93    0.95   1
   6  -5   6    2.29    0.74   1
   6  -5   6    0.59    0.83   1
   6  -5   6    1.52    0.95   1
  -6  -6   6    5.54    2.39   1
  -6   6  -6    4.84    2.87   1
  -6   6   6    6.22    2.20   1
  -6   6   6    6.62    1.10   1
   6  -6  -6    4.36    1.02   1
   6  -6  -6    4.02    1.66   1
   6  -6   6    4.97    0.93   1
   6  -6   6    4.55    1.04   1
   6  -6   6    5.98    1.10   1
  -7   0   0   16.65    2.82   1
   0  -7   0   22.62    1.79   1
   0   0   7   18.23    1.74   1
   0   0   7   19.18    1.94   1
   0   7   0   18.86    1.87   1
  -7   0  -1   47.72    3.58   1
  -7   0   1   53.72    3.56   1
  -1  -7   0   53.12    2.80   1
  -1   7   0   52.77    3.09   1
   0  -1   7   50.45    2.85   1
   0  -1   7   53.95    3.10   1
   0   1   7   55.32    2.82   1
   1  -7   0   51.75    2.85   1
   1  -7   0   54.97    2.83   1
   1   7   0   51.50    2.93   1
  -1   0   7   52.67    2.87   1
  -1   0   7   52.90    3.07   1
   0  -7  -1   50.97    2.82   1
   0  -7   1   50.03    2.76   1
   0   7  -1   53.48    3.02   1
   0   7   1   53.18    2.91   1
   1   0   7   55.72    2.82   1
  -7   1   0   56.48    3.54   1
  -7  -1   0   48.59    3.63   1
   1   1   7   19.77    1.62   1
   1   1   7   17.88    1.43   1
  -1  -1   7   18.38    2.00   1
  -1  -1   7   20.52    2.19   1
  -1   1   7   20.31    2.00   1
  -1   7  -1   22.50    2.12   1
   1  -1   7   17.89    1.82   1
   1  -1   7   18.27    1.98   1
  -7  -1  -1   14.19    3.37   1
  -7  -1   1   23.62    2.56   1
  -7   1  -1   14.67    2.41   1
  -7   1   1   21.17    2.67   1
  -1  -7  -1   20.15    1.78   1
  -1  -7   1   19.68    1.75   1
  -1  -1  -7   19.11    1.14   1
   1  -7   1   19.87    1.81   1
   1  -1  -7   20.91    1.17   1
   1  -1  -7   17.93    1.10   1
   1   7   1   22.02    2.00   1
   7   1   1   25.54    2.58   1
  -1   7   1   21.33    2.17   1
   1  -7  -1   21.91    1.86   1
   1  -7  -1   19.05    1.89   1
   1  -7   1   21.13    1.85   1
   1   7  -1   21.94    2.24   1
   0  -2  -7   21.31    1.39   1
   0  -2   7   19.15    2.06   1
   0  -2   7   23.34    2.26   1
   0   2   7   19.98    1.71   1
   2  -7   0   22.66    1.89   1
   2  -7   0   24.17    1.97   1
   2   7   0   18.09    1.99   1
   7   0   2   15.26    2.67   1
   0   7  -2   19.49    2.14   1
   0   7   2   21.26    1.96   1
  -2   7   0   20.00    2.16   1
  -2   0   7   21.08    2.40   1
   0  -7  -2   19.49    1.88   1
   0  -7   2   18.37    1.74   1
  -7   2   0   16.09    2.51   1
   2   0   7   19.00    1.55   1
   2   0   7   21.52    1.73   1
  -7   0   2   26.83    3.02   1
   0  -2  -7   19.23    1.26   1
   7  -2   0   19.49    1.77   1
   7  -2   0   19.82    1.73   1
  -7  -2   0   21.48    2.72   1
   2   1   7   26.59    1.50   1
   7   2   1   25.76    2.73   1
   2  -1  -7   28.00    1.44   1
   1  -2   7   27.91    2.19   1
  -7   2  -1   27.27    2.71   1
   2   1   7   29.88    1.62   1
   7  -2  -1   27.06    1.98   1
   7  -2  -1   29.94    1.98   1
  -1  -2  -7   27.44    1.52   1
  -7  -2   1   30.30    2.68   1
  -7   1   2   27.32    3.21   1
  -1   2   7   28.17    2.05   1
  -1  -7   2   26.43    1.96   1
  -2   7   1   25.73    2.51   1
   1   7   2   28.45    2.08   1
   2  -1  -7   27.71    1.45   1
  -1   7  -2   30.11    2.38   1
   2  -7   1   28.89    2.07   1
   2  -7   1   27.26    2.03   1
   1  -7  -2   26.47    2.10   1
  -2  -1   7   25.96    2.56   1
   1  -2   7   24.10    2.19   1
  -1  -2  -7   26.17    1.47   1
   1  -7  -2   25.59    2.10   1
  -7  -1   2   30.66    3.12   1
  -7   2   1   28.89    3.12   1
   2  -1   7   27.77    1.98   1
  -1   7   2   30.46    2.31   1
  -2  -1  -7   28.76    1.43   1
  -1  -2   7   31.52    2.39   1
  -1  -2   7   24.43    2.54   1
   7  -2   1   25.51    2.00   1
  -2   1   7   27.74    2.30   1
   2  -1   7   27.63    2.05   1
   2   7   1   27.89    2.07   1
   1   2   7   27.91    1.46   1
   1   2   7   27.82    1.64   1
   2  -7  -1   26.23    2.05   1
   2  -7  -1   25.27    2.13   1
  -7   1  -2   25.26    2.86   1
  -1  -7  -2   27.70    2.03   1
   1   7  -2   29.53    2.49   1
   7  -2   1   25.08    1.99   1
   1  -7   2   24.18    2.00   1
   1  -7   2   27.34    1.95   1
   1  -2  -7   28.22    1.55   1
   1  -2  -7   24.53    1.54   1
   7   1   2   31.58    2.84   1
  -2   7  -1   27.24    2.43   1
   2   7   2   32.88    2.05   1
   2  -2   7   27.37    2.27   1
   2  -2   7   31.57    2.37   1
   2  -2  -7   28.00    1.69   1
   2  -7  -2   28.04    2.18   1
   2  -7  -2   30.44    2.31   1
   2  -7   2   30.18    2.03   1
   2  -7   2   30.29    2.14   1
   2  -7   2   28.33    2.15   1
   2  -2  -7   31.16    1.68   1
  -2   7   2   29.25    1.83   1
   7  -2  -2   31.44    2.09   1
   7  -2  -2   28.95    2.06   1
   7   2   2   29.83    2.61   1
  -2   2   7   28.50    2.37   1
  -2   7  -2   32.02    2.57   1
  -2   7   2   31.38    2.39   1
  -2  -2   7   31.06    2.75   1
  -2  -2  -7   30.38    1.63   1
  -7  -2   2   30.29    2.86   1
  -7   2   2   30.35    3.31   1
   0  -3  -7   10.66    1.17   1
  -7  -3   0    9.71    2.13   1
   0  -3  -7   10.78    1.32   1
   0   7  -3   11.28    1.97   1
   7   0   3   12.08    2.33   1
   3  -7   0    8.21    1.81   1
   7  -3   0    8.67    1.56   1
   7  -3   0   11.17    1.58   1
   3  -7   0    8.77    1.75   1
   3   0   7    9.70    1.37   1
   3   0   7    9.40    1.39   1
   0   7   3   12.73    1.76   1
   3  -7   0   10.12    1.02   1
  -7   0   3   12.51    2.19   1
  -7   0   3    7.63    1.23   1
  -3  -7   0    8.60    2.12   1
  -3   7   0    8.85    1.75   1
  -3   0   7   10.69    1.99   1
   0  -3   7   10.51    2.40   1
   0  -3   7    7.68    1.65   1
   0  -3   7   10.74    1.27   1
   0   3   7   11.45    1.30   1
   0  -7  -3   10.69    1.64   1
  -7   3   0   13.32    2.10   1
   0  -7   3   11.87    1.57   1
   1  -3   7    8.47    1.66   1
  -3   7   1    8.67    1.33   1
  -1  -3  -7    7.41    1.04   1
  -1  -3  -7    9.16    1.15   1
  -7  -3   1    7.58    1.93   1
   1  -3   7    8.16    1.73   1
  -1  -7   3    7.98    1.52   1
  -1   3   7    5.94    1.26   1
  -7   1   3   10.86    2.22   1
  -7   1   3    6.94    1.26   1
   1   7   3    6.35    1.17   1
   3  -1  -7    9.14    1.02   1
   3  -1  -7    8.87    1.01   1
  -1   7  -3   10.58    1.93   1
  -3  -1   7    8.49    1.95   1
   1  -7  -3    8.83    1.69   1
   7  -3  -1    8.49    1.51   1
   7  -3  -1    8.63    1.61   1
   7  -1   3    7.84    2.12   1
   3  -7   1    8.31    1.89   1
   7   3   1    8.95    1.95   1
  -7   3  -1    7.08    2.01   1
   1  -3   7    6.69    0.95   1
  -3   7   1   10.86    1.92   1
   1  -7  -3    8.04    1.64   1
   3  -7   1    8.32    1.04   1
   3  -7   1    8.76    1.73   1
  -3   1  -7    8.72    0.97   1
   7  -3   1   10.54    1.58   1
  -3  -7   1    6.98    2.03   1
  -3   7  -1   10.44    1.91   1
   3  -1   7    8.81    1.58   1
   7  -3   1    7.93    1.63   1
  -1  -3   7    7.29    1.88   1
  -3   1   7    5.60    1.65   1
  -1  -7  -3    7.38    1.56   1
   1  -3  -7    6.83    1.19   1
   1  -3  -7   11.30    1.36   1
  -1   7   3    9.17    1.51   1
  -1   7   3    9.81    1.08   1
  -7  -1   3    6.35    2.08   1
   3  -7  -1    7.89    1.84   1
   1  -7   3    7.67    1.06   1
   1  -7   3    6.90    1.67   1
   1  -7   3    8.22    1.51   1
   1   7  -3    8.21    1.81   1
   7   1   3   11.36    2.20   1
   3  -7  -1    6.97    1.74   1
  -7   3   1    7.84    1.16   1
   3  -1   7    8.92    1.52   1
  -7   3   1   10.15    2.18   1
  -3  -2   7    2.41    1.87   1
  -7  -3   2    0.48    2.04   1
   7  -3  -2    1.05    0.83   1
   3  -7   2    2.01    0.67   1
   7  -3  -2    1.78    0.96   1
   7   3   2    0.76    1.61   1
  -7   3  -2    1.86    1.72   1
  -7   2   3   -0.06    2.15   1
  -7   2   3    0.78    0.87   1
   3  -7   2    1.14    0.92   1
  -3   2  -7    3.59    0.86   1
   2   7   3    1.96    1.01   1
   3  -2  -7    1.16    0.60   1
   3  -2  -7    0.13    0.68   1
  -3   7   2    2.54    1.52   1
  -3   7   2    1.72    0.74   1
  -2  -3  -7    0.54    0.59   1
  -2   7  -3    2.66    1.60   1
  -2   3   7    0.90    1.31   1
   7  -2   3    6.76    2.56   1
   2  -3   7    3.57    1.45   1
   2  -3   7    0.91    0.73   1
   2  -7  -3    2.46    1.12   1
   3  -7   2    1.96    1.11   1
   2  -7  -3    0.96    0.96   1
   3  -7  -2    1.21    0.99   1
   3  -7  -2    2.22    1.18   1
  -7   3   2   -1.97    1.98   1
   3  -2   7    0.06    1.23   1
   7  -2  -3    0.96    0.82   1
   7  -2  -3    0.70    0.92   1
  -7   3   2    1.01    0.95   1
   7  -3   2    1.16    0.81   1
   2  -7   3    1.60    0.66   1
   2  -7   3    1.58    0.91   1
   2  -7   3    2.27    0.99   1
   7  -3   2    0.40    0.98   1
  -3   7  -2    2.02    1.59   1
   7   2   3    1.07    1.45   1
  -2  -3   7    1.20    1.62   1
  -2  -3   7    1.24    0.76   1
  -2   7   3    0.29    1.25   1
   2  -3  -7    1.43    0.69   1
  -3  -7   2    2.25    2.00   1
  -3   2   7    1.87    1.49   1
  -7   2  -3    0.93    1.95   1
   2  -3  -7    1.21    0.75   1
  -2   7   3    1.28    0.80   1
  -3   7   3    1.48    0.78   1
   3  -7  -3    0.87    0.96   1
   3  -7  -3    1.16    1.14   1
   7  -3   3    1.95    0.97   1
  -3   7   3    0.94    1.55   1
   3  -7   3    0.87    0.98   1
   3  -3  -7    1.59    0.71   1
   3  -3  -7    0.25    0.77   1
   3  -3   7    2.71    1.46   1
   3  -3   7    1.40    0.74   1
   7   3   3    4.31    1.41   1
   7  -3  -3    1.07    0.95   1
   7  -3   3    1.08    0.88   1
  -7   3   3    2.82    2.12   1
  -7   3   3    0.43    0.91   1
  -7  -3   3    4.64    2.02   1
   3  -7   3    1.99    0.64   1
   3  -7   3    1.09    0.92   1
  -3  -7   3    2.19    1.80   1
  -3  -3   7    1.32    1.71   1
  -3   3   7    2.66    1.74   1
  -3   7  -3    0.76    1.80   1
   7  -3  -3    0.85    0.81   1
   0  -7   4    1.45    0.61   1
   0  -7   4    0.64    0.77   1
   0  -7   4   -0.40    0.84   1
   0  -7  -4    0.77    1.06   1
  -4   7   0   -0.10    1.55   1
  -4   7   0   -0.63    0.72   1
   0  -4  -7    0.46    0.70   1
   0  -4  -7    0.16    0.83   1
   0  -4   7    1.19    1.63   1
   0  -4   7   -0.71    0.75   1
   0   4   7   -0.05    0.80   1
   4  -7   0    0.68    0.54   1
   4  -7   0    0.68    0.99   1
   4  -7   0   -0.43    1.14   1
   7   0   4    3.06    1.63   1
   7  -4   0    0.78    0.83   1
   7  -4   0    0.42    0.99   1
  -7   4   0    1.25    0.82   1
  -4   0   7    1.75    1.88   1
   0  -7  -4    0.35    0.76   1
  -7   0   4   -0.16    0.82   1
  -7   4   0   -0.90    1.79   1
   7   4   0    6.66    2.40   1
   4   0   7    0.51    0.85   1
  -7   0   4    2.89    2.02   1
   0   7  -4    1.53    1.63   1
   4   0   7   -0.01    0.92   1
  -1  -7   4    1.62    0.65   1
  -7   1   4   -0.14    0.88   1
  -7   1   4    1.36    2.17   1
   7  -4  -1    0.77    0.84   1
  -4  -1   7    0.40    1.77   1
   1  -4   7    0.67    0.76   1
  -7  -4   1    1.07    2.04   1
  -7   4  -1    1.50    1.78   1
   7  -1   4   -0.20    1.69   1
   1  -7  -4    1.47    1.05   1
   1   7   4    1.09    1.01   1
  -1  -4  -7    0.82    0.67   1
  -1   7  -4    0.94    1.64   1
   1  -7  -4    0.33    0.93   1
   7   4   1    2.59    1.78   1
   1  -4   7    0.64    1.52   1
  -4   7   1    1.67    0.82   1
   4  -7   1    0.39    0.86   1
   7  -4  -1    1.33    1.00   1
   4  -7   1    1.33    0.64   1
  -4   7   1   -1.65    1.50   1
   4  -7   1    0.22    1.09   1
   4  -1   7    3.07    1.18   1
  -4  -7   1    1.36    1.83   1
  -7   4   1    0.68    1.79   1
  -7  -1   4    1.52    0.92   1
  -1   7   4   -0.08    1.34   1
  -1   7   4    2.04    0.75   1
   1  -7   4    0.75    0.59   1
   7  -4   1    0.71    0.86   1
   7  -4   1    0.37    1.05   1
  -7   4   1    0.07    0.84   1
  -4   1   7   -0.37    1.76   1
  -1  -7  -4    0.96    0.89   1
   1  -7   4    0.11    0.89   1
  -7  -1   4   -0.77    1.91   1
  -4   7  -1    1.49    1.65   1
   7   1   4    2.13    1.46   1
  -1  -4   7    2.75    1.93   1
  -1  -4   7    1.77    0.72   1
  -1  -4   7    0.12    0.44   1
   1  -4  -7    0.08    0.72   1
   1  -4  -7    2.03    0.97   1
   4  -7  -1    2.03    1.13   1
   1  -7   4   -0.53    0.89   1
   4  -7  -1    0.72    0.97   1
   7  -4  -2    0.78    1.00   1
  -2  -7   4    0.82    2.00   1
  -2  -7   4    1.72    0.76   1
  -2   4   7    0.38    1.25   1
   4  -7   2    1.24    1.06   1
  -7   4  -2    1.46    1.98   1
  -4   7   2    0.43    1.74   1
  -4   7   2    0.11    0.82   1
  -2  -4  -7    0.64    0.66   1
  -7  -4   2    2.38    2.17   1
   4  -2  -7    0.78    0.67   1
   4  -7   2    0.28    0.57   1
  -2   7  -4    0.75    1.73   1
   7   4   2    0.62    1.55   1
  -7   2   4   -0.07    2.16   1
  -7   2   4   -0.95    0.89   1
   2  -7  -4   -0.11    1.11   1
   7  -4  -2   -0.15    0.80   1
   2  -4   7    6.01    1.61   1
   2  -4   7    1.17    0.77   1
   2  -4   7   -2.91    1.05   1
  -4  -2   7   -2.01    1.87   1
   4  -7   2    0.15    0.87   1
   7  -2   4   -0.58    1.75   1
   2  -7  -4    0.64    0.97   1
   4  -2  -7   -0.17    0.72   1
  -2  -7  -4    0.95    0.87   1
  -2   4  -7   -0.24    1.79   1
   2  -4  -7    1.05    0.75   1
  -7  -2   4    0.71    1.98   1
  -2   7   4    1.17    1.42   1
  -2   7   4   -0.78    0.74   1
  -2  -4   7    0.59    0.75   1
   2  -7   4    0.98    0.59   1
   2  -7   4    1.09    0.86   1
   2  -7   4    1.60    1.03   1
  -2  -4   7    0.41    0.46   1
   4  -2   7    1.99    1.40   1
   7  -2  -4    0.08    0.90   1
   7  -2  -4    0.62    0.81   1
   7  -4   2    0.94    0.83   1
   7  -4   2    0.55    0.96   1
  -4  -7   2    0.74    2.15   1
  -7   4   2    0.47    1.98   1
  -7   4   2    1.33    0.89   1
  -2  -4   7    0.63    1.91   1
  -4   7  -2    2.20    1.69   1
   4  -7  -2    1.45    0.97   1
   2  -4  -7    0.31    0.94   1
   4  -7  -2    1.29    1.11   1
   7   2   4   -1.48    1.24   1
   4  -7   3    0.83    1.07   1
   4  -7   3   -0.07    0.61   1
   4  -7   3    1.29    0.95   1
  -7  -4   3    0.87    1.97   1
  -4   7   3    0.41    1.54   1
  -4   7   3   -0.17    0.81   1
   3  -7  -4    0.63    1.00   1
  -3   4   7    0.08    1.41   1
   3  -7  -4    0.94    1.19   1
   4  -3  -7    1.58    0.73   1
   4  -3  -7    0.48    0.80   1
   7  -4  -3    0.48    0.88   1
   7  -4  -3    0.52    1.03   1
   3  -4   7   -1.12    1.60   1
   3  -4   7    0.06    0.83   1
  -7   3   4   -1.20    0.95   1
  -3  -7   4   -1.46    1.75   1
  -3   7  -4   -1.38    1.64   1
  -7   3   4   -0.03    2.08   1
  -4  -3   7   -0.20    2.00   1
  -7   4  -3    1.67    2.05   1
   7  -3  -4    0.14    0.96   1
   3  -7   4   -0.03    0.83   1
  -4   7  -3    0.02    1.66   1
   3  -7   4    1.16    1.06   1
   7   3   4    0.26    1.14   1
  -7   4   3    1.06    2.04   1
  -4  -7   3    0.94    2.20   1
  -3  -4   7    1.58    2.02   1
  -3  -4   7   -2.10    0.73   1
  -7  -3   4   -0.83    1.99   1
   4  -3   7   -0.32    0.75   1
   4  -7  -3    0.41    1.00   1
   4  -7  -3    0.47    1.17   1
  -3   7   4    0.07    1.49   1
  -3   7   4    1.08    0.78   1
   4  -3   7    2.88    1.59   1
   3  -7   4   -0.61    0.61   1
   3  -4  -7    0.34    0.77   1
   3  -4  -7    0.63    0.83   1
   7  -3  -4    0.80    0.83   1
   7  -4   3    1.17    0.95   1
   7  -4   3   -0.34    0.88   1
  -4   3   7   -0.47    1.73   1
  -7   4   3    0.64    0.95   1
  -4   4   7    1.70    1.63   1
  -4  -7   4    0.41    2.00   1
  -4  -4   7    3.42    1.99   1
   4  -7  -4    1.68    1.01   1
   7  -4  -4    0.58    0.86   1
   7  -4  -4   -0.76    0.98   1
  -4   4   7    0.70    0.84   1
  -7  -4   4    1.04    2.30   1
   4  -4   7   -3.98    1.57   1
   4  -4  -7    1.00    0.81   1
   4  -4  -7   -0.41    0.84   1
  -4   7   4    0.28    1.78   1
  -4   7   4    0.02    0.82   1
   7  -4   4    0.75    0.96   1
   4  -4   7   -0.22    0.76   1
  -7   4   4   -2.12    1.81   1
  -7   4   4    3.47    1.04   1
  -4   7  -4   -0.41    1.69   1
   4  -7  -4    0.58    1.15   1
   4  -7   4    0.36    0.62   1
   4  -7   4   -0.13    0.89   1
   4  -7   4   -0.26    0.99   1
   7  -4   4    1.88    0.67   1
   7  -4   4   -0.18    0.84   1
  -7   5   0    2.44    0.99   1
   0  -7   5    4.09    0.85   1
  -5   0   7    4.76    1.91   1
   0  -7   5    6.25    1.37   1
   0   5   7    4.42    0.92   1
   5  -7   0    6.01    0.97   1
   5  -7   0    3.04    1.06   1
   0  -7   5    4.96    0.98   1
   7  -5   0    4.08    0.93   1
   7  -5   0    4.09    1.14   1
  -5   7   0    4.81    1.84   1
  -5   7   0    3.41    0.91   1
   0  -5   7    4.21    0.86   1
   0  -5   7    4.39    0.96   1
   0  -5   7    5.01    1.04   1
  -7   0   5    4.83    2.22   1
  -7   0   5    4.01    0.99   1
   0  -7  -5    3.44    0.85   1
   0  -7  -5    3.25    1.11   1
   0   7  -5    0.76    1.65   1
   5  -7   0    6.05    1.26   1
  -7   5   0    2.59    1.87   1
   7  -5   0    3.98    0.66   1
   0  -5  -7    3.53    1.00   1
   0   7   5    5.32    1.13   1
   0  -5   7    4.52    1.93   1
   7   0   5    3.27    1.59   1
   5  -7   1    4.27    1.14   1
   1  -7  -5    3.45    0.96   1
   1  -7  -5    3.81    1.02   1
   5  -7   1    5.04    1.21   1
  -1  -7   5    4.56    1.94   1
   7  -1   5    0.85    1.74   1
   1  -5   7    7.09    1.31   1
  -1   5   7    5.49    1.17   1
   5  -7   1    4.25    0.74   1
  -1  -5  -7    4.69    0.99   1
  -1  -7   5    5.45    1.19   1
  -1  -7   5    3.17    0.83   1
  -1   7  -5    3.34    2.00   1
  -7   5  -1    6.80    2.21   1
  -7   1   5    5.31    2.33   1
  -7   1   5    2.87    1.02   1
   7  -5  -1    3.20    0.98   1
   7  -5  -1    3.45    1.18   1
  -7   5  -1    4.47    0.99   1
  -5   7   1    4.29    1.98   1
  -5   7   1    5.08    1.40   1
  -5  -1   7    4.72    2.21   1
   1   7   5    4.41    0.96   1
   1  -5   7    6.58    0.99   1
   1  -5   7    5.45    1.12   1
   5  -1   7    4.77    1.37   1
  -1  -5   7    5.57    1.09   1
  -1   7   5    2.97    1.28   1
  -1   7   5    2.01    1.02   1
   5  -7  -1    4.30    1.13   1
   5  -7  -1    3.61    1.22   1
  -1  -5   7    4.16    1.95   1
  -1  -7  -5    3.65    0.98   1
  -5   7  -1    4.60    1.82   1
  -7  -1   5    4.19    2.11   1
  -7  -1   5    4.70    0.99   1
  -7   5   1    4.83    2.03   1
  -5   7  -1    3.44    0.90   1
   7  -5   1    3.70    1.17   1
   7   1   5    6.47    1.41   1
   7  -5   1    3.77    0.97   1
   1  -5  -7    6.85    1.79   1
   1  -5  -7    3.76    1.08   1
   1  -7   5    5.17    0.82   1
   1  -7   5    4.61    0.94   1
   1  -7   5    5.39    1.02   1
  -1  -5   7    3.72    0.85   1
  -1  -5   7    5.81    1.00   1
   7  -5   1    4.23    0.70   1
  -7  -5   2    2.85    2.07   1
  -7   5  -2    0.63    2.02   1
  -2  -7   5   -0.49    0.68   1
   5  -7   2    0.51    0.64   1
  -2  -7   5    1.34    2.10   1
   7  -5  -2   -0.27    1.07   1
   7  -2   5    0.76    1.84   1
   2  -7  -5    1.35    1.17   1
  -5   7   2   -0.36    1.86   1
  -7   2   5    1.40    1.98   1
  -7   2   5   -0.17    0.98   1
   2  -5   7    0.44    0.69   1
   2  -5   7    1.69    0.61   1
   2  -5   7   -0.86    0.77   1
  -2   5   7    1.31    1.41   1
   5  -7   2    0.41    1.00   1
   5  -7   2    1.00    1.11   1
  -2  -7   5    0.45    0.82   1
   5  -2  -7    0.82    0.77   1
   5  -2  -7    1.53    0.80   1
  -2   5   7    1.64    0.82   1
  -2  -5  -7    0.88    0.75   1
  -5  -2   7    0.56    2.20   1
   2  -7  -5    0.74    0.97   1
   7  -5  -2    0.42    0.92   1
  -5   7   2    1.05    0.85   1
  -7   5  -2    1.00    0.88   1
  -2   7  -5    0.54    1.76   1
  -2  -5   7    1.23    2.08   1
   7  -5   2    0.22    1.08   1
   2  -7   5    0.71    0.70   1
   2  -5  -7    0.53    0.82   1
   2  -5  -7    0.92    1.07   1
   7  -2  -5    1.23    0.86   1
   7  -2  -5    2.62    0.96   1
  -2  -5   7    0.04    0.75   1
  -2  -5   7    0.62    0.57   1
   7   2   5    1.44    1.13   1
  -5   2   7    1.20    1.68   1
  -7   5   2   -1.51    1.90   1
  -2  -7  -5    0.76    0.86   1
   5  -7  -2    0.91    1.12   1
   5  -2   7    0.60    1.59   1
   7  -5   2    0.66    0.91   1
  -5   2   7    0.16    0.90   1
   5  -2   7   -0.90    0.74   1
   7  -5   2    0.03    0.61   1
  -2   7   5    2.82    1.41   1
  -2   7   5    1.60    0.81   1
  -7  -2   5    2.51    2.36   1
  -7  -2   5    2.72    0.98   1
  -5  -7   2    0.06    1.99   1
   5  -7  -2    1.16    1.02   1
  -5   7  -2    1.20    1.91   1
  -2   5  -7    0.98    1.89   1
   2  -7   5    0.68    0.94   1
  -7   5   2    0.84    0.96   1
   3  -5   7    0.01    0.75   1
   3  -5   7    0.86    0.68   1
  -3   5   7   -0.39    1.36   1
   5  -3  -7   -1.09    0.84   1
   7  -3   5   -1.15    1.97   1
  -7   5  -3    1.12    1.79   1
   5  -7   3    0.30    0.64   1
  -3  -7   5   -0.93    2.10   1
  -3   7  -5    2.87    2.02   1
   7  -5  -3    0.49    1.04   1
   3  -5   7   -0.26    0.85   1
  -3  -7   5    0.14    0.74   1
   5  -3  -7   -0.53    0.75   1
   5  -7   3    0.12    0.86   1
   5  -7   3    1.75    1.04   1
  -5   7   3   -0.47    2.03   1
   3  -7  -5    0.38    1.18   1
  -5   7   3    0.26    0.90   1
  -7  -5   3    1.56    2.02   1
   7  -5  -3   -0.66    0.88   1
  -3   5   7   -0.10    0.78   1
  -7   3   5   -1.87    1.87   1
  -7   3   5    2.39    0.99   1
   3  -7  -5   -0.42    0.87   1
  -5  -3   7    0.14    2.12   1
  -3  -5   7    0.66    1.96   1
   5  -3   7   -0.07    0.80   1
  -7   5   3    1.87    1.83   1
  -7   5   3   -0.25    0.91   1
  -5   3   7    0.42    0.90   1
  -3  -5   7   -0.62    0.72   1
   3  -5  -7   -0.49    0.82   1
  -7  -3   5   -0.86    2.06   1
   7  -5   3    1.21    1.11   1
   3  -7   5    0.55    0.61   1
   7  -5   3    0.24    0.84   1
  -5  -7   3    5.85    2.41   1
  -3   7   5   -0.13    1.51   1
  -3   7   5   -0.09    0.79   1
  -5   3   7    0.08    1.82   1
   3  -5  -7    0.49    0.97   1
   7  -5   3   -0.34    0.61   1
   3  -7   5   -0.73    0.82   1
   3  -7   5   -1.00    0.87   1
   7  -3  -5    0.09    0.92   1
   5  -3   7   -1.15    1.67   1
   7  -3  -5   -0.05    0.85   1
   5  -7  -3   -1.04    0.96   1
   5  -7  -3    2.09    1.14   1
  -5   7  -3    0.28    1.77   1
  -3   5  -7   -2.09    1.74   1
   5  -4  -7    0.74    0.88   1
   7  -5  -4    0.96    1.05   1
  -4   5   7   -1.64    1.51   1
  -4   5   7   -1.34    0.84   1
  -5  -4   7   -0.77    2.18   1
   7  -4   5    0.25    0.90   1
   4  -7  -5   -0.93    0.90   1
   4  -7  -5    0.32    1.19   1
  -7   4   5    0.44    2.08   1
  -7   4   5   -0.33    0.95   1
  -4  -7   5    3.61    2.13   1
  -7   5  -4    4.67    2.31   1
   7  -4   5    4.16    2.13   1
   7  -4   5    1.07    0.71   1
   7  -4   5    1.04    1.14   1
   4  -5   7    0.08    0.80   1
  -5   7   4   -0.05    1.95   1
  -5   7   4   -0.52    0.84   1
   5  -7   4    0.23    1.00   1
  -4  -7   5    1.60    0.73   1
  -7  -5   4   -0.27    2.07   1
   7  -5  -4   -0.58    0.91   1
  -4   7  -5   -0.39    1.81   1
   5  -7   4    0.52    0.63   1
   5  -7   4   -0.65    0.87   1
   4  -5   7   -0.48    0.72   1
   5  -4  -7    0.23    0.81   1
   4  -5   7   -0.08    0.87   1
  -7  -4   5    6.01    2.52   1
   4  -7   5    0.35    0.67   1
   7  -5   4    0.28    0.92   1
   5  -4   7    2.21    1.96   1
   7  -4  -5   -0.04    0.83   1
   5  -4   7    0.13    0.79   1
   5  -7  -4   -0.39    0.99   1
   5  -7  -4   -1.05    1.04   1
   7  -5   4    0.30    1.07   1
  -5   4   7    1.12    0.95   1
   4  -5  -7    0.09    0.85   1
   4  -5  -7    0.67    0.88   1
  -5  -7   4   -5.74    2.13   1
  -7   5   4    0.39    0.92   1
  -4   5  -7   -3.13    2.18   1
  -5   4   7   -1.36    1.69   1
   7  -4  -5    0.01    0.96   1
  -4  -5   7   -0.30    2.15   1
  -5   7  -4    1.47    1.87   1
   4  -7   5    0.43    0.94   1
  -4  -5   7    0.63    0.77   1
  -4   7   5    0.18    1.72   1
  -4   7   5   -1.27    0.82   1
   4  -7   5   -0.65    0.82   1
   7  -5   4   -0.26    1.00   1
  -5   5   7    2.85    0.94   1
   7  -5   5    3.34    1.09   1
   5  -5   7    8.43    1.63   1
   7  -5  -5    2.49    0.97   1
   7  -5  -5    2.11    1.07   1
   7  -5   5    3.59    0.77   1
  -5  -5   7    1.18    2.13   1
  -5  -7   5    3.49    0.80   1
   5  -7  -5    2.42    1.17   1
   5  -7   5    3.50    0.80   1
   5  -7  -5    2.20    1.04   1
  -7   5  -5    0.91    2.31   1
   7  -5   5    4.01    0.95   1
   5  -5  -7    2.17    0.94   1
   5  -5  -7    2.43    1.00   1
   5  -5   7    4.54    0.85   1
  -5   5   7    0.67    1.70   1
  -7   5   5    2.78    1.96   1
  -7   5   5    4.50    1.05   1
  -5  -7   5    0.19    2.06   1
  -5   7  -5    1.62    2.03   1
   5  -7   5    3.32    0.96   1
  -5   7   5    1.17    1.74   1
  -5   7   5    4.96    1.04   1
   5  -5   7    4.95    0.87   1
  -7  -5   5    2.96    2.17   1
   5  -7   5    1.88    1.05   1
   0  -7  -6   66.74    3.45   1
  -7   0   6   68.31    4.68   1
   0  -6   7   61.37    4.46   1
   7  -6   0   64.43    2.99   1
   0   7   6   64.45    3.24   1
   0  -6   7   67.47    3.11   1
   0  -6   7   67.86    3.13   1
   7  -6   0   66.40    3.56   1
   7  -6   0   66.26    3.56   1
   0  -7   6   64.22    3.14   1
   0  -7   6   66.43    3.18   1
   6  -7   0   68.94    3.57   1
   7   0   6   65.41    3.61   1
   0  -6   7   67.80    3.25   1
   6   0   7   63.63    3.38   1
   0   6   7   64.81    3.12   1
   6  -7   0   64.19    3.01   1
   6  -7   0   68.77    3.56   1
  -7   6   0   66.78    4.42   1
  -7   0   6   67.77    3.22   1
   0  -7   6   64.41    3.22   1
  -6   0   7   56.11    4.72   1
  -6   0   7   66.89    3.26   1
   0  -7  -6   69.00    3.49   1
  -6   7   0   69.81    4.32   1
  -6   7   0   73.45    3.20   1
   0  -6  -7   67.95    3.36   1
   0  -6  -7   64.24    3.37   1
  -7   6   0   66.19    3.22   1
  -7  -6   1   58.77    4.36   1
   6  -7   1   56.49    3.23   1
  -1  -6  -7   56.84    2.98   1
   7  -6  -1   55.30    3.20   1
  -6   7   1   57.53    2.86   1
   7  -6  -1   53.65    3.18   1
  -1   6   7   50.65    2.91   1
  -1   6   7   51.67    2.75   1
  -1  -7   6   59.21    2.85   1
   1  -6   7   57.96    2.83   1
   1  -6   7   55.68    2.69   1
   1  -6   7   60.96    2.77   1
  -1  -7   6   53.38    3.88   1
  -1  -7   6   56.69    2.79   1
  -1  -7   6   56.53    2.81   1
   6  -7   1   56.37    2.67   1
   6  -7   1   55.79    3.22   1
   7  -1   6   55.71    3.55   1
   1   7   6   54.95    2.70   1
  -6  -1   7   57.66    2.85   1
   1  -7  -6   56.87    3.07   1
   1  -7  -6   57.96    3.23   1
  -1   7  -6   54.10    3.72   1
  -1  -6  -7   57.29    3.04   1
  -7   6  -1   56.88    4.05   1
  -7   6  -1   47.97    3.38   1
  -7   1   6   60.45    2.95   1
  -6  -1   7   63.61    5.89   1
  -6   7   1   56.73    3.73   1
  -7   1   6   52.20    4.29   1
  -7  -1   6   53.98    3.00   1
   1  -6  -7   53.45    3.03   1
  -1  -6   7   57.80    4.34   1
  -1   7   6   56.36    3.08   1
  -1   7   6   58.91    2.72   1
   7   1   6   56.36    2.97   1
  -1  -6   7   58.14    2.87   1
  -7  -1   6   54.12    4.03   1
   1  -7   6   59.68    2.95   1
  -6   7  -1   55.62    3.07   1
   6  -1   7   59.14    3.28   1
   7  -6   1   55.27    3.17   1
   7  -6   1   59.91    3.27   1
  -6   1   7   54.97    2.90   1
  -1  -6   7   55.99    2.69   1
   7  -6   1   55.32    2.64   1
   6  -7  -1   55.86    2.63   1
   6  -7  -1   54.50    3.24   1
   6  -7  -1   58.73    3.26   1
   1  -6  -7   51.08    3.09   1
   1  -7   6   55.27    2.79   1
   1  -7   6   57.54    2.91   1
  -6  -7   1   55.87    4.06   1
  -7   6   1   56.68    3.91   1
  -6   7  -1   59.33    4.03   1
  -1  -6   7   54.85    2.74   1
  -1  -7  -6   56.13    3.05   1
  -6   1   7   58.93    3.91   1
  -7   6   1   55.51    2.88   1
   2  -6   7   35.77    2.01   1
   2  -6   7   38.26    2.08   1
   7  -6  -2   32.56    2.54   1
   6  -7   2   36.40    1.92   1
   6  -7   2   36.70    2.55   1
   6  -7   2   36.11    2.56   1
   2  -6   7   35.25    2.10   1
  -2   6   7   33.72    2.46   1
  -6  -2   7   29.06    3.32   1
  -6  -2   7   36.88    2.13   1
  -7   2   6   34.31    3.86   1
  -7   2   6   34.34    2.25   1
  -2   6   7   34.46    2.04   1
  -7   6  -2   35.78    3.27   1
  -7   6  -2   32.74    2.06   1
  -2  -6  -7   34.59    2.28   1
   6  -2  -7   37.69    2.20   1
   6  -2  -7   38.48    2.16   1
  -2   7  -6   35.85    3.60   1
  -6   7   2   39.54    3.21   1
   7  -6  -2   33.11    2.51   1
   7  -2   6   34.13    3.29   1
  -7  -6   2   24.86    3.74   1
  -2  -7   6   37.12    3.59   1
  -2  -7   6   33.34    2.11   1
  -2  -7   6   34.35    2.10   1
   2  -7  -6   36.05    2.62   1
   2  -7  -6   35.12    2.50   1
  -6   7   2   37.27    2.14   1
   6  -7  -2   35.38    2.58   1
   2  -6  -7   34.15    2.41   1
  -6   7  -2   34.03    3.41   1
  -6   7  -2   36.63    2.03   1
   6  -2   7   28.37    2.83   1
   6  -2   7   34.21    2.04   1
   2  -6  -7   33.60    2.53   1
  -2  -6   7   31.87    3.28   1
   6  -7  -2   32.55    2.53   1
   7  -2  -6   33.63    2.28   1
  -7  -2   6   35.83    3.42   1
  -7  -2   6   34.26    2.14   1
  -2   6  -7   34.53    3.43   1
   7  -2  -6   36.35    2.30   1
  -2  -6   7   34.69    2.12   1
  -2  -6   7   35.76    1.97   1
   2  -7   6   34.54    2.05   1
   2  -7   6   35.74    2.22   1
   2  -7   6   35.44    2.20   1
  -7   6   2   30.49    3.23   1
  -7   6   2   37.95    2.21   1
   7   2   6   36.05    1.85   1
  -6   2   7   35.99    3.24   1
  -6   2   7   34.45    2.16   1
  -2  -7  -6   35.24    2.36   1
  -6  -7   2   27.88    3.76   1
   7  -6   2   34.17    1.89   1
   7  -6   2   36.40    2.47   1
   7  -6   2   40.46    2.65   1
  -2   7   6   38.29    1.98   1
  -2   7   6   33.54    2.52   1
  -7   6  -3   21.05    1.62   1
  -7  -6   3   19.58    3.11   1
  -6  -3   7   25.96    3.49   1
  -6  -3   7   27.09    1.74   1
  -3  -6  -7   20.96    1.79   1
  -3  -7   6   21.02    1.64   1
   6  -7   3   22.53    2.08   1
   6  -7   3   20.69    2.05   1
   7  -3   6   13.78    2.53   1
   7  -3   6   18.09    1.62   1
  -7   6  -3   22.95    3.24   1
   7  -6  -3   19.35    2.15   1
  -6   7   3   23.54    3.21   1
  -6   7   3   23.58    1.70   1
  -3  -7   6   19.41    1.75   1
  -3   7  -6   16.37    2.67   1
   6  -7   3   20.31    1.46   1
   6  -3  -7   21.47    1.85   1
  -3   6   7   21.19    2.51   1
  -3   6   7   21.26    1.56   1
  -7   3   6   27.05    3.47   1
  -7   3   6   22.40    1.82   1
   3  -6   7   20.84    1.63   1
   3  -6   7   22.20    1.62   1
   3  -7  -6   23.41    2.17   1
  -3  -7   6   17.77    3.08   1
   6  -3  -7   20.00    1.80   1
   3  -7  -6   21.07    2.19   1
   6  -7  -3   24.94    2.19   1
  -3   7   6   21.94    1.63   1
  -7   6   3   24.35    1.86   1
   3  -7   6   19.77    1.58   1
  -3   6  -7   18.50    2.89   1
   6  -7  -3   17.95    3.04   1
   7  -3  -6   19.80    1.92   1
  -3  -6   7   20.83    1.67   1
  -3  -6   7   20.24    1.55   1
  -7  -3   6   22.70    3.23   1
  -7  -3   6   20.18    1.76   1
   3  -7   6   19.85    1.74   1
   3  -7   6   18.87    1.80   1
   3  -6  -7   21.04    2.07   1
  -3   7   6   23.13    2.52   1
  -6  -7   3   19.29    3.13   1
  -6   7  -3   21.48    2.76   1
  -6   7  -3   18.78    1.53   1
  -3  -6   7   23.34    3.30   1
   6  -3   7   20.44    2.83   1
   6  -3   7   16.77    2.42   1
   3  -6  -7   20.98    2.07   1
  -6   3   7   16.35    2.83   1
  -6   3   7   21.19    1.72   1
  -3  -7  -6   23.27    1.91   1
   7  -3  -6   22.12    1.89   1
   7  -6   3   21.94    2.04   1
   7  -6   3   21.56    2.15   1
   7  -6   3   20.22    1.45   1
  -4  -7   6    4.75    0.86   1
  -7   4   6    3.74    2.18   1
   7  -6  -4    5.49    1.26   1
   4  -7  -6    5.98    1.17   1
   4  -7  -6    5.29    1.27   1
  -4   6   7    7.40    1.90   1
  -4   6   7    5.39    0.98   1
  -7  -6   4    4.80    2.32   1
   4  -6   7    7.09    1.31   1
   4  -6   7    5.20    1.35   1
   4  -6   7    4.62    1.06   1
  -4  -7   6    6.00    2.33   1
   6  -7   4    5.55    1.09   1
   6  -7   4    7.72    1.75   1
   6  -7   4    6.84    1.23   1
  -4   7  -6    4.49    2.15   1
  -6  -4   7    3.82    2.35   1
   7  -4   6    5.65    2.39   1
   7  -4   6    4.81    0.86   1
   6  -4  -7    3.63    0.95   1
   6  -4  -7    5.31    1.08   1
  -7   4   6    5.59    1.12   1
   7  -6  -4    5.94    1.15   1
  -6   7   4    6.50    2.27   1
  -6   7   4    7.45    1.37   1
  -7   6  -4    3.24    2.37   1
   4  -6  -7    5.90    1.14   1
   7  -4  -6    3.70    1.11   1
  -7   6   4    7.16    2.22   1
  -7   6   4    6.12    1.15   1
  -4  -6   7    6.48    2.25   1
  -4   7   6    4.36    0.97   1
   4  -6  -7    7.28    1.78   1
   4  -7   6    4.02    0.89   1
   4  -7   6    5.17    0.97   1
   4  -7   6    4.94    1.05   1
  -6  -7   4    2.56    2.54   1
   6  -4   7    5.66    2.18   1
   6  -4   7    3.91    0.90   1
  -4  -6   7    3.85    0.93   1
   7  -6   4    5.19    1.03   1
   7  -6   4    7.32    1.69   1
   7  -6   4    5.52    1.26   1
  -4   7   6    5.12    1.85   1
   6  -7  -4    6.24    1.18   1
   6  -7  -4    4.62    1.21   1
  -6   7  -4    5.39    2.12   1
  -4   6  -7    2.10    2.58   1
   7  -4  -6    4.46    0.96   1
  -6   4   7    1.52    1.95   1
  -6   4   7    4.06    1.07   1
  -7  -4   6    7.61    2.42   1
   7  -5   6    1.64    0.80   1
   7  -5   6    0.89    0.90   1
   7  -5   6    0.58    1.14   1
  -5  -7   6   -1.48    2.29   1
   6  -7   5    0.73    0.90   1
   6  -7   5    1.13    1.09   1
   6  -7   5    0.50    0.67   1
   5  -6   7   -0.55    0.94   1
  -5  -7   6   -0.12    0.77   1
   7  -6  -5   -0.18    0.93   1
  -5   6   7   -1.78    1.87   1
  -5   6   7    1.06    0.90   1
  -7   6  -5   -0.88    2.57   1
   6  -5  -7   -0.08    0.92   1
   5  -6   7    0.63    0.79   1
   5  -6   7   -1.44    0.81   1
  -6   7   5    1.97    0.95   1
   6  -5  -7    1.86    0.92   1
  -5   7  -6    2.52    2.56   1
  -7   5   6    0.64    1.80   1
  -7   5   6    0.76    1.02   1
   5  -7  -6    0.64    0.99   1
   7  -6  -5    0.55    1.02   1
   5  -7  -6   -0.05    1.03   1
  -6   7   5   -1.17    1.76   1
  -7  -6   5   -3.44    2.39   1
  -6  -7   5   -4.32    2.36   1
  -6   7  -5    1.24    2.16   1
   5  -6  -7    1.81    0.94   1
  -7   6   5    1.36    2.24   1
  -7   6   5    1.36    0.97   1
  -6   5   7    0.61    1.89   1
  -6   5   7    0.66    0.96   1
   7  -5  -6    0.94    0.88   1
   7  -5  -6   -0.68    1.07   1
   6  -7  -5    1.01    0.94   1
  -6  -7   5    1.30    0.82   1
  -7  -5   6    2.11    2.19   1
  -5   7   6    0.36    1.84   1
  -5   7   6    2.80    0.91   1
   5  -7   6    0.97    0.72   1
   5  -7   6    1.63    0.89   1
   5  -7   6    0.16    1.04   1
   5  -6  -7    0.29    0.92   1
   6  -5   7    5.68    2.41   1
   6  -5   7   -0.34    0.78   1
   6  -7  -5   -0.01    1.03   1
   7  -6   5    0.31    0.65   1
   7  -6   5    0.00    0.92   1
   7  -6   5   -1.01    1.02   1
  -7  -6   6    0.83    2.30   1
  -7   6   6    2.04    2.25   1
  -7   6   6    2.78    1.04   1
  -6  -7   6    1.87    2.38   1
  -6  -6   7    3.77    2.66   1
  -6   6   7    2.85    2.09   1
  -6   6   7    1.70    0.98   1
  -6   7  -6    5.06    2.91   1
  -6   7   6    4.66    1.95   1
  -6   7   6    3.27    1.04   1
   6  -7  -6    2.13    1.02   1
   6  -7  -6    8.46    1.83   1
   6  -7   6    2.97    0.80   1
   6  -7   6    4.77    1.00   1
   6  -7   6    1.68    1.10   1
   6  -6  -7    3.18    0.98   1
   6  -6  -7    4.01    1.08   1
   6  -6   7    3.58    0.88   1
   6  -6   7    2.80    0.93   1
   6  -6   7    1.98    1.06   1
   7  -6  -6    3.80    1.04   1
   7  -6  -6    2.27    1.08   1
   7  -6   6    7.56    1.27   1
   7  -6   6    3.49    0.94   1
   7  -6   6    9.55    1.72   1
  -7   0   7   31.76    3.72   1
  -7   0   7   30.50    2.06   1
  -7   7   0   25.82    3.28   1
  -7   7   0   28.34    1.93   1
   0  -7  -7   28.89    2.27   1
   0  -7  -7   25.48    2.29   1
   0  -7   7   30.29    3.45   1
   0  -7   7   27.22    1.90   1
   0  -7   7   29.86    1.98   1
   0  -7   7   27.66    2.02   1
   0   7   7   30.58    1.88   1
   7  -7   0   27.73    1.63   1
   7  -7   0   29.06    2.39   1
   7  -7   0   30.87    2.42   1
   7   0   7   27.50    2.29   1
  -7  -7   1   31.19    4.35   1
  -7  -1   7   38.04    3.91   1
  -7  -1   7   39.03    2.27   1
  -7   1   7   41.15    3.96   1
  -7   1   7   37.92    2.36   1
  -7   7  -1   36.89    3.66   1
  -7   7  -1   40.27    2.20   1
  -7   7   1   34.24    3.61   1
  -7   7   1   36.99    2.22   1
  -1  -7  -7   36.69    2.41   1
  -1  -7  -7   35.88    2.52   1
  -1  -7   7   40.14    3.74   1
  -1  -7   7   38.09    2.23   1
  -1  -7   7   40.21    2.19   1
  -1  -7   7   38.42    2.20   1
  -1   7   7   37.49    2.37   1
  -1   7   7   31.93    2.10   1
   1  -7  -7   35.09    2.54   1
   1  -7  -7   41.95    2.69   1
   1  -7   7   37.17    2.17   1
   1  -7   7   38.23    2.20   1
   1  -7   7   37.99    2.24   1
   7  -7  -1   39.31    1.96   1
   7  -7  -1   39.98    2.72   1
   7  -7  -1   36.84    2.68   1
   7  -7   1   34.05    1.99   1
   7  -7   1   38.53    2.69   1
   7  -7   1   36.58    2.66   1
   7  -1   7   38.03    2.83   1
  -7  -7   2   25.30    3.70   1
  -7  -2   7   31.81    3.72   1
  -7  -2   7   30.13    1.99   1
  -7   2   7   27.41    3.24   1
  -7   2   7   28.44    1.98   1
  -7   7  -2   29.10    3.37   1
  -7   7  -2   26.32    1.83   1
  -7   7   2   26.32    4.50   1
  -7   7   2   24.08    1.92   1
  -2  -7  -7   29.70    2.14   1
  -2  -7   7   23.62    3.43   1
  -2  -7   7   26.63    1.94   1
  -2  -7   7   28.39    1.90   1
  -2  -7   7   26.64    1.90   1
  -2   7  -7   29.58    3.48   1
  -2   7   7   29.72    2.23   1
  -2   7   7   29.11    1.78   1
   2  -7  -7   30.56    2.36   1
   2  -7  -7   29.26    2.49   1
   2  -7   7   26.58    1.83   1
   2  -7   7   30.31    1.88   1
   2  -7   7   24.31    1.89   1
   7  -7  -2   28.20    2.36   1
   7  -7  -2   24.86    2.34   1
   7  -7   2   28.81    1.69   1
   7  -7   2   27.31    2.34   1
   7  -7   2   23.63    2.57   1
   7  -2   7   28.91    2.82   1
   7  -2   7   28.08    1.91   1
  -7  -7   3   11.59    3.01   1
  -7  -3   7    8.50    2.53   1
  -7  -3   7    9.32    1.49   1
  -7   3   7    7.24    2.37   1
  -7   3   7    9.64    1.51   1
  -7   7  -3    9.77    2.31   1
  -7   7  -3    9.54    1.33   1
  -7   7   3    9.78    2.23   1
  -7   7   3    9.08    1.46   1
  -3  -7  -7   11.17    1.68   1
  -3  -7   7    7.46    2.43   1
  -3  -7   7    6.25    1.37   1
  -3   7  -7    3.24    2.49   1
  -3   7   7    7.51    1.63   1
  -3   7   7    9.66    1.38   1
   3  -7  -7   13.06    1.96   1
   3  -7  -7    9.93    1.96   1
   3  -7   7    9.45    1.35   1
   3  -7   7    6.37    1.51   1
   3  -7   7    8.17    1.60   1
   7  -7  -3   10.98    1.98   1
   7  -7  -3    9.17    1.98   1
   7  -7   3   10.94    1.20   1
   7  -7   3    9.72    1.84   1
   7  -7   3    7.92    1.91   1
   7  -3  -7   12.01    1.62   1
   7  -3  -7   10.41    1.55   1
   7  -3   7    8.31    1.43   1
  -7  -7   4    0.41    2.68   1
  -7  -4   7    2.10    2.33   1
  -7  -4   7    1.47    1.05   1
  -7   4   7    2.27    1.95   1
  -7   4   7    2.28    1.04   1
  -7   7  -4    1.72    2.58   1
  -7   7  -4    2.93    0.85   1
  -7   7   4    3.55    2.19   1
  -7   7   4    2.74    1.03   1
  -4  -7   7    1.08    2.24   1
  -4  -7   7    2.55    0.82   1
  -4   7  -7   -2.35    2.61   1
  -4   7   7    2.24    1.79   1
  -4   7   7    1.43    0.88   1
   4  -7  -7    1.28    1.06   1
   4  -7   7    2.49    0.84   1
   4  -7   7    3.44    0.91   1
   4  -7   7    0.49    1.02   1
   7  -7  -4    1.25    0.98   1
   7  -7  -4    1.79    1.13   1
   7  -7   4    1.71    0.71   1
   7  -7   4    2.97    1.03   1
   7  -7   4    0.61    2.27   1
   7  -4  -7    2.50    0.90   1
   7  -4  -7    0.97    0.92   1
   7  -4   7   -4.04    2.15   1
   7  -4   7    2.83    0.86   1
  -7  -7   5    5.71    2.57   1
  -7  -5   7    4.15    2.43   1
  -7   5   7    2.59    2.13   1
  -7   5   7    5.71    1.10   1
  -7   7  -5    4.67    2.93   1
  -7   7  -5    3.03    0.84   1
  -7   7   5    1.96    2.27   1
  -7   7   5    5.71    1.06   1
  -5  -7   7    2.97    2.56   1
  -5  -7   7    4.73    0.95   1
  -5   7   7    4.38    1.92   1
  -5   7   7    1.49    0.93   1
   5  -7  -7    3.29    1.03   1
   5  -7  -7    4.29    1.10   1
   5  -7   7    3.49    0.84   1
   5  -7   7    4.48    0.93   1
   5  -7   7    2.89    1.10   1
   7  -7  -5    8.01    1.88   1
   7  -7  -5    5.11    1.23   1
   7  -7   5    3.20    0.76   1
   7  -7   5    3.52    0.99   1
   7  -5  -7    3.41    1.00   1
   7  -5  -7    4.11    1.08   1
   7  -5   7    2.11    0.87   1
  -7  -7   6    7.94    2.72   1
  -7  -6   7    6.71    2.79   1
  -7   6   7    5.53    2.08   1
  -7   6   7    5.54    1.21   1
  -7   7   6    7.88    2.41   1
  -7   7   6    6.57    1.19   1
  -6  -7   7    5.14    2.82   1
  -6   7   7    7.12    2.23   1
  -6   7   7    8.26    1.61   1
   6  -7  -7    8.51    1.93   1
   6  -7  -7    7.87    1.81   1
   6  -7   7    6.99    1.25   1
   6  -7   7    6.97    1.16   1
   6  -7   7    6.05    1.18   1
   7  -7  -6    8.52    1.86   1
   7  -7  -6    8.42    1.84   1
   7  -7   6    6.79    1.01   1
   7  -7   6    8.89    1.79   1
   7  -6  -7    7.30    1.81   1
   7  -6  -7    7.91    1.75   1
   7  -6   7    9.49    1.40   1
  -7  -7   7   18.36    3.44   1
  -7   7   7   24.88    3.37   1
  -7   7   7   21.11    1.89   1
   7  -7  -7   18.57    2.71   1
   7  -7  -7   20.75    2.14   1
   7  -7   7   21.03    1.71   1
   7  -7   7   20.51    2.06   1
   7  -7   7   15.78    2.30   1
  -8   0   0    8.36    2.47   1
  -8   0   0    6.99    1.23   1
   0  -8   0    8.70    1.63   1
   0   0   8    5.34    1.28   1
   0   8   0    7.40    1.60   1
  -8   0  -1   34.40    3.49   1
  -8   0   1   37.57    3.39   1
  -8   0   1   38.60    2.11   1
  -1  -8   0   35.75    2.34   1
  -1   8   0   38.48    2.86   1
   0  -1   8   34.18    2.42   1
   0   1   8   37.63    2.24   1
   1  -8   0   35.61    1.92   1
   1  -8   0   36.98    2.47   1
   1  -8   0   40.60    2.45   1
   1   8   0   40.91    2.75   1
   8   0   1   25.53    4.06   1
   1   0   8   37.74    2.22   1
   0   8   1   40.05    2.61   1
  -1   0   8   36.68    2.46   1
   0  -8  -1   36.02    2.40   1
   0  -8   1   36.67    2.34   1
   0   8  -1   38.46    2.90   1
  -8   1   0   42.75    3.35   1
  -8   1   0   37.47    2.06   1
  -8  -1   0   34.94    3.54   1
  -1  -1   8   31.39    2.41   1
  -1  -8  -1   29.05    2.12   1
  -1  -8   1   30.28    2.06   1
  -8   1  -1   28.49    1.77   1
  -8   1   1   28.14    3.52   1
  -8   1   1   28.25    1.76   1
  -8  -1   1   30.82    3.03   1
  -8   1  -1   32.42    3.03   1
   8   1   1   38.78    3.22   1
   1  -1   8   28.78    2.21   1
   1  -1   8   23.38    2.46   1
   1   1   8   24.78    1.74   1
   1   1   8   25.33    1.91   1
   1   8  -1   29.40    2.35   1
  -1   1   8   27.50    2.12   1
  -1   1   8   25.65    2.41   1
  -1   8  -1   27.91    2.63   1
  -1   8   1   31.98    2.56   1
   1  -8  -1   28.12    1.58   1
   1  -8  -1   28.99    2.23   1
   1  -8  -1   32.59    2.19   1
   1  -8   1   27.76    1.60   1
   1  -8   1   30.75    2.20   1
   1  -8   1   26.14    2.13   1
  -8  -1  -1   23.43    3.25   1
   1   8   1   28.10    2.33   1
   0  -8   2    2.84    0.97   1
   0  -8   2    3.75    1.09   1
   0   8  -2    3.08    1.74   1
   2   0   8    2.82    0.99   1
   2   0   8    3.08    1.23   1
   8   2   0   10.05    3.05   1
   2   8   0    3.98    1.27   1
   8   0   2    7.62    2.18   1
  -2   0   8    1.41    1.70   1
   0  -8  -2    3.04    0.87   1
   0  -8   2    4.00    0.69   1
  -2   8   0    3.48    1.57   1
  -2   8   0    4.75    0.80   1
   0  -2  -8    2.12    0.54   1
   0  -2  -8    3.02    0.70   1
   0  -2   8    3.14    1.47   1
   0  -2   8    3.60    1.61   1
   0  -2   8    1.70    0.85   1
   0   2   8    3.84    0.96   1
   0   2   8    3.65    1.28   1
   2  -8   0    3.22    0.63   1
   2  -8   0    3.33    1.06   1
   2  -8   0    3.86    1.18   1
  -8   2   0    5.06    2.09   1
  -8   2   0    2.83    0.84   1
  -8  -2   0    4.11    2.02   1
  -8   0   2    4.47    2.44   1
  -8   0   2    3.53    0.88   1
   1  -2   8   14.20    2.26   1
   1  -2   8   14.25    1.50   1
   2  -8   1   13.81    1.17   1
   1   8   2   16.30    1.85   1
  -8   1   2   14.78    1.43   1
   1  -2   8   16.33    1.92   1
  -8   2  -1   11.49    1.32   1
  -8  -2   1   14.86    2.70   1
  -8   2  -1   13.44    2.36   1
  -2  -1   8   17.03    2.33   1
   2  -8   1   16.23    1.97   1
  -1  -2  -8   13.16    1.21   1
  -8   1   2   13.77    2.51   1
  -1   8  -2   17.23    2.13   1
   1  -8  -2   12.83    1.82   1
  -2   8   1   16.18    1.24   1
  -1  -2  -8   12.51    1.04   1
  -2   8   1   17.39    2.10   1
  -1   2   8   16.01    1.83   1
  -2  -1   8    8.97    1.90   1
   2   1   8   14.04    1.18   1
   2   1   8   14.92    1.28   1
   8  -2  -1   12.84    1.73   1
   8  -2  -1   14.06    1.74   1
   8   2   1   15.30    2.83   1
   1  -8  -2   13.38    1.88   1
   2  -8   1   13.63    1.82   1
  -1  -8   2   13.58    1.66   1
   2   8   1   16.65    1.92   1
  -1  -2   8   13.51    2.49   1
   1  -8   2   13.50    1.77   1
   1  -2  -8   13.12    1.11   1
  -2  -1  -8   13.70    1.02   1
   2  -8  -1   14.87    1.12   1
   2  -8  -1   15.53    1.88   1
   2  -8  -1   13.27    1.94   1
   1  -2  -8   12.06    1.15   1
   2  -1   8   15.22    1.85   1
   2  -1   8   13.40    1.50   1
   1   8  -2   14.06    2.27   1
   8   1   2   14.41    2.31   1
   1  -8   2   14.08    1.20   1
   1  -8   2   15.03    1.81   1
   2  -1   8   14.95    1.75   1
  -1  -2   8   15.79    2.27   1
  -1   8   2   13.81    1.28   1
   1   2   8   15.00    1.13   1
   1   2   8   12.86    1.32   1
  -2   8  -1   13.50    1.21   1
  -8  -1   2   13.87    2.70   1
  -8   1  -2   16.79    3.03   1
  -1  -8  -2   13.87    1.77   1
  -2   1   8   16.38    2.22   1
  -2   8  -1   14.11    2.51   1
  -2  -8  -2    4.78    0.98   1
  -2  -8   2    7.32    1.53   1
  -8   2   2    3.64    1.34   1
  -8   2  -2    7.46    2.11   1
  -2  -2  -8    9.70    1.04   1
  -2  -2   8    3.55    1.86   1
  -2   2   8    7.39    1.50   1
  -2   8  -2    5.55    1.89   1
   2  -8  -2    7.52    1.78   1
   2  -8  -2    8.18    1.98   1
   2  -8   2    7.59    1.61   1
   2  -8   2    5.61    1.13   1
   2  -8   2    5.41    1.16   1
   2  -2  -8    6.47    0.97   1
   2  -2  -8    5.40    1.01   1
   2  -2   8    5.75    1.42   1
   2  -2   8    5.67    1.40   1
   2  -2   8    6.08    0.95   1
   2   8   2    5.99    1.30   1
  -8   2   2    5.43    2.21   1
  -8  -2   2    6.70    2.19   1
   8  -2  -2    6.61    1.61   1
   8   2   2   10.99    2.00   1
   8  -2  -2    7.35    1.63   1
  -3  -8   0   11.62    2.34   1
   0   8  -3   14.29    2.51   1
   0   8   3   12.67    1.79   1
   3   0   8   12.45    1.50   1
   3   0   8   11.88    1.49   1
  -8   0   3   12.76    2.52   1
  -8   0   3   12.14    1.47   1
  -3   0   8   10.36    2.00   1
   0  -8  -3   13.42    1.74   1
   0  -8  -3   18.26    1.96   1
   0  -8   3   13.58    1.17   1
   0  -8   3   12.57    1.65   1
   0  -8   3   15.68    1.75   1
  -3   8   0   10.58    1.92   1
  -3   8   0   10.78    1.23   1
   0  -3  -8   11.69    1.27   1
   0  -3   8   12.43    2.33   1
   0  -3   8   11.65    2.03   1
   0  -3   8   11.83    1.52   1
   0   3   8   11.00    1.40   1
   3  -8   0   14.01    1.22   1
   3  -8   0   14.72    1.95   1
   3  -8   0   14.60    2.07   1
   8   0   3   14.10    2.75   1
  -8   3   0   10.73    1.39   1
  -8   3   0   10.91    2.32   1
   8  -3   0   12.25    1.72   1
   8  -3   0   12.66    1.70   1
  -8  -3   0   11.09    2.40   1
   1  -3   8   21.26    2.32   1
   1  -3   8   16.00    2.33   1
   3  -8   1   24.51    2.31   1
  -1  -8   3   20.59    1.45   1
  -1  -8   3   21.64    1.86   1
  -8   3  -1   18.91    1.61   1
  -1   8  -3   22.64    2.50   1
  -8  -3   1   23.73    3.25   1
   3  -8   1   21.15    1.41   1
   8  -3  -1   21.69    1.99   1
   1  -8  -3   21.94    2.10   1
   1  -8  -3   21.62    2.08   1
  -1   3   8   20.37    1.98   1
   8  -3  -1   22.67    1.94   1
   1  -3   8   19.65    1.62   1
   1   8   3   21.66    1.91   1
  -3  -1   8   23.33    2.87   1
   3  -8   1   22.77    2.13   1
   8  -1   3   15.64    2.49   1
  -8   3  -1   23.20    2.96   1
  -3   8   1   22.39    2.67   1
  -3   8   1   21.50    1.77   1
  -1  -3  -8   19.96    1.40   1
  -1  -3  -8   21.77    1.52   1
  -8   1   3   25.35    3.53   1
  -8   1   3   21.90    1.65   1
   8   3   1   20.38    3.00   1
  -8  -1   3   21.03    1.66   1
   1   8  -3   23.37    2.35   1
  -8  -1   3   19.38    3.37   1
   1  -8   3   18.37    2.08   1
   1  -8   3   22.10    1.94   1
  -3  -8   1   21.85    3.09   1
   1  -3  -8   21.25    1.54   1
   1  -3  -8   20.72    1.56   1
   3  -1   8   23.94    1.93   1
   3  -1   8   21.10    1.91   1
  -8   3   1   21.75    2.98   1
   3  -8  -1   20.13    1.36   1
   3  -8  -1   21.05    2.15   1
   3  -8  -1   23.62    2.29   1
   1  -8   3   27.07    2.01   1
  -3   1   8   18.58    2.44   1
  -1  -8  -3   22.79    2.00   1
  -8   3   1   17.95    2.51   1
   3  -1   8   18.13    1.67   1
   8  -3   1   21.73    1.91   1
   8  -3   1   23.90    1.92   1
  -1  -3   8   20.06    2.69   1
  -1  -3   8   20.96    1.71   1
  -3   8  -1   19.74    1.41   1
  -1   8   3   18.91    2.08   1
  -1   8   3   21.91    1.51   1
   8   1   3   23.81    2.82   1
  -3   8  -1   23.20    2.73   1
  -2   3   8    2.23    1.42   1
   8  -3  -2    4.28    1.04   1
  -8   3  -2    2.51    0.87   1
  -8  -3   2    4.93    2.07   1
   2  -3   8    2.65    0.87   1
  -2  -8   3    2.54    1.93   1
   3  -8   2    2.12    0.65   1
   3  -8   2    2.58    1.03   1
  -8   3  -2    7.03    2.33   1
   8   3   2    5.55    1.98   1
  -8   2   3    2.33    1.00   1
   2  -8  -3    2.91    0.97   1
   2  -8  -3    2.41    1.23   1
   2  -3   8    1.87    1.49   1
   3  -2  -8    2.46    0.70   1
  -2  -8   3    3.46    0.87   1
   3  -2  -8    4.08    1.02   1
   2   8   3    3.37    1.16   1
  -3   8   2    2.72    0.84   1
  -2  -3  -8    3.20    0.66   1
  -8   2   3    3.43    2.47   1
   8  -3  -2    2.95    0.94   1
   3  -8   2    3.29    1.17   1
   2  -3   8    2.80    1.53   1
  -2   8  -3    1.46    1.60   1
  -3  -2   8    2.16    1.85   1
  -2  -8   3    3.10    0.70   1
  -3   2   8    1.98    1.59   1
   2  -8   3    2.84    1.15   1
   3  -2   8    3.81    0.88   1
   3  -8  -2    1.34    1.27   1
  -8   3   2    2.30    2.31   1
  -8   3   2    1.12    0.92   1
   2  -3  -8    2.47    0.75   1
  -2   8   3    3.17    1.50   1
   8  -3   2    2.81    0.88   1
  -8  -2   3    5.07    2.23   1
   8  -3   2    4.65    1.14   1
  -3  -8   2    8.16    2.10   1
  -3   8  -2    2.90    0.96   1
  -2  -3   8    2.15    1.92   1
   3  -2   8    5.47    2.35   1
   3  -2   8    3.13    1.36   1
   8   2   3    0.66    1.68   1
  -2   8   3    2.14    0.73   1
   8  -2  -3    3.47    1.12   1
   8  -2  -3    2.92    0.89   1
   2  -8   3    5.28    1.04   1
   2  -8   3    3.36    1.05   1
  -3   8  -2    5.18    1.93   1
  -2  -8  -3    1.82    0.91   1
  -8   2  -3    3.78    2.46   1
   3  -8  -2    3.26    1.12   1
   2  -3  -8    2.12    0.67   1
   3  -8  -3   10.24    1.97   1
   3  -8   3   10.32    1.21   1
   3  -3   8    8.98    1.74   1
   3  -3   8   13.26    1.48   1
  -3  -3   8   14.88    2.86   1
   3  -8   3    9.87    1.90   1
  -8   3   3    9.71    2.36   1
  -8   3   3   11.57    1.50   1
   3  -8  -3    9.79    2.07   1
  -3   8  -3   11.21    2.19   1
  -3   8   3   12.15    2.02   1
  -3   8   3   11.35    1.28   1
   8  -3  -3   13.53    1.76   1
   8  -3  -3    9.65    1.74   1
   8   3   3   14.82    2.36   1
  -3   3   8   11.51    2.23   1
   3  -8   3   12.43    1.85   1
   3  -3  -8   12.22    1.37   1
   3  -3  -8   10.60    1.37   1
   0  -4   8    0.10    0.81   1
   0  -8  -4   -0.33    1.08   1
   0   8  -4   -0.41    1.63   1
  -8   0   4    1.73    2.41   1
  -8   0   4   -0.29    0.86   1
  -4   8   0   -0.64    1.85   1
  -4   8   0    1.35    1.03   1
   0  -4  -8    0.53    0.75   1
   0  -4  -8    0.21    0.91   1
   0  -4   8    0.14    1.66   1
   0   4   8    0.16    0.77   1
   4  -8   0    0.82    0.63   1
   4  -8   0    0.50    1.06   1
   4  -8   0   -1.44    1.19   1
   4   0   8    0.73    0.93   1
  -8   4   0    2.17    2.05   1
  -8   4   0    0.32    0.89   1
  -4   0   8    4.34    1.97   1
   0  -8  -4    0.33    0.98   1
   0  -8   4    1.21    0.85   1
   8  -4   0    1.28    0.90   1
   8  -4   0    1.69    1.06   1
   4   0   8    1.40    0.93   1
   0  -8   4    0.54    0.93   1
   0   8   4    0.77    1.14   1
   0  -8   4    0.19    0.61   1
   8   0   4   -0.79    1.86   1
   1  -4   8   -1.08    0.78   1
   1   8   4    1.45    1.15   1
  -1  -4  -8    0.82    0.70   1
  -4   8   1   -0.28    1.82   1
  -8  -4   1   -2.06    2.22   1
  -1  -4  -8    1.01    0.83   1
   4  -8   1    1.04    1.01   1
   4  -8   1    0.00    1.16   1
  -8   1   4   -0.64    0.77   1
  -8   4  -1   -1.63    1.99   1
  -8   4  -1    1.04    0.84   1
  -8   1   4   -3.36    2.40   1
  -1   4   8    0.07    1.01   1
  -4  -1   8   -3.33    1.91   1
   1  -4   8    0.11    1.91   1
   1  -4   8    0.21    1.62   1
   1  -8  -4   -0.50    1.11   1
   1  -8  -4    0.65    0.94   1
   8  -1   4   -1.28    1.88   1
   8  -4  -1    0.38    1.01   1
  -4   8   1   -0.08    0.78   1
   8  -4  -1   -0.71    0.82   1
   4  -8   1    0.42    0.64   1
   8   4   1    3.19    2.01   1
  -1   8  -4    2.59    1.93   1
  -1  -8   4   -0.14    0.83   1
  -1  -8   4    0.93    1.15   1
   8  -4   1    0.87    0.89   1
  -1  -4   8    0.76    0.80   1
  -8  -1   4    0.12    2.15   1
   1  -8   4    0.50    0.99   1
  -8  -1   4    0.19    0.90   1
  -1   8   4    1.17    0.80   1
  -8   4   1    0.73    1.97   1
  -8   4   1    1.17    0.97   1
  -1  -4   8   -1.43    1.82   1
   1  -4  -8    0.70    0.73   1
   1  -4  -8   -0.59    0.89   1
  -1  -8  -4    1.09    0.94   1
   8   1   4   -0.66    1.58   1
   4  -8  -1    0.15    0.59   1
   8  -4   1    0.06    0.99   1
  -1   8   4   -0.31    1.21   1
   1  -8   4   -0.13    0.60   1
   1  -8   4    0.11    0.88   1
  -4   8  -1    0.71    0.73   1
  -4   1   8   -0.41    1.83   1
  -4  -8   1   -0.33    2.28   1
  -4   8  -1   -1.03    1.62   1
   4  -1   8   -0.01    1.07   1
   4  -1   8    1.22    0.87   1
   4  -8  -1   -0.01    1.06   1
   4  -8  -1    0.37    1.18   1
   4  -1   8    0.41    1.17   1
   2  -4   8    2.62    1.79   1
   2  -4   8   -0.22    1.53   1
   2  -4   8    3.12    0.88   1
   8  -2   4   -2.31    2.05   1
   4  -8   2    3.07    0.75   1
   4  -8   2    1.47    1.02   1
  -8   4  -2    0.12    2.12   1
  -2   4   8    1.91    1.31   1
   8   4   2    6.83    1.91   1
  -8  -4   2   -2.54    2.27   1
   4  -2  -8    2.59    0.75   1
  -8   4  -2    2.40    0.92   1
  -2  -8   4    1.79    1.94   1
  -2  -8   4    2.38    0.72   1
  -2  -8   4    3.49    0.90   1
  -2   8  -4    0.68    1.73   1
  -8   2   4    0.67    1.01   1
   2  -8  -4    1.08    1.02   1
   2  -8  -4    1.21    1.16   1
  -4   8   2    3.00    0.87   1
   4  -2  -8    2.03    0.72   1
   4  -8   2    1.31    1.21   1
   8  -4  -2    0.89    0.86   1
   8  -4  -2    0.57    1.02   1
  -8   2   4    2.15    2.53   1
  -4   8   2    2.74    1.91   1
  -2  -4  -8    1.60    0.69   1
  -4  -2   8    3.97    2.06   1
   4  -8  -2    1.41    1.21   1
   8  -4   2    1.51    0.95   1
  -4   8  -2    1.36    0.74   1
  -4  -8   2    3.19    2.36   1
  -2   8   4    1.52    1.45   1
   8  -4   2    2.61    1.02   1
  -2  -8  -4    2.66    1.00   1
  -4   2   8    2.57    1.64   1
  -8  -2   4   -2.37    2.02   1
   4  -2   8    1.52    1.46   1
  -4   8  -2    0.82    1.74   1
  -2   8   4    1.60    0.77   1
   2  -4  -8    2.03    0.83   1
   2  -4  -8    0.68    0.85   1
   4  -2   8    2.81    0.93   1
   8  -2  -4    1.62    0.96   1
   8  -2  -4    1.13    1.09   1
   2  -8   4    2.26    0.98   1
   2  -8   4    2.34    1.10   1
   8   2   4    3.19    1.57   1
  -2  -4   8    3.71    2.05   1
  -2  -4   8    2.88    0.95   1
   2  -8   4    2.06    0.71   1
  -8   4   2    1.75    2.28   1
  -8   4   2    2.03    1.06   1
   4  -8  -2    2.59    1.11   1
   8  -3   4    1.84    2.51   1
   4  -8   3    1.23    0.98   1
   4  -8   3    3.92    1.21   1
  -8  -4   3    2.71    2.20   1
  -8   4  -3    4.81    2.18   1
   3  -4   8    0.88    0.87   1
  -8   4  -3    0.76    0.84   1
  -8   3   4    0.30    2.06   1
  -8   3   4    0.91    0.97   1
  -4  -3   8   -0.29    2.06   1
   8   4   3    0.64    1.49   1
  -3  -4  -8    2.07    0.67   1
   4  -8   3    1.93    0.71   1
  -3  -8   4    4.34    2.26   1
  -3  -8   4    1.91    0.73   1
   8  -4  -3    1.01    0.87   1
  -3   8  -4    4.28    2.05   1
   3  -4   8    4.05    1.79   1
   3  -8  -4    1.32    1.10   1
   3  -8  -4    0.55    1.27   1
  -3   4   8    2.36    0.85   1
   4  -3  -8    2.15    0.73   1
   4  -3  -8    2.79    0.84   1
  -4   8   3    1.65    0.89   1
  -3   4   8   -0.26    1.40   1
   8  -4  -3    1.54    1.09   1
  -4   8   3    2.02    1.84   1
  -4  -8   3    0.83    2.33   1
   8  -4   3    0.57    0.65   1
   8  -4   3    1.00    0.89   1
   3  -8   4    1.30    0.93   1
  -4   3   8    1.89    0.88   1
   3  -4  -8    1.83    0.82   1
  -3   8   4    3.28    1.70   1
  -3   8   4    2.02    0.87   1
   4  -3   8    1.08    1.60   1
   4  -8  -3    1.59    1.10   1
  -3  -4   8   -0.04    2.06   1
   3  -8   4    2.06    0.69   1
   8  -3  -4    2.51    1.05   1
   8  -4   3    1.47    1.04   1
  -4   3   8    2.69    1.79   1
   4  -8  -3    1.22    1.20   1
   8   3   4    2.09    1.36   1
   4  -3   8    1.05    0.83   1
  -8  -3   4    5.06    2.31   1
   3  -8   4    2.17    1.16   1
  -8   4   3    1.94    2.03   1
  -8   4   3   -0.02    1.06   1
   8  -3  -4    1.60    0.94   1
  -4   8  -3    2.10    1.79   1
  -4   8  -3    1.79    0.73   1
  -3  -4   8    1.24    0.49   1
   8  -4   4    2.63    1.22   1
   8  -4   4    1.39    0.94   1
  -4  -4   8    2.20    2.28   1
  -4   4   8    0.51    1.64   1
  -4   4   8    1.58    0.89   1
  -4   8  -4   -0.80    2.05   1
  -8   4  -4   -0.24    4.05   1
   4  -4  -8   -0.15    0.84   1
   4  -4   8    3.78    1.86   1
   4  -4   8    2.72    0.89   1
   8  -4  -4    2.26    0.94   1
   8  -4  -4    2.02    1.09   1
   8  -4   4    1.42    0.68   1
  -8   4   4    1.47    2.04   1
  -4   8   4    0.11    1.70   1
  -4   8   4    1.72    0.88   1
   4  -8  -4    1.09    1.06   1
   4  -8  -4    0.50    2.15   1
   4  -8   4    1.35    0.67   1
   4  -8   4    0.22    0.93   1
   4  -8   4    1.20    1.07   1
   4  -4  -8    1.62    0.82   1
  -8   4   4    2.38    0.99   1
  -4  -8   4   -0.15    2.09   1
  -4  -8   4   -0.03    0.77   1
  -8  -4   4    1.29    2.25   1
  -5   8   0   43.42    2.20   1
   0  -5  -8   38.54    2.34   1
   0  -5  -8   39.63    2.48   1
   5   0   8   41.75    2.24   1
   5   0   8   37.24    2.10   1
   8  -5   0   36.17    2.70   1
   8  -5   0   40.00    2.00   1
   8  -5   0   38.96    2.62   1
  -8   0   5   40.71    4.06   1
  -8   0   5   41.50    2.26   1
   0   8   5   39.32    2.51   1
   5  -8   0   38.47    2.68   1
   8   0   5   35.82    3.19   1
  -5   8   0   38.15    3.18   1
   0  -5   8   40.38    3.32   1
   0  -5   8   40.08    2.32   1
   0   5   8   38.59    2.02   1
   5  -8   0   40.65    2.06   1
   5  -8   0   40.88    2.78   1
   0   8  -5   38.47    3.38   1
  -8   5   0   37.82    3.46   1
  -8   5   0   38.70    2.29   1
  -5   0   8   44.54    3.33   1
   0  -8  -5   38.79    2.61   1
   0  -8  -5   38.07    2.60   1
   0  -8   5   39.38    2.16   1
   0  -8   5   40.12    2.41   1
   0  -8   5   40.24    2.42   1
   5  -8   1   25.16    1.53   1
  -5   8   1   25.91    1.71   1
  -1  -8   5   25.01    1.98   1
   1  -8  -5   26.60    2.20   1
   1  -8  -5   23.56    2.20   1
  -1   5   8   25.65    1.87   1
  -1   5   8   19.69    1.56   1
  -1   8  -5   23.59    3.05   1
  -1  -5  -8   21.73    1.83   1
   8  -5  -1   21.16    2.11   1
   8  -5  -1   23.02    2.34   1
  -1  -8   5   22.05    2.99   1
  -1  -8   5   23.79    1.66   1
  -1  -8   5   24.21    1.93   1
  -5   8   1   23.90    2.73   1
  -8   1   5   19.88    3.29   1
  -8   1   5   21.38    1.83   1
  -8   5  -1   18.85    3.31   1
  -1  -5  -8   24.72    1.89   1
   5  -8   1   25.52    2.28   1
   1  -5   8   20.51    2.82   1
   1  -5   8   22.62    1.77   1
  -8   5  -1   23.40    1.72   1
  -8  -5   1   28.11    5.28   1
  -5  -1   8   21.87    3.20   1
   5  -8   1   23.71    2.21   1
   1   8   5   22.46    1.88   1
   8   1   5   18.70    2.49   1
  -1  -5   8   25.08    1.76   1
   8  -5   1   24.49    2.09   1
   1  -8   5   21.18    1.89   1
   5  -8  -1   23.33    2.30   1
  -1  -5   8   24.17    3.17   1
  -8  -1   5   27.31    1.82   1
  -1   8   5   22.19    1.82   1
   5  -8  -1   24.49    2.36   1
  -1   8   5   20.26    2.10   1
   1  -5  -8   24.31    1.94   1
   8  -5   1   24.18    1.46   1
   5  -8  -1   23.75    1.49   1
  -8   5   1   25.78    3.48   1
  -8   5   1   27.35    1.85   1
  -5   1   8   21.07    1.73   1
  -1  -8  -5   24.25    2.10   1
  -5   1   8   24.16    2.80   1
  -5  -8   1   24.35    3.90   1
  -5   8  -1   28.34    2.79   1
  -5   8  -1   22.01    1.58   1
   8  -5   1   22.08    2.32   1
   5  -1   8   25.12    2.17   1
  -8  -1   5   22.97    3.26   1
   1  -8   5   23.54    1.60   1
   5  -1   8   20.20    1.81   1
   1  -5  -8   22.07    2.03   1
   1  -8   5   23.73    2.00   1
   2  -8  -5   17.77    2.25   1
  -8  -5   2   18.70    3.10   1
  -8   5  -2   19.87    2.58   1
   5  -2  -8   17.05    1.96   1
   5  -2  -8   19.59    1.58   1
  -8   2   5   27.29    3.37   1
  -5  -2   8   19.38    2.91   1
  -2  -8   5   20.53    1.52   1
   5  -8   2   16.93    1.39   1
  -8   2   5   16.62    1.75   1
  -5   8   2   18.69    2.63   1
  -5   8   2   18.55    1.62   1
  -2  -5  -8   20.32    1.64   1
  -2  -8   5   19.55    2.92   1
   8  -5  -2   15.54    2.95   1
  -2   5   8   17.39    2.18   1
  -2   5   8   17.41    1.46   1
   2  -8  -5   21.69    2.14   1
   5  -8   2   19.26    2.15   1
   8  -5  -2   18.29    1.93   1
   2  -5   8   21.03    2.45   1
   2  -5   8   18.89    1.68   1
   5  -8   2   17.86    2.05   1
  -2   8  -5   21.31    3.12   1
  -2  -8   5   15.42    1.73   1
   8  -2   5   13.66    2.46   1
  -8   5  -2   19.50    2.86   1
  -8   5   2   17.55    3.42   1
  -2  -8  -5   17.80    1.92   1
   8  -5   2   18.72    1.97   1
   8  -5   2   18.04    2.12   1
  -5   8  -2   15.07    2.93   1
  -8   5   2   18.96    1.65   1
   5  -2   8   13.24    2.28   1
   2  -8   5   18.66    1.46   1
   2  -8   5   17.39    1.95   1
   2  -8   5   16.11    1.86   1
   5  -8  -2   17.19    2.23   1
  -8  -2   5   17.64    1.67   1
   2  -5  -8   17.74    1.84   1
  -5   2   8   19.22    1.56   1
  -8  -2   5   16.88    3.14   1
  -2  -5   8   17.18    1.65   1
  -2  -5   8   16.89    1.29   1
  -2   8   5   19.64    2.27   1
  -2   8   5   19.45    1.46   1
   5  -2   8   14.31    1.76   1
   2  -5  -8   16.67    1.86   1
  -2  -5   8   22.26    2.84   1
  -5  -8   2   19.35    3.11   1
   8  -5   2   19.91    1.80   1
   5  -8  -2   19.31    2.89   1
   8   2   5   21.45    2.02   1
  -5   8  -2   17.03    1.40   1
  -5   2   8   16.65    2.84   1
   5  -8   3    1.37    0.99   1
  -3   8  -5    1.68    1.90   1
   8  -3   5    1.55    2.15   1
  -8   5  -3    3.54    2.46   1
  -8   5  -3    3.37    0.90   1
   5  -8   3    1.64    0.66   1
  -8  -5   3    3.73    2.36   1
   3  -8  -5    1.19    1.37   1
  -8   3   5    1.57    1.03   1
   3  -5   8    2.99    0.94   1
  -3  -8   5    4.57    2.22   1
  -3   5   8    1.49    1.42   1
  -3   5   8    2.41    0.90   1
   5  -8   3    2.01    1.11   1
  -5   8   3    3.10    1.77   1
  -5   8   3    3.27    0.95   1
  -3  -5  -8    1.16    0.73   1
  -8   3   5    0.19    3.19   1
  -5  -3   8    0.63    2.21   1
   5  -3  -8    3.00    0.80   1
   5  -3  -8    2.99    0.84   1
   8  -3   5    3.45    0.82   1
  -3  -8   5    2.29    0.82   1
   3  -8  -5    1.01    1.10   1
   8  -5  -3    2.73    0.99   1
   8  -5  -3    1.26    1.10   1
  -3  -8   5    2.16    0.87   1
   8  -3  -5    2.04    0.96   1
   5  -3   8    2.80    0.91   1
  -5   3   8    0.65    1.85   1
  -5   3   8    0.76    0.94   1
  -5  -8   3    5.73    2.36   1
  -5   8  -3    3.75    1.95   1
  -5   8  -3    1.64    0.75   1
  -8  -3   5    1.51    2.25   1
   3  -8   5    3.10    0.72   1
   3  -8   5    2.18    0.97   1
   3  -8   5    2.18    1.05   1
  -3   8   5    2.47    0.90   1
  -3  -5   8    4.75    2.06   1
  -3  -5   8    3.35    0.96   1
  -3  -5   8    2.00    0.62   1
  -8   5   3    2.39    2.04   1
   3  -5  -8    2.92    0.91   1
   3  -5  -8    1.63    0.92   1
  -3   8   5    3.30    1.63   1
   8  -5   3    1.54    0.96   1
   8   3   5    2.95    1.09   1
   5  -8  -3    3.10    1.15   1
   8  -3  -5    1.11    0.88   1
  -8   5   3    4.71    1.04   1
   8  -5   3    3.54    1.11   1
   5  -8  -3    1.07    1.22   1
  -3  -8  -5    2.86    0.98   1
   8  -5   3    1.77    0.70   1
   5  -3   8    0.64    1.71   1
  -8   5  -4    1.04    0.82   1
  -8  -5   4   -2.44    2.49   1
  -4   5   8   -1.00    1.51   1
  -5   8   4    1.36    1.68   1
  -8   5  -4    0.46    2.25   1
   4  -5   8    2.83    2.13   1
   4  -8  -5    1.24    1.03   1
   4  -8  -5    0.47    1.20   1
  -8   4   5    1.36    2.19   1
   4  -5   8    0.34    0.89   1
   5  -4  -8    0.73    0.79   1
   5  -4  -8    0.57    0.85   1
  -5   8   4   -0.85    0.83   1
  -4  -8   5   -0.16    2.39   1
  -4  -8   5    0.71    0.74   1
   8  -5  -4   -0.26    0.97   1
   8  -5  -4    0.67    1.12   1
  -4   8  -5    0.73    1.91   1
  -5  -4   8   -2.46    2.21   1
  -4   5   8   -0.89    0.80   1
   5  -8   4   -0.23    0.63   1
   5  -8   4   -0.52    1.00   1
   5  -8   4    1.17    0.96   1
  -8   4   5    0.81    1.02   1
   8  -4   5    1.87    0.84   1
   8  -5   4    0.62    0.65   1
  -4   8   5   -2.71    1.57   1
  -5   8  -4    1.43    1.92   1
   8  -5   4    0.30    1.02   1
   5  -4   8   -2.39    1.90   1
   8  -4  -5    0.26    0.91   1
   8  -4  -5    0.65    1.01   1
   4  -8   5    1.24    1.00   1
  -4   8   5   -0.34    0.82   1
  -5   8  -4   -0.62    0.68   1
  -5  -8   4   -2.74    2.07   1
  -5  -8   4   -0.42    0.74   1
  -4  -5   8   -1.25    1.97   1
   4  -8   5   -0.08    0.89   1
  -5   4   8   -0.46    1.67   1
  -5   4   8   -0.17    0.86   1
  -8  -4   5    1.37    2.34   1
   4  -5  -8    0.24    0.84   1
   4  -5  -8   -1.37    0.86   1
   4  -8   5   -0.93    0.63   1
   5  -4   8   -1.50    0.78   1
   8  -5   4    0.14    0.82   1
   5  -8  -4   -0.78    0.94   1
   5  -8  -4   -0.47    1.13   1
  -8   5   4    0.38    1.96   1
  -8   5   4    0.91    0.94   1
  -5   5   8    0.52    1.61   1
  -5   5   8   -0.59    0.90   1
  -5   8   5    1.26    0.88   1
   5  -8  -5    0.37    1.03   1
   5  -8  -5    1.65    1.13   1
   8  -5  -5    0.13    1.04   1
   8  -5   5    2.23    0.73   1
   8  -5   5   -0.86    0.84   1
  -5   8  -5   -0.68    2.26   1
  -5  -8   5   -0.32    0.70   1
  -5  -5   8    1.79    2.12   1
  -5  -5   8   -0.82    1.09   1
  -5   8   5    0.56    1.81   1
  -5  -8   5    0.06    2.49   1
  -8   5   5   -1.20    2.16   1
  -8   5   5   -0.10    0.95   1
   5  -8   5    0.49    0.69   1
   5  -8   5    1.31    0.94   1
   8  -5   5    0.49    1.05   1
   5  -5  -8    0.47    0.91   1
   5  -5   8    2.83    2.27   1
   5  -5   8    0.90    0.86   1
   8  -5  -5    0.80    0.89   1
  -8  -5   5    0.88    2.77   1
   5  -8   5    1.20    1.02   1
   5  -5  -8    0.11    0.83   1
  -6   0   8   19.00    3.28   1
   6  -8   0   22.97    2.32   1
  -6   0   8   26.80    2.26   1
  -8   0   6   21.47    3.27   1
  -8   0   6   22.25    1.82   1
  -6   8   0   24.70    3.16   1
  -6   8   0   22.97    1.71   1
   0  -6  -8   24.19    1.95   1
   0  -6  -8   22.16    2.13   1
   0  -6   8   21.89    3.11   1
   0  -6   8   23.69    1.75   1
   0  -6   8   22.46    1.36   1
   0  -8  -6   20.64    2.16   1
   0  -8  -6   19.66    2.21   1
   6  -8   0   21.95    2.33   1
   6   0   8   21.90    1.83   1
   6  -8   0   22.25    1.46   1
  -8   6   0   20.29    3.42   1
  -8   6   0   22.78    1.73   1
   8  -6   0   21.81    1.42   1
   0  -6   8   19.97    1.48   1
   0   8   6   22.69    1.84   1
   8  -6   0   23.74    2.19   1
   8  -6   0   22.98    2.25   1
   0   6   8   21.14    1.42   1
   8   0   6   21.62    2.53   1
   0  -8   6   19.65    1.67   1
   0  -8   6   23.50    1.87   1
   0  -8   6   21.31    1.88   1
   1  -8  -6    9.61    1.82   1
   1  -6   8   10.41    2.30   1
   8  -6  -1    9.81    1.88   1
  -6  -1   8    6.53    2.49   1
   1  -8  -6   12.14    2.10   1
   1  -6   8    8.80    1.38   1
   8  -6  -1   12.22    2.07   1
  -6   8   1   11.90    3.71   1
  -6   8   1    8.32    1.40   1
  -1  -6  -8   11.98    1.70   1
  -1  -6  -8   11.49    1.74   1
  -8   6  -1   10.07    2.49   1
  -1  -8   6   11.64    2.70   1
  -1   8  -6   13.60    2.46   1
  -1  -8   6   12.09    1.61   1
  -1  -8   6   10.77    1.34   1
  -1  -8   6   11.63    1.61   1
   8  -1   6   13.95    2.68   1
   1  -6   8   11.09    1.50   1
  -8   1   6   10.06    2.78   1
   1   8   6    9.21    1.36   1
   6  -8   1   11.56    1.96   1
   6  -8   1   10.70    1.95   1
  -8   1   6    7.02    1.27   1
   8  -6  -1    9.07    1.06   1
  -8   6  -1    8.09    1.41   1
  -6  -1   8    7.77    1.52   1
   6  -8   1   10.09    1.15   1
  -8  -6   1    5.48    3.02   1
  -1   6   8   15.69    1.59   1
  -1   6   8   11.33    1.31   1
  -1  -6   8   12.84    1.24   1
  -1  -8  -6   11.78    1.90   1
  -8  -1   6    8.11    1.47   1
  -6   8  -1   10.44    2.19   1
   8  -6   1   11.07    1.14   1
   1  -6  -8   16.85    2.00   1
  -6   1   8    6.62    2.37   1
  -8  -1   6   11.47    2.60   1
   6  -8  -1    9.54    1.11   1
   6  -8  -1   11.56    2.05   1
   6  -8  -1   11.04    2.00   1
  -6   8  -1    7.86    1.28   1
   6  -1   8    8.91    1.51   1
  -6  -8   1    2.96    2.74   1
  -1  -6   8    8.41    2.34   1
  -1  -6   8    7.79    1.43   1
   8   1   6   11.25    1.90   1
  -1   8   6   10.95    1.77   1
  -6   1   8   10.93    1.51   1
  -1  -8  -6    8.36    1.76   1
   1  -8   6    9.47    1.35   1
   1  -8   6   10.74    1.75   1
   1  -8   6   10.63    1.74   1
  -8   6   1    4.95    2.21   1
   8  -6   1    9.98    1.90   1
   8  -6   1   14.65    2.11   1
  -1  -6   8    5.11    1.29   1
  -8   6   1   13.54    1.51   1
   6  -1   8    7.94    1.52   1
  -2  -8   6   10.34    1.57   1
   6  -8   2    8.57    1.89   1
   8  -2   6    9.03    2.10   1
  -8  -6   2    6.24    2.64   1
   6  -8   2    6.64    1.29   1
  -8   2   6    7.72    2.49   1
  -8   2   6    7.65    1.25   1
   2  -6   8    8.68    1.08   1
   2  -6   8    7.12    1.46   1
  -2  -8   6    7.75    2.29   1
  -2  -8   6    8.13    1.33   1
  -2   8  -6    8.08    2.12   1
  -6   8   2    7.28    2.02   1
  -6   8   2    8.26    1.37   1
  -2  -6  -8    8.19    1.57   1
  -6  -2   8    7.94    1.15   1
  -6  -2   8    6.92    2.50   1
   8  -6  -2    8.62    1.91   1
   8  -6  -2   11.71    2.09   1
   6  -8   2    8.11    1.11   1
  -2   6   8    9.47    1.24   1
  -8   6  -2    6.91    1.33   1
  -2   6   8    5.44    1.34   1
   2  -8  -6    6.95    1.31   1
   2  -8  -6    6.19    1.55   1
   2  -6   8    7.97    1.49   1
  -8   6  -2    3.16    2.38   1
  -6  -8   2    8.47    3.00   1
  -2   8   6   10.14    1.19   1
  -8   6   2    6.35    2.26   1
  -8   6   2    8.26    1.46   1
  -2  -8  -6    5.51    1.11   1
   2  -8   6    8.81    1.30   1
  -2  -6   8    6.98    1.30   1
  -8  -2   6    5.44    1.07   1
   6  -8  -2    5.98    1.29   1
   2  -8   6    7.13    1.62   1
  -2  -6   8    9.22    2.57   1
  -2  -6   8    7.47    1.46   1
  -2   8   6    7.38    1.52   1
   8   2   6    8.57    1.42   1
   8  -6   2    6.10    1.07   1
   8  -6   2   10.22    1.87   1
   2  -6  -8    5.49    1.26   1
  -6   2   8    5.72    2.19   1
  -6   2   8    7.76    1.14   1
   6  -2   8    5.54    1.77   1
   8  -6   2    7.67    1.39   1
  -6   8  -2    7.25    2.08   1
  -6   8  -2    7.86    1.20   1
   2  -6  -8    8.32    1.76   1
   6  -8  -2    5.39    1.18   1
  -8  -2   6    5.76    2.35   1
   2  -8   6    7.90    1.63   1
  -2  -6   8    5.30    1.15   1
   6  -2   8    7.30    1.42   1
  -6  -3   8    2.27    1.06   1
   6  -3  -8    2.32    0.87   1
   8  -3   6    2.37    2.10   1
   6  -3  -8    0.83    0.82   1
  -8   3   6    1.09    1.07   1
   6  -8   3    2.02    0.65   1
  -6  -3   8    2.49    2.17   1
   3  -6   8    1.51    0.74   1
   8  -6  -3    1.78    1.04   1
  -8   6  -3   -0.22    0.89   1
  -6   8   3    1.79    2.06   1
  -6   8   3    1.06    0.94   1
  -3   6   8    0.60    1.49   1
  -3   6   8    0.95    0.86   1
  -3  -8   6    1.99    0.89   1
  -3  -8   6    0.88    0.82   1
   6  -8   3    1.44    1.02   1
   6  -8   3   -0.06    1.25   1
   3  -8  -6    1.54    1.27   1
   3  -8  -6    1.57    1.00   1
  -3  -6  -8    0.75    0.79   1
   8  -3   6    0.78    0.82   1
  -8   3   6    0.97    2.30   1
   8  -6  -3    2.12    1.17   1
  -3  -8   6    0.95    2.21   1
   3  -6   8    2.09    0.94   1
  -8  -6   3    2.58    2.50   1
   3  -6   8   -0.58    0.88   1
  -3   8  -6   -0.44    2.23   1
   8  -3  -6   -0.05    0.86   1
   6  -8  -3    0.91    1.17   1
  -8  -3   6    0.48    2.24   1
  -6   3   8    0.51    1.96   1
  -6   3   8    1.00    0.95   1
  -8   6   3    3.69    2.16   1
  -8   6   3    1.14    1.02   1
  -3   8   6    1.97    1.51   1
  -3   8   6    2.14    0.85   1
  -3  -8  -6    1.35    0.97   1
  -3  -6   8    1.70    2.38   1
   6  -3   8   -1.58    1.68   1
   8  -6   3    1.94    0.67   1
   8  -6   3    0.57    1.16   1
   3  -6  -8    1.23    0.95   1
   3  -6  -8    1.71    1.09   1
  -3  -6   8    1.70    0.69   1
   6  -3   8    0.60    0.83   1
   8  -3  -6    2.29    1.00   1
   3  -8   6    1.26    0.98   1
   8  -6   3    0.62    0.92   1
  -8  -3   6    0.85    1.03   1
   6  -8  -3    2.62    1.17   1
   3  -8   6    2.19    0.74   1
  -6   8  -3    0.24    1.89   1
  -6  -8   3    1.38    2.62   1
  -3  -6   8    2.18    0.89   1
   3  -8   6    2.06    0.94   1
  -6   8  -3    1.10    0.76   1
  -6  -4   8   -0.92    2.11   1
  -6   8   4   -2.28    2.02   1
   8  -4   6    6.99    2.58   1
   4  -6   8   -1.06    1.85   1
  -4   8  -6    4.93    2.42   1
   8  -6  -4    1.26    0.95   1
  -6   8   4    1.28    0.89   1
  -6  -4   8    2.22    1.12   1
  -8   6  -4    0.79    0.85   1
  -4  -8   6   -0.63    2.43   1
   4  -6   8    0.06    0.84   1
  -8   4   6   -0.44    0.96   1
  -8   6  -4   -4.35    2.60   1
  -4  -6  -8    0.22    0.74   1
   4  -8  -6    0.04    1.05   1
   4  -8  -6    0.98    1.20   1
   8  -6  -4    0.85    1.06   1
  -8   4   6   -0.48    2.18   1
   6  -4  -8    0.36    0.80   1
   6  -8   4    0.93    0.69   1
   6  -8   4    0.34    0.95   1
   6  -8   4    3.11    1.70   1
   6  -4  -8    2.41    0.93   1
  -4  -8   6    0.00    0.77   1
  -4   6   8    0.35    0.83   1
  -8  -6   4    6.84    2.93   1
  -4   6   8   -1.88    1.61   1
   4  -6   8   -0.62    0.75   1
   8  -4   6    0.37    0.77   1
   8  -6   4    1.52    0.98   1
  -8  -4   6   -1.60    2.28   1
   4  -6  -8   -1.04    0.86   1
   4  -8   6    0.75    0.92   1
   4  -8   6    1.26    1.04   1
  -4   8   6    0.52    1.64   1
  -8   6   4    0.95    1.00   1
  -8   6   4   -3.31    1.88   1
   8  -6   4    1.32    1.12   1
   6  -8  -4    1.29    1.03   1
   4  -6  -8    0.36    0.89   1
  -4   8   6    1.37    0.91   1
  -6   4   8    1.31    1.92   1
  -6   4   8    1.04    0.99   1
   4  -8   6    0.79    0.73   1
  -6  -8   4    1.51    0.83   1
  -6   8  -4   -1.02    1.96   1
  -6   8  -4    1.85    0.77   1
   8  -4  -6    0.19    0.90   1
   8  -4  -6    0.53    0.96   1
  -4  -6   8    0.89    0.91   1
  -6  -8   4    0.99    2.35   1
   6  -8  -4    0.11    1.13   1
   8  -6   4    0.46    0.65   1
   6  -4   8   -0.49    0.86   1
  -4  -6   8    0.02    2.34   1
   6  -4   8    0.80    1.97   1
   6  -5  -8    4.73    1.04   1
  -6  -5   8    4.85    2.36   1
  -5   8  -6   -3.40    2.56   1
  -8  -6   5    4.51    2.64   1
   6  -5  -8    3.87    0.96   1
   6  -8   5    5.65    1.12   1
   6  -8   5    4.18    1.04   1
  -6   8   5    5.80    2.22   1
  -6   8   5    5.33    1.08   1
  -8   6  -5    2.25    0.92   1
   8  -6  -5    4.70    1.07   1
   8  -6  -5    3.67    1.20   1
  -5   6   8    4.61    2.02   1
   5  -6   8    2.31    0.81   1
  -8   5   6    2.04    2.33   1
  -8   5   6    4.33    1.09   1
  -6  -5   8    4.46    1.17   1
   5  -8  -6    2.54    1.18   1
   8  -5   6    3.78    0.89   1
  -5  -8   6    1.74    2.32   1
  -5  -8   6    5.22    0.93   1
   5  -8  -6    3.65    1.15   1
  -5   6   8    3.95    1.03   1
  -6  -8   5    9.08    1.43   1
  -6   5   8    3.64    1.96   1
  -6   5   8    3.66    1.01   1
  -6  -8   5    3.80    2.48   1
   6  -5   8    4.02    0.99   1
   8  -6   5    6.35    1.64   1
   6  -8  -5    4.96    1.19   1
  -5   8   6    6.40    2.10   1
   5  -6  -8    4.32    1.06   1
  -8   6   5    6.04    2.53   1
  -8   6   5    9.53    1.59   1
  -6   8  -5    4.43    2.40   1
   8  -5  -6    4.41    1.02   1
   8  -5  -6    5.00    1.20   1
  -5  -6   8    2.02    2.57   1
  -8  -5   6    3.04    2.54   1
  -5   8   6    2.78    0.97   1
  -6   8  -5    6.86    1.09   1
   6  -5   8   -0.35    3.66   1
   5  -8   6    7.38    1.20   1
   5  -8   6    7.37    1.69   1
   5  -8   6    7.55    1.65   1
   6  -8  -5    2.97    1.07   1
   8  -6   5    3.57    0.81   1
   8  -6   5    6.28    1.17   1
  -6   8  -6   24.90    3.67   1
  -6   6   8   20.75    3.02   1
   6  -6   8   19.07    1.79   1
   8  -6  -6   19.66    2.10   1
   8  -6  -6   21.35    2.12   1
   8  -6   6   20.02    1.58   1
  -6  -8   6   15.24    3.36   1
  -6  -8   6   19.34    1.65   1
  -6  -6   8   16.87    3.07   1
  -6   6   8   17.33    1.79   1
   6  -6  -8   14.43    1.93   1
   6  -8   6   18.50    3.40   1
  -8  -6   6   18.82    3.53   1
  -6   8   6   20.19    3.10   1
  -6   8   6   17.88    1.76   1
   6  -8  -6   20.37    2.20   1
   6  -8  -6   16.16    2.09   1
   6  -8   6   17.87    1.58   1
   6  -8   6   22.22    2.04   1
  -8   6   6   19.96    1.89   1
   6  -6  -8   21.38    2.06   1
   8  -6   6   22.62    2.07   1
   8  -6   6   17.61    2.14   1
  -8   6   6   21.37    3.48   1
   8  -7   0   16.37    2.26   1
   0  -8   7   15.06    1.79   1
   0  -8   7   15.30    1.82   1
   8  -7   0   13.52    1.24   1
   8  -7   0   15.65    2.11   1
   0  -7   8   13.76    1.54   1
  -8   0   7   13.96    1.68   1
   0   7   8   14.73    1.25   1
  -7   8   0   16.73    2.77   1
  -7   8   0   10.19    1.52   1
   0  -7  -8   15.28    1.87   1
   0  -7  -8   13.01    1.96   1
  -7   0   8   13.01    2.78   1
  -7   0   8   13.81    1.67   1
   0  -8  -7   15.24    1.99   1
   0  -8   7   11.11    2.44   1
   0  -8   7   13.45    1.50   1
   7  -8   0   14.09    2.11   1
   7  -8   0   14.04    1.27   1
   7  -8   0   13.57    2.04   1
  -8   7   0   14.51    2.68   1
  -8   0   7    9.79    2.56   1
   8   0   7   15.97    2.11   1
   0   8   7   14.54    1.51   1
  -8   7   0   13.95    1.56   1
   0  -7   8   18.88    3.29   1
   0  -7   8   12.70    1.60   1
   0  -7   8   12.43    1.43   1
   8  -7  -1   14.26    1.20   1
   8  -7  -1   15.06    2.08   1
   8  -7  -1   17.10    2.18   1
  -7  -1   8   20.18    3.14   1
  -7  -1   8   10.60    1.66   1
   1  -7   8   13.98    1.67   1
   7  -8   1   15.14    1.25   1
  -1  -7  -8   17.92    1.97   1
  -1  -7  -8   13.74    1.91   1
   8  -1   7   20.06    2.53   1
   1  -7   8   13.94    1.44   1
  -1  -8   7   17.65    3.03   1
  -1  -8   7   14.17    1.59   1
  -1   7   8   13.88    1.64   1
  -8   7  -1    9.75    2.43   1
   1  -8  -7   13.85    2.58   1
  -7   8   1   16.37    3.06   1
  -7   8   1   13.59    1.56   1
  -8   1   7   15.88    2.96   1
  -8   1   7   19.01    1.76   1
  -1  -8   7   12.71    1.69   1
   1  -8  -7   18.14    2.09   1
  -8   7  -1   17.97    1.60   1
   1  -7   8   16.02    1.64   1
   7  -8   1   16.45    2.12   1
   7  -8   1   15.18    2.12   1
   1  -7   8   12.92    2.42   1
  -1  -8   7   12.75    1.66   1
  -1  -8  -7   15.14    1.96   1
  -7   8  -1   13.00    2.39   1
  -7   8  -1   14.91    1.49   1
  -1  -8  -7   13.21    2.75   1
  -1  -7   8   13.46    1.61   1
  -1  -7   8   13.56    1.53   1
  -1   8   7   15.40    1.74   1
  -8  -1   7   17.89    3.23   1
   7  -1   8   15.95    2.18   1
   7  -1   8   15.39    1.69   1
  -7   1   8   10.52    2.45   1
   1  -7  -8   12.00    2.13   1
   8  -7   1   14.62    1.26   1
  -8   7   1   11.36    2.68   1
  -8   7   1   15.32    1.62   1
  -1  -7   8   16.54    1.71   1
   1  -8   7   16.13    1.80   1
   8  -7   1   14.46    2.14   1
   7  -8  -1   14.61    2.10   1
   1  -7  -8   12.69    2.00   1
   8  -7   1   13.35    2.07   1
  -1  -7   8   12.48    2.44   1
   1  -8   7   15.21    1.50   1
   7  -8  -1   14.43    2.09   1
  -8  -1   7   18.60    1.70   1
   8   1   7   18.05    1.64   1
   7  -8  -1   16.23    1.26   1
  -7   1   8   13.44    1.67   1
   1  -8   7   12.94    1.68   1
   8  -7  -2   17.92    2.16   1
   8  -2   7   20.24    1.82   1
   8  -7  -2   15.80    2.29   1
  -7   8   2   17.58    1.74   1
  -8   7  -2   20.00    3.05   1
  -8   7  -2   14.96    1.58   1
   2  -8  -7   22.08    2.22   1
  -2  -7  -8   18.32    1.94   1
  -2  -7  -8   16.12    1.89   1
  -8   2   7   18.34    3.26   1
  -7   8   2   19.83    2.78   1
  -2  -8   7   16.27    3.09   1
   2  -8  -7   14.45    2.26   1
   2  -7   8   16.63    1.67   1
  -7  -2   8   12.90    1.70   1
   2  -7   8   18.17    1.51   1
   2  -7   8   14.94    1.79   1
  -2  -8   7   20.25    1.78   1
  -2  -8   7   19.88    1.78   1
   7  -8   2   15.97    1.35   1
   7  -8   2   18.89    2.15   1
   7  -8   2   17.05    2.19   1
  -2   8  -7   17.04    2.90   1
  -7  -2   8   22.14    3.64   1
   8  -2   7   20.15    2.70   1
  -8   2   7   17.00    1.75   1
  -2  -8   7   20.50    1.66   1
  -8  -7   2   14.50    5.97   1
  -2   7   8   19.46    1.97   1
  -2   7   8   17.78    1.47   1
  -7   2   8   16.82    1.70   1
   8  -7   2   17.64    1.38   1
   8  -7   2   18.10    2.10   1
   8  -7   2   19.38    2.25   1
  -7   2   8   11.59    2.46   1
  -8  -2   7   18.87    1.71   1
   7  -2   8   17.79    1.60   1
  -2  -7   8   23.88    3.25   1
  -2  -7   8   16.14    1.65   1
  -2  -7   8   14.80    1.54   1
   2  -7  -8   19.36    2.10   1
  -2  -8  -7   18.56    1.99   1
   2  -8   7   21.58    1.60   1
   7  -2   8   16.84    2.56   1
  -8   7   2   17.03    1.68   1
  -2   8   7   18.04    1.57   1
   7  -8  -2   16.39    2.15   1
   7  -8  -2   18.21    2.25   1
  -7   8  -2   22.63    3.33   1
   2  -7  -8   17.17    2.06   1
  -8  -2   7   12.87    3.00   1
  -7   8  -2   17.07    1.55   1
  -2   8   7   19.85    2.13   1
   2  -8   7   18.34    1.79   1
  -8   7   2   19.61    2.98   1
   2  -8   7   15.42    1.81   1
  -8   7  -3    3.13    0.92   1
  -3   8  -7   -0.68    2.47   1
   8  -7  -3    4.65    1.27   1
  -8   7  -3    3.41    2.51   1
  -7  -3   8    2.55    2.30   1
  -7  -3   8    3.94    1.14   1
   3  -7   8    2.04    0.85   1
   3  -7   8    3.19    0.81   1
   3  -7   8    2.44    1.07   1
  -8   3   7    5.04    1.10   1
   7  -3  -8    4.52    0.95   1
   7  -8   3    3.96    0.77   1
   7  -8   3    4.12    1.04   1
   7  -8   3    2.97    1.15   1
   3  -8  -7    4.40    1.20   1
  -8  -7   3    5.86    3.09   1
  -7   8   3    3.80    2.10   1
  -7   8   3    3.71    1.09   1
  -3  -7  -8    4.61    1.02   1
  -8   3   7    3.87    2.27   1
  -3  -8   7    4.83    2.37   1
  -3  -8   7    2.05    0.90   1
  -3  -8   7    3.88    0.96   1
  -3   7   8    3.71    0.92   1
   8  -3   7    4.47    0.98   1
   8  -7  -3    3.92    1.10   1
   3  -8  -7    4.13    1.30   1
  -3   7   8    2.89    1.46   1
   7  -3  -8    3.22    0.96   1
   8  -3   7    1.04    2.12   1
  -7   8  -3    4.69    2.45   1
  -7  -8   3   14.26    3.25   1
   7  -8  -3    4.91    1.15   1
  -7   3   8    0.72    2.23   1
  -7   3   8    2.06    1.05   1
  -3  -8  -7    6.62    1.71   1
  -3   8   7    5.04    0.93   1
   8  -3  -7    4.42    1.12   1
  -3   8   7    3.31    1.58   1
  -8   7   3    7.17    1.46   1
   8  -3  -7    5.42    1.09   1
  -7   8  -3    2.88    0.87   1
  -3  -7   8    5.92    1.41   1
   3  -7  -8    5.01    1.14   1
   3  -7  -8    4.06    1.32   1
  -8   7   3    5.17    2.46   1
   3  -8   7    4.01    0.91   1
   3  -8   7    4.10    0.98   1
   3  -8   7    3.24    1.05   1
   7  -8  -3    2.89    1.21   1
   7  -3   8    0.36    1.99   1
   7  -3   8    4.45    0.99   1
  -3   7  -8    2.44    4.33   1
   8  -7   3    3.81    1.31   1
   8  -7   3    3.83    0.78   1
   8  -7   3    4.43    1.07   1
  -8  -3   7    6.75    2.73   1
  -8  -3   7    6.07    1.12   1
  -3  -7   8    2.97    2.31   1
  -3  -7   8    4.11    0.94   1
  -8   7  -4    3.46    2.54   1
  -8   7  -4   -2.13    0.79   1
  -8   4   7    0.46    0.99   1
  -4  -8   7    0.67    0.92   1
  -8   4   7    0.41    1.97   1
   8  -4   7   -2.91    2.45   1
  -7  -4   8    0.64    1.06   1
   4  -8  -7   -0.13    1.16   1
   4  -7   8   -0.50    0.87   1
   4  -7   8   -1.61    0.97   1
   8  -7  -4   -0.54    1.11   1
   7  -4  -8    1.51    0.94   1
   7  -8   4   -0.22    0.65   1
   7  -8   4    0.93    1.03   1
  -7  -4   8   -2.84    2.46   1
  -4  -8   7    1.20    2.31   1
  -4  -8   7    0.94    0.80   1
  -4   7   8   -0.46    1.53   1
  -4   7   8    0.23    0.88   1
   7  -8   4    0.72    1.10   1
   8  -4   7   -0.64    0.81   1
  -7   8   4    0.58    1.97   1
  -7   8   4   -0.89    0.90   1
   4  -8  -7    2.08    1.09   1
  -8  -7   4   -3.64    2.81   1
  -4  -7  -8   -0.50    0.86   1
   8  -7  -4    0.62    0.96   1
  -7  -8   4   -2.17    2.59   1
  -8  -4   7    2.87    2.43   1
   8  -4  -7   -0.90    0.94   1
  -8   7   4   -0.17    0.96   1
  -7   8  -4    1.41    2.39   1
   7  -4   8   -4.52    2.14   1
   7  -4   8   -0.24    0.84   1
  -8  -4   7   -0.13    1.06   1
  -7   4   8    0.25    1.00   1
  -7   8  -4    1.57    0.79   1
   8  -7   4    0.49    0.96   1
   8  -7   4    0.64    1.20   1
  -4   8   7    0.26    0.89   1
   4  -8   7   -0.54    0.86   1
   4  -8   7   -0.52    0.88   1
   4  -8   7   -0.02    1.00   1
  -4  -8  -7   -1.01    0.89   1
   7  -8  -4    1.04    1.14   1
  -4  -7   8   -0.85    0.85   1
  -4  -7   8    1.24    0.83   1
  -8   7   4   -0.33    2.26   1
  -4   8   7   -0.02    1.55   1
   8  -4  -7   -1.16    0.86   1
  -7   4   8    0.16    1.77   1
  -4  -7   8   -1.37    2.10   1
   8  -7   4    0.63    0.66   1
   7  -8  -4    0.83    1.04   1
   4  -7  -8   -0.18    0.96   1
   4  -7  -8    0.91    1.00   1
   5  -8  -7    3.67    1.14   1
   5  -7   8    3.30    0.89   1
  -5   7   8    2.24    1.65   1
  -7  -5   8   -0.01    2.66   1
   5  -7   8    3.48    0.96   1
   5  -7   8    4.66    1.10   1
  -5  -8   7    2.68    0.94   1
  -8  -7   5    3.60    3.11   1
  -8   7  -5    1.69    0.86   1
  -7  -5   8    5.17    1.17   1
  -8   5   7    1.38    2.02   1
  -8   5   7    4.12    1.12   1
  -5  -8   7    3.16    2.47   1
   7  -5  -8    4.27    1.01   1
   7  -5  -8    3.08    1.01   1
   7  -8   5    1.24    1.00   1
   8  -7  -5    3.17    1.15   1
  -7   8   5    5.36    2.33   1
  -7   8   5    2.73    1.06   1
   7  -8   5    3.99    1.24   1
   7  -8   5    2.05    0.73   1
  -5   7   8    2.82    1.84   1
   5  -8  -7    1.65    1.12   1
   8  -5   7    3.08    0.86   1
  -5   8   7    2.06    0.98   1
   7  -8  -5    2.48    2.22   1
   8  -5  -7    2.10    0.97   1
   8  -5  -7    2.16    1.02   1
  -7   8  -5   -0.85    2.99   1
  -8  -5   7    2.57    2.52   1
  -5   8   7    3.37    1.90   1
  -8   7   5    2.48    1.07   1
  -7   5   8    0.62    1.99   1
  -7  -8   5    2.74    3.09   1
  -5  -7   8    2.63    2.70   1
   7  -8  -5    1.57    1.13   1
   5  -7  -8    3.45    1.08   1
   7  -5   8    1.90    0.93   1
  -8   7   5    2.53    2.32   1
   8  -7   5    3.14    0.78   1
   8  -7   5    2.76    1.06   1
   8  -7   5    1.94    1.14   1
   5  -8   7    2.13    0.94   1
   5  -8   7    3.09    1.20   1
   5  -8   7    3.35    0.87   1
   5  -7  -8    3.27    1.09   1
  -8  -7   6   11.10    3.07   1
  -7   8   6   12.07    1.63   1
  -7  -6   8    7.12    2.71   1
  -6   7   8   14.88    2.46   1
  -6   7   8    8.44    1.49   1
   6  -7   8   10.33    1.50   1
  -8   6   7    9.51    2.42   1
   7  -8   6    9.27    1.39   1
   7  -8   6   11.76    1.97   1
   7  -8   6    8.70    1.42   1
   6  -8  -7    6.61    1.36   1
   8  -6   7    9.81    1.98   1
  -7   8   6   10.27    2.34   1
   7  -6  -8   12.38    2.00   1
   7  -6  -8   10.89    1.82   1
   6  -8  -7   13.67    2.54   1
   8  -7  -6   10.84    1.93   1
  -6  -8   7    3.85    2.77   1
  -8   6   7    8.05    1.60   1
   8  -7  -6   11.27    2.01   1
  -7  -8   6   13.67    3.48   1
   7  -8  -6    8.47    1.97   1
   7  -8  -6   12.00    2.03   1
  -6  -7   8   10.45    3.06   1
  -7   6   8    9.24    2.45   1
  -7   6   8    7.58    1.25   1
   6  -7  -8   14.43    2.01   1
   6  -7  -8    6.81    1.28   1
  -8   7   6    9.11    2.60   1
  -6   8   7    8.52    2.34   1
  -6   8   7   11.82    1.50   1
  -8   7   6   12.41    1.60   1
   8  -6  -7    9.48    1.92   1
   6  -8   7   11.34    1.41   1
   6  -8   7    8.78    1.96   1
   6  -8   7   10.27    1.89   1
   7  -6   8   14.19    1.52   1
  -8  -6   7    7.43    2.89   1
   8  -7   6   14.27    1.48   1
   8  -7   6   13.27    1.89   1
   8  -7   6   15.44    1.90   1
  -8  -7   7    9.42    3.16   1
  -8   7   7   13.95    2.79   1
  -8   7   7    6.33    1.31   1
  -7  -8   7   11.03    3.16   1
  -7  -7   8    8.13    2.99   1
  -7   7   8   19.50    3.20   1
  -7   7   8   11.51    1.62   1
  -7   8   7   19.48    3.29   1
  -7   8   7   10.80    1.70   1
   7  -8  -7   14.14    2.15   1
   7  -8  -7   13.05    2.03   1
   7  -8   7   11.03    1.54   1
   7  -8   7   11.17    2.06   1
   7  -8   7   13.15    2.00   1
   7  -7  -8   10.71    2.01   1
   7  -7  -8   13.47    1.93   1
   7  -7   8   14.02    1.54   1
   8  -7  -7   14.31    2.08   1
   8  -7  -7   15.41    2.12   1
   8  -7   7   11.97    1.52   1
  -8   0   8   25.80    3.92   1
  -8   0   8   24.02    1.99   1
  -8   8   0   21.20    3.49   1
  -8   8   0   22.06    1.81   1
   0  -8  -8   28.21    2.27   1
   0  -8  -8   25.87    2.35   1
   0  -8   8   25.27    3.34   1
   0  -8   8   21.67    2.15   1
   0  -8   8   24.65    1.88   1
   0  -8   8   20.69    1.96   1
   0   8   8   22.55    1.53   1
   8  -8   0   24.39    1.54   1
   8  -8   0   22.69    2.34   1
   8  -8   0   22.08    2.40   1
   8   0   8   23.43    1.94   1
  -8  -1   8   23.12    3.95   1
  -8  -1   8   18.37    1.81   1
  -8   1   8   16.62    3.13   1
  -8   1   8   16.34    1.84   1
  -8   8  -1   27.96    3.57   1
  -8   8  -1   19.15    1.64   1
  -8   8   1   25.15    3.41   1
  -8   8   1   16.24    1.70   1
  -1  -8  -8   20.13    2.14   1
  -1  -8  -8   17.40    2.08   1
  -1  -8   8   22.09    3.63   1
  -1  -8   8   17.90    1.76   1
  -1  -8   8   23.23    1.86   1
  -1  -8   8   16.41    1.89   1
  -1   8   8   20.35    1.73   1
   1  -8  -8   21.35    2.27   1
   1  -8  -8   17.91    2.31   1
   1  -8   8   15.51    2.88   1
   1  -8   8   18.34    1.93   1
   1  -8   8   21.36    1.74   1
   1  -8   8   12.91    1.70   1
   8  -8  -1   20.66    1.35   1
   8  -8  -1   18.90    2.13   1
   8  -8  -1   16.74    2.18   1
   8  -8   1   21.09    1.40   1
   8  -8   1   20.32    2.27   1
   8  -8   1   19.74    2.29   1
   8  -1   8   17.17    2.66   1
   8  -1   8   11.44    2.57   1
  -8  -2   8   31.62    4.10   1
  -8  -2   8   29.75    2.01   1
  -8   2   8   24.16    3.79   1
  -8   2   8   26.04    2.00   1
  -8   8  -2   29.19    3.41   1
  -8   8  -2   25.09    1.81   1
  -8   8   2   28.29    3.14   1
  -8   8   2   22.75    2.07   1
  -2  -8  -8   25.47    2.20   1
  -2  -8  -8   23.33    2.16   1
  -2  -8   8   30.75    3.71   1
  -2  -8   8   24.66    1.89   1
  -2  -8   8   24.21    1.97   1
  -2   8   8   27.05    2.19   1
  -2   8   8   25.82    1.81   1
   2  -8  -8   24.22    2.45   1
   2  -8  -8   21.60    2.51   1
   2  -8   8   25.43    1.85   1
   2  -8   8   26.49    1.96   1
   2  -8   8   22.45    1.97   1
   8  -8  -2   24.42    1.89   1
   8  -8  -2   21.29    3.87   1
   8  -8  -2   27.00    2.49   1
   8  -8   2   25.69    1.62   1
   8  -8   2   24.98    2.32   1
   8  -8   2   23.25    2.47   1
   8  -2   8   23.54    2.81   1
   8  -2   8   24.54    1.90   1
  -8  -3   8    6.93    2.78   1
  -8  -3   8    6.40    1.20   1
  -8   3   8    7.60    2.42   1
  -8   3   8    9.23    1.56   1
  -8   8  -3    6.95    2.55   1
  -8   8  -3    7.14    1.31   1
  -8   8   3    7.48    2.42   1
  -8   8   3    6.93    1.41   1
  -3  -8  -8    6.05    1.17   1
  -3  -8   8    7.82    2.86   1
  -3  -8   8    6.41    1.05   1
  -3  -8   8    6.49    1.66   1
  -3  -8   8   10.34    1.63   1
  -3   8  -8    2.51    4.17   1
  -3   8   8    6.55    1.61   1
  -3   8   8    5.64    0.99   1
   3  -8  -8    4.27    1.17   1
   3  -8  -8    6.53    1.41   1
   3  -8   8    9.05    1.43   1
   3  -8   8   11.13    1.57   1
   3  -8   8    4.55    1.21   1
   8  -8  -3    9.35    1.93   1
   8  -8  -3    8.85    1.95   1
   8  -8   3    8.67    1.58   1
   8  -8   3    5.88    1.20   1
   8  -8   3    7.30    1.39   1
   8  -3   8    3.01    2.10   1
   8  -3   8    5.97    1.04   1
  -8  -8   4    0.50    3.47   1
  -8  -4   8    0.77    2.35   1
  -8  -4   8    2.49    1.11   1
  -8   4   8    1.20    2.00   1
  -8   4   8   -1.60    0.99   1
  -8   8  -4    2.80    2.83   1
  -8   8  -4    0.54    0.79   1
  -8   8   4   -1.85    1.97   1
  -8   8   4    0.89    1.00   1
  -4  -8  -8    0.15    0.93   1
  -4  -8   8   -0.23    2.57   1
  -4  -8   8    1.80    1.02   1
  -4  -8   8    1.59    0.95   1
  -4   8   8    0.69    1.54   1
  -4   8   8    0.12    0.86   1
   4  -8  -8   -0.09    1.05   1
   4  -8  -8    1.38    1.12   1
   4  -8   8    0.25    0.73   1
   4  -8   8    0.65    0.89   1
   4  -8   8   -0.50    1.08   1
   8  -8  -4    0.10    0.94   1
   8  -8  -4   -0.02    1.09   1
   8  -8   4   -0.09    0.64   1
   8  -8   4    0.17    1.02   1
   8  -8   4   -1.70    1.20   1
   8  -4  -8    0.64    0.94   1
   8  -4  -8    0.95    0.96   1
   8  -4   8    0.20    2.48   1
   8  -4   8   -1.64    0.83   1
  -8  -8   5    0.13    2.87   1
  -8  -5   8    0.71    2.60   1
  -8  -5   8   -0.64    1.02   1
  -8   5   8    1.46    2.22   1
  -8   5   8    1.27    1.05   1
  -8   8  -5   -0.76    0.78   1
  -8   8   5   -1.21    2.05   1
  -8   8   5    1.75    1.05   1
  -5  -8  -8    1.57    0.97   1
  -5  -8   8    0.90    2.54   1
  -5  -8   8    0.38    1.73   1
  -5  -8   8   -1.44    0.99   1
  -5   8   8    2.59    1.85   1
  -5   8   8    1.57    0.94   1
   5  -8  -8    0.97    1.12   1
   5  -8  -8    0.24    1.06   1
   5  -8   8    0.76    0.84   1
   5  -8   8   -0.31    1.02   1
   5  -8   8    2.57    1.13   1
   8  -8  -5    0.84    1.05   1
   8  -8  -5    1.49    1.19   1
   8  -8   5    1.83    0.74   1
   8  -8   5    1.31    1.05   1
   8  -8   5    0.12    1.21   1
   8  -5  -8    1.33    1.04   1
   8  -5  -8    0.21    0.94   1
  -8  -6   8    6.85    3.34   1
  -8  -6   8    6.54    1.30   1
  -8   6   8    6.04    2.55   1
  -8   6   8    9.08    1.60   1
  -8   8   6   11.59    2.62   1
  -8   8   6   10.94    1.61   1
  -6  -8   8    4.28    2.79   1
  -6   8   8    7.78    2.18   1
  -6   8   8    9.36    1.52   1
   6  -8  -8   11.32    2.15   1
   6  -8  -8    8.90    1.97   1
   6  -8   8    9.12    1.42   1
   6  -8   8    9.63    2.00   1
   6  -8   8   12.80    1.90   1
   8  -8  -6    8.18    2.02   1
   8  -8  -6    9.78    2.07   1
   8  -8   6    8.43    1.39   1
   8  -8   6   10.92    2.04   1
   8  -8   6    7.99    1.34   1
   8  -6  -8    8.09    1.95   1
   8  -6  -8   10.66    1.87   1
   8  -6   8   10.77    1.55   1
  -8  -8   7    5.33    3.65   1
  -8  -7   8   10.89    3.75   1
  -8   7   8    8.08    3.50   1
  -8   7   8    4.09    1.17   1
  -8   8   7    4.08    1.17   1
  -7  -8   8   12.79    3.72   1
  -7   8   8   10.91    2.51   1
  -7   8   8    3.84    1.07   1
   7  -8  -8    5.54    1.26   1
   7  -8  -8    4.51    1.27   1
   7  -8   8    8.09    1.47   1
   8  -8  -7    9.63    2.17   1
   8  -8  -7    8.50    2.04   1
   8  -8   7    6.36    1.03   1
   8  -8   7    4.92    1.30   1
   8  -8   7    5.16    1.34   1
   8  -7  -8    5.77    1.31   1
   8  -7  -8    5.06    1.35   1
   8  -7   8    8.85    1.47   1
  -8  -8   8   -4.03    3.14   1
  -8   8   8    4.95    2.58   1
  -8   8   8    4.31    1.20   1
   8  -8  -8    3.46    1.24   1
   8  -8  -8    3.74    1.28   1
   8  -8   8    3.37    1.01   1
  -9   0   0    2.15    2.27   1
  -9   0   0    2.08    0.93   1
   0  -9   0    0.46    0.58   1
   0  -9   0    1.85    1.05   1
   0  -9   0    1.94    1.11   1
   0   0   9    1.26    1.17   1
   0   0   9    2.10    1.49   1
   0   9   0    1.20    1.58   1
  -9   0  -1   -1.76    2.36   1
  -9   0  -1    7.41    1.13   1
  -9   0   1    4.25    2.36   1
  -9   0   1    4.32    0.95   1
  -1  -9   0    4.54    0.73   1
  -1  -9   0    4.81    1.04   1
  -1   9   0    5.42    1.57   1
   0  -1   9    3.99    1.47   1
   0  -1   9    3.32    1.58   1
   0   1   9    6.33    1.15   1
   0   1   9    3.36    1.27   1
   1  -9   0    6.87    0.99   1
   1  -9   0    3.94    1.05   1
   1  -9   0    4.48    1.18   1
   1   9   0    5.89    1.67   1
   9   0   1    6.52    4.13   1
  -9  -1   0    5.07    2.62   1
  -9   1   0    9.40    2.63   1
  -9   1   0    3.87    0.90   1
  -1   0   9    7.12    1.52   1
  -1   0   9    5.87    1.64   1
   0  -9  -1    4.51    0.97   1
   0  -9  -1    5.91    1.22   1
   0  -9  -1    4.75    1.21   1
   0  -9   1    4.17    0.98   1
   0  -9   1    5.25    1.22   1
   0   9  -1    9.16    3.01   1
   0   9   1    5.33    1.50   1
   1   0   9    6.30    1.20   1
   1   0   9    5.94    1.31   1
   1   1   9   -0.01    1.04   1
   1   9  -1    1.04    1.58   1
   1   9   1    2.39    1.31   1
   9   1   1    5.70    2.22   1
  -9   1   1   -1.36    2.13   1
  -9   1   1    0.86    0.94   1
  -1  -9  -1    1.45    0.57   1
  -1  -9  -1    0.00    0.91   1
  -1  -9   1    1.37    0.60   1
  -1  -9   1    0.86    0.91   1
  -1  -1   9    1.15    1.47   1
  -1   9   1    0.87    1.52   1
   1  -9  -1   -0.60    0.55   1
   1  -9  -1    0.66    1.04   1
   1  -9  -1   -0.14    1.05   1
   1  -9   1    0.79    0.62   1
   1  -9   1    0.69    1.01   1
   1  -9   1    2.08    1.14   1
   1  -1   9    0.13    1.24   1
   1  -1   9    1.29    1.37   1
   1   1   9   -0.51    0.88   1
  -9  -1  -1    1.83    2.60   1
  -9  -1   1   -3.04    2.41   1
  -9   1  -1   -3.20    2.37   1
  -9   1  -1    1.97    0.84   1
  -1   9  -1    0.28    1.58   1
  -1   1   9   -0.90    1.20   1
  -1   1   9    0.24    1.33   1
  -1  -1   9    0.50    1.56   1
  -2   9   0    7.95    1.92   1
  -2  -9   0    8.44    1.08   1
  -2  -9   0    9.02    1.69   1
  -9   0   2    6.34    2.47   1
  -9   0   2    7.23    1.36   1
  -9   0  -2    7.88    1.17   1
  -2   0   9   11.56    1.86   1
  -2   0   9   10.08    1.90   1
   0  -9  -2    8.06    1.23   1
   0  -9  -2    7.31    1.75   1
   0  -9  -2    8.98    2.02   1
   0  -9   2    9.66    1.16   1
   0  -9   2    6.83    1.67   1
   0  -9   2    9.23    1.84   1
   0   9  -2    7.85    1.98   1
   0   9   2    8.82    1.54   1
   2   0   9   10.72    1.50   1
   2   0   9   10.80    1.58   1
   0   2   9   10.88    1.57   1
   2  -9   0   10.28    1.05   1
   2  -9   0    8.25    1.83   1
   2  -9   0    9.01    1.45   1
   9   0   2    4.33    2.45   1
   0  -2   9    8.34    1.73   1
   0  -2   9    8.46    1.77   1
   0   2   9    8.55    1.31   1
  -9   2   0    7.93    1.30   1
  -9  -2   0   14.68    2.95   1
  -9   2   0   11.84    2.73   1
  -9   1   2    9.27    1.42   1
  -2   9   1   11.01    1.98   1
  -2   9   1    9.90    1.24   1
   1  -9  -2   10.55    1.04   1
   1  -9  -2   10.39    1.92   1
   1  -9  -2    8.03    1.91   1
  -9  -2   1   14.39    2.95   1
   2   1   9    9.61    1.13   1
   1   9   2    7.68    1.59   1
  -1   2   9   11.65    1.64   1
  -2  -1   9    9.39    2.03   1
  -1   2   9   11.35    1.88   1
  -1  -9   2    8.02    1.45   1
  -1  -9   2    9.67    1.71   1
  -1   9  -2   13.65    2.41   1
   1  -2   9    8.88    1.80   1
   1  -2   9    7.84    1.52   1
   9   2   1    7.84    2.56   1
  -9   2  -1   10.25    2.55   1
  -9   2  -1    8.48    1.34   1
   1  -2   9   11.95    1.74   1
   2   1   9    7.99    1.19   1
  -9   1   2   12.99    2.93   1
   2  -9   1    8.09    1.12   1
   2  -9   1    9.56    1.85   1
   2  -9   1    8.59    1.93   1
  -2  -1   9   10.79    2.03   1
  -2  -9  -1   10.12    1.87   1
  -2  -9  -1   11.89    1.74   1
  -9  -1   2   10.48    2.73   1
  -9  -1   2   10.20    1.49   1
  -9   1  -2   10.64    2.90   1
   1   2   9    9.95    1.21   1
   2  -9  -1    9.77    1.03   1
   2  -9  -1    8.38    1.87   1
   1   2   9   10.32    1.06   1
   2  -1   9   12.87    1.77   1
  -2  -9   1    7.27    1.11   1
  -2  -9   1    9.10    1.70   1
  -2   9  -1    8.37    1.83   1
   2  -1   9   11.91    1.89   1
  -1   9   2   11.07    2.09   1
  -9   2   1   15.42    2.86   1
  -9   2   1    8.96    1.34   1
   1  -9   2    8.05    1.80   1
   1  -2  -9    8.03    1.20   1
  -2   1   9    7.48    1.64   1
  -1  -9  -2   11.62    1.04   1
  -1  -9  -2   10.55    1.81   1
   1  -9   2    9.84    1.10   1
   1  -9   2   12.28    1.85   1
  -9   1  -2    8.88    1.82   1
   2  -9  -1    8.57    1.41   1
  -1  -2   9    9.32    1.90   1
  -1  -2   9   10.03    1.99   1
   9   1   2    5.94    2.39   1
  -9   2   2   30.19    3.55   1
  -9   2   2   30.19    1.95   1
  -2  -9  -2   27.77    1.68   1
  -2  -9  -2   29.84    2.23   1
  -2  -9   2   30.89    3.15   1
  -2  -9   2   29.30    1.71   1
  -2  -9   2   31.49    2.19   1
  -2  -2  -9   31.16    1.71   1
  -9  -2   2   34.13    3.76   1
  -9   2  -2   34.94    3.97   1
  -2   2   9   30.16    2.53   1
  -2   9  -2   33.98    3.02   1
  -2   9   2   34.17    2.74   1
  -2   9   2   29.94    1.83   1
   2  -9  -2   30.33    1.66   1
   2  -9  -2   30.63    2.36   1
   2  -9  -2   29.55    2.49   1
   2  -9   2   31.62    1.74   1
   2  -9   2   31.38    2.42   1
   2  -9   2   25.67    2.30   1
   2  -2  -9   28.79    1.62   1
   2  -2  -9   27.82    1.59   1
   2  -2   9   25.09    2.38   1
   2  -2   9   37.57    2.68   1
   2  -2   9   29.74    2.03   1
   9   2   2   29.51    3.45   1
  -2  -2   9   29.74    2.96   1
  -9   2  -2   25.71    1.91   1
  -2  -2   9   27.27    3.05   1
   9  -3   0    0.28    1.12   1
  -3   9   0    0.03    1.85   1
  -3   9   0   -0.71    0.66   1
   9  -3   0   -0.03    0.85   1
   3   0   9    0.62    0.98   1
   3   0   9   -1.33    0.92   1
   9   0   3   -3.04    2.03   1
   0   3   9   -0.39    0.78   1
   0   3   9    0.51    0.86   1
   3  -9   0   -0.49    0.59   1
  -9   3   0    3.91    2.47   1
  -9   3   0    0.35    0.95   1
  -3   0   9    1.96    1.78   1
   0  -9  -3   -0.25    1.05   1
   0  -3   9    0.34    0.96   1
  -3  -9   0   -3.92    2.40   1
   3  -9   0    0.89    1.21   1
  -9   0  -3    0.97    1.04   1
  -9   0   3    0.53    2.59   1
   0  -3   9    4.79    1.81   1
   0  -3   9    0.88    1.82   1
   0  -3  -9    0.79    0.62   1
   0  -3  -9    2.01    0.80   1
  -9  -3   0   -0.69    2.64   1
  -9   0   3    0.16    0.89   1
   0   9   3   -1.14    1.17   1
   0  -9   3   -0.98    0.60   1
   0  -9   3   -0.19    0.86   1
   0  -9   3    0.29    1.01   1
   0   9  -3    0.56    1.60   1
   0  -9  -3    0.10    1.11   1
   3  -9   0   -0.44    1.06   1
   1  -3   9    0.98    1.71   1
   1  -3   9   -0.52    1.54   1
   1  -3   9   -0.80    0.93   1
   3  -9   1    1.39    0.62   1
   9  -1   3    0.03    2.18   1
  -1   3   9   -1.54    1.11   1
  -3   9   1   -0.16    1.73   1
  -9  -3   1   -5.71    2.41   1
   9  -3  -1   -0.46    0.89   1
   9  -3  -1    0.92    1.85   1
  -9   1   3    0.85    2.34   1
  -9   1   3    0.67    0.94   1
  -1  -3  -9    0.06    0.59   1
  -3  -1   9   -1.00    2.28   1
  -9   3  -1   -2.61    2.30   1
   1  -9  -3    0.37    0.93   1
   1  -9  -3   -0.99    1.14   1
  -1  -9   3   -0.46    0.89   1
  -3   9   1    0.01    0.68   1
  -1  -9   3    0.42    0.65   1
  -1   9  -3   -0.25    1.66   1
   9   3   1    3.29    2.34   1
   3  -9   1   -0.03    1.21   1
   1   9   3    0.75    1.25   1
  -9   3  -1    1.47    0.84   1
  -3  -1   9    3.41    2.01   1
   3  -9   1    0.42    1.08   1
  -1  -3  -9   -0.07    0.78   1
   1  -9   3    0.42    1.09   1
   1  -3  -9   -1.70    0.65   1
   1   9  -3    2.35    1.58   1
   1  -3  -9   -0.18    0.59   1
   3  -9  -1   -0.22    0.57   1
   3  -9  -1    0.21    1.05   1
   3  -9  -1   -0.57    1.30   1
   1  -9   3   -0.42    0.87   1
  -1  -3   9   -0.66    1.77   1
   3  -1   9   -0.28    1.24   1
   9   1   3    2.47    1.99   1
  -9  -1   3   -2.28    2.49   1
  -9  -1   3    0.39    0.99   1
  -9   1  -3    0.24    0.78   1
  -3   1   9   -0.85    1.69   1
  -1   9   3    0.93    1.39   1
  -9   3   1   -0.01    2.20   1
  -9   3   1    0.18    0.90   1
  -3  -9   1   -6.63    2.11   1
  -3   9  -1   -0.32    1.77   1
  -3   9  -1    0.46    0.70   1
  -1  -3   9   -3.58    2.03   1
  -1  -9  -3    0.36    0.99   1
   3  -1   9   -0.56    1.17   1
   1  -9   3   -1.08    0.57   1
  -9   2   3    3.39    2.68   1
  -2  -9   3   -2.87    1.86   1
  -9  -3   2    0.29    2.29   1
  -9   3  -2   -1.46    2.39   1
  -9   3  -2    1.71    0.89   1
  -3   9   2    1.45    1.69   1
  -3   9   2    1.85    0.70   1
   2  -9  -3    0.71    1.42   1
  -2  -3  -9    3.01    0.81   1
   2  -3   9    0.59    1.53   1
   2  -3   9    1.60    1.47   1
  -2   3   9    3.15    1.46   1
  -2  -9   3    0.72    0.67   1
  -2  -9   3    0.05    0.83   1
   9  -3  -2    1.98    0.98   1
  -2   9  -3    2.00    1.69   1
   2  -3   9    0.72    0.93   1
   3  -9   2    0.67    0.60   1
  -3  -2   9    0.04    1.75   1
   9   3   2    0.19    1.98   1
  -9   2   3    1.26    1.01   1
   3  -9   2    0.90    1.06   1
   2  -9  -3   -0.13    1.03   1
   3  -2  -9   -0.30    0.56   1
   3  -2  -9    0.98    0.66   1
  -2  -3  -9    0.80    0.61   1
   9  -3  -2    3.41    1.22   1
   3  -9   2   -0.30    1.16   1
   3  -2   9    2.42    1.33   1
   3  -2   9    2.51    0.93   1
  -2  -9  -3    1.52    0.93   1
  -9   3   2    8.06    1.44   1
   3  -2   9    1.60    1.37   1
  -3  -2  -9    2.32    0.65   1
   3  -9  -2    0.57    0.99   1
  -2  -9  -3    1.03    0.62   1
   2  -3  -9    1.10    0.63   1
   2  -3  -9   -0.11    0.70   1
  -2   9   3    0.29    1.53   1
  -3  -9   2    3.61    2.24   1
  -3  -9   2    1.35    0.68   1
   3  -9  -2    0.70    1.28   1
  -9   2  -3    1.92    0.75   1
  -2   9   3    1.65    0.79   1
  -9  -2   3    0.70    2.52   1
   2  -9   3    2.12    0.65   1
   2  -9   3    1.44    1.04   1
   2  -9   3    0.55    1.15   1
  -3   9  -2    0.90    1.67   1
  -9   3   2    7.71    2.37   1
  -2  -3   9   -0.12    1.90   1
  -3   2   9    1.37    1.52   1
  -3  -9   3    0.23    2.31   1
  -3  -3   9    2.74    1.86   1
  -3  -9  -3    0.22    0.96   1
  -9  -3   3   -0.92    2.23   1
  -9   3  -3    0.58    1.37   1
  -9   3   3    1.33    2.44   1
  -9   3   3   -0.81    1.01   1
   3  -9   3    0.12    1.14   1
   3  -3  -9    0.59    0.65   1
  -3   9   3    0.89    0.74   1
   3  -9  -3    0.75    1.11   1
  -3  -9   3    0.99    0.71   1
  -3   3   9    2.73    1.58   1
  -3   3   9    1.84    0.89   1
  -3   9   3   -1.35    1.57   1
   9  -3  -3    0.02    0.98   1
   9   3   3   -0.24    1.80   1
  -3  -9   3    0.28    0.83   1
  -3  -3  -9    0.56    0.67   1
   3  -3  -9   -0.04    0.73   1
   3  -3   9    0.37    1.44   1
   3  -3   9   -1.82    0.81   1
   9  -3  -3    0.73    0.90   1
  -3   9  -3    1.63    1.78   1
   3  -9   3   -0.62    0.61   1
   3  -9   3    0.06    1.00   1
   3  -9  -3   -1.00    1.29   1
   0  -9  -4    2.03    1.10   1
   0  -9  -4    1.85    1.20   1
  -4   0   9    3.43    2.02   1
   9  -4   0    3.07    1.17   1
  -4   9   0    2.89    0.84   1
  -9   4   0    4.45    2.33   1
  -9   4   0    4.19    1.00   1
   0   4   9    2.49    0.74   1
   0   4   9    3.30    0.75   1
   4  -9   0    2.33    0.64   1
   4  -9   0    2.03    1.13   1
   0  -4  -9    2.70    0.79   1
   0  -4  -9    1.82    0.94   1
   4   0   9    2.08    0.95   1
   4   0   9    3.41    0.87   1
   9  -4   0    2.23    0.63   1
   9  -4   0    2.37    0.87   1
  -9   0  -4    2.30    0.93   1
   0  -9   4    3.80    0.75   1
   0  -4   9    3.90    2.21   1
   0  -4   9    3.76    1.98   1
   0  -4   9    2.69    1.00   1
   0   9  -4    1.27    1.72   1
   4  -9   0    1.56    1.24   1
   9   4   0   14.70    4.34   1
  -9   0   4    4.54    2.48   1
  -9   0   4    3.13    1.03   1
  -4   9   0    1.69    1.74   1
   0  -9   4    2.73    0.99   1
   0  -9   4    2.22    1.06   1
   9   0   4    1.92    2.07   1
   0   9   4    0.95    1.22   1
   1  -9  -4    2.70    1.14   1
  -4   9   1    5.06    2.07   1
   9  -4  -1    7.95    1.76   1
  -1   4   9    4.28    1.22   1
  -9  -4   1    9.72    2.84   1
  -9   4  -1    5.12    1.07   1
   4  -9   1    4.59    1.15   1
   4  -9   1    4.26    2.62   1
  -4   9   1    5.41    0.97   1
   1  -4   9    5.42    1.82   1
   9  -4  -1    4.93    0.91   1
  -4  -1   9    2.76    1.87   1
   1  -4   9    5.46    1.04   1
   1  -4   9    3.48    2.01   1
   1  -9  -4    5.95    1.15   1
   9   4   1    6.11    2.36   1
  -1   9  -4    4.21    1.87   1
  -9   1   4    3.42    2.45   1
  -9   1   4    2.67    1.07   1
  -1  -9   4    4.38    0.82   1
  -1  -9   4    4.05    1.17   1
   4  -9   1    6.46    1.02   1
   9  -4  -1    5.46    1.24   1
   9  -1   4    8.50    2.31   1
  -1  -4  -9    6.15    1.29   1
  -1  -4  -9    7.77    1.51   1
   1   9   4    6.11    1.36   1
  -1  -9   4    6.05    1.11   1
   1  -4  -9    6.52    1.36   1
   9  -4   1    4.09    0.92   1
  -9   4   1    6.65    1.36   1
  -9   4   1    3.92    2.61   1
   9  -4   1    3.93    1.16   1
   1  -4  -9    6.89    1.38   1
  -9  -1   4    3.93    2.36   1
  -1   9   4    3.60    1.47   1
  -9   1  -4    3.82    0.90   1
   1  -9   4    5.38    1.10   1
   9  -4   1    4.95    0.96   1
   9   1   4    4.34    1.97   1
  -4   1   9    4.60    1.90   1
  -1  -9  -4    4.47    1.09   1
   4  -1   9    4.29    1.28   1
   4  -1   9    5.41    1.29   1
  -9  -1   4    2.86    1.09   1
   4  -9  -1    4.05    1.19   1
  -1  -4   9    3.91    2.05   1
  -1  -4   9    4.73    1.06   1
  -4  -9   1   10.67    2.91   1
  -4   9  -1    4.49    2.06   1
  -4   9  -1    4.09    0.81   1
   1  -9   4    4.75    1.17   1
   4  -9  -1    4.82    0.98   1
   4  -9  -1    4.21    1.38   1
   1  -9   4    3.95    1.05   1
   4  -9   2   -0.51    0.62   1
   2  -4   9   -0.60    1.58   1
  -9  -4   2    4.79    2.57   1
   2  -4   9   -0.20    0.88   1
  -9   4  -2   -1.36    0.89   1
  -2  -9   4   -1.21    2.23   1
  -2  -9   4   -0.36    0.67   1
   4  -9   2    0.76    0.99   1
   4  -9   2    0.14    1.32   1
   9  -2   4   -1.09    2.27   1
  -2   9  -4   -0.39    2.00   1
  -4   9   2   -0.38    0.80   1
  -2  -4  -9    0.46    0.81   1
  -9   4  -2    1.85    2.23   1
  -2  -9   4    1.24    0.90   1
  -9   2   4    3.05    2.33   1
  -9   2   4   -0.30    0.89   1
   9  -4  -2   -0.12    1.01   1
  -2   4   9    1.14    1.22   1
  -2   4   9   -0.97    0.78   1
  -4  -2   9   -0.28    2.08   1
  -4   9   2    0.67    1.63   1
   2  -9  -4    0.25    1.00   1
   2  -9  -4    1.30    1.27   1
  -2  -4  -9    0.23    0.67   1
   9  -4  -2    1.02    0.92   1
   2  -4   9    1.22    1.86   1
  -9  -2   4   -0.57    2.28   1
   2  -9   4   -0.77    0.61   1
  -4   2   9    0.86    1.70   1
  -9  -2   4   -0.22    1.03   1
   2  -4  -9   -0.55    0.74   1
  -9   4   2   -3.05    2.30   1
  -9   4   2    1.14    1.00   1
   2  -9   4    0.54    1.13   1
  -4   2   9    0.97    0.92   1
   4  -2   9    1.01    1.48   1
   9  -4   2   -0.09    0.59   1
   9  -4   2    0.27    0.89   1
  -2  -9  -4    0.86    0.93   1
   4  -9  -2    1.30    1.30   1
  -4  -9   2   -0.12    2.30   1
  -4  -9   2    2.75    0.91   1
  -9   2  -4    1.25    0.81   1
   2  -4  -9   -0.16    0.71   1
  -2  -4   9   -0.76    0.84   1
   2  -9   4   -0.39    0.94   1
   9   2   4    1.46    1.71   1
  -4   9  -2   -1.31    1.68   1
  -4   9  -2   -1.16    0.63   1
  -2   9   4    1.14    1.42   1
  -2   9   4    0.05    0.75   1
   4  -9  -2    0.51    0.62   1
   4  -2   9    0.43    1.24   1
   4  -2   9    1.05    0.93   1
  -2  -4   9    0.87    1.80   1
   4  -9  -2   -0.76    1.06   1
   9  -4   2    0.75    1.05   1
  -3   4   9    1.41    1.57   1
  -9   4  -3    0.61    2.68   1
   4  -9   3   -0.96    0.65   1
   3  -9  -4   -1.59    1.07   1
   9  -4  -3    0.08    0.99   1
   9   4   3    1.48    1.70   1
   3  -4   9   -2.39    1.75   1
  -3  -9   4    2.32    2.35   1
  -3  -9   4    0.63    0.72   1
  -4  -3   9   -0.58    2.07   1
  -3   4   9    0.29    1.43   1
  -3  -9   4   -0.19    0.85   1
  -3   9  -4   -0.46    1.78   1
  -9   4  -3    1.14    0.91   1
  -4   9   3    1.52    0.88   1
   4  -3  -9    1.50    0.72   1
   4  -3  -9    0.31    0.70   1
   3  -4   9   -1.04    0.87   1
   4  -9   3   -0.38    1.12   1
  -9   3   4   -3.98    2.27   1
  -9   3   4    1.00    1.09   1
  -4   9   3    0.20    1.62   1
   3  -4   9   -0.16    1.53   1
   4  -9   3    1.40    1.01   1
  -3  -4  -9    0.89    0.69   1
   9  -4  -3    1.05    0.91   1
   3  -9  -4   -0.32    1.31   1
  -9  -3   4   -2.28    2.19   1
   3  -4  -9   -0.30    0.84   1
   4  -9  -3   -0.56    1.30   1
  -4   3   9   -0.58    1.10   1
   9  -3  -4    0.95    0.90   1
   9  -3  -4   -0.24    1.06   1
   3  -4  -9    1.72    0.83   1
  -9   3  -4   -0.13    0.83   1
  -3  -9  -4   -0.43    0.80   1
  -3  -4   9    4.13    2.23   1
   9  -4   3    1.67    0.68   1
  -4   9  -3    1.20    0.74   1
  -9   4   3    1.86    2.24   1
  -9   4   3    0.85    1.03   1
  -3  -9  -4   -0.05    0.66   1
   4  -3   9    0.25    1.39   1
  -4   3   9   -1.44    1.68   1
   4  -9  -3    0.10    1.09   1
  -3   9   4   -1.01    1.58   1
  -3   9   4   -0.15    0.75   1
   3  -9   4    0.30    0.61   1
   3  -9   4   -0.78    0.93   1
   3  -9   4   -1.27    1.13   1
   9   3   4   -0.25    1.45   1
  -4  -9   3   -1.01    0.69   1
   4  -3   9   -0.28    0.85   1
  -4   9  -3    0.66    2.01   1
   4  -3   9    2.75    1.62   1
  -4  -4   9    1.09    2.23   1
   9  -4  -4    5.16    1.19   1
   4  -4   9    3.62    1.01   1
   9  -4  -4    3.97    1.04   1
  -4   9   4    5.92    1.93   1
   9  -4   4    3.76    1.01   1
   4  -9  -4    5.39    1.40   1
   4  -9   4    5.44    1.07   1
   4  -9   4    3.34    1.07   1
   4  -4   9    2.33    1.92   1
   4  -9   4    3.57    1.14   1
   4  -4  -9    5.51    1.39   1
   4  -4  -9    5.65    1.30   1
  -4  -9   4    5.17    2.63   1
  -4  -9   4    5.05    0.92   1
  -4  -4  -9    4.14    0.80   1
  -9  -4   4    1.92    2.42   1
  -9   4   4    2.99    2.22   1
  -9   4   4    4.01    1.13   1
  -4   9   4    4.21    0.98   1
  -4   4   9    4.62    1.71   1
  -4   9  -4    0.54    2.10   1
  -4   4   9    2.82    0.95   1
   4  -9  -4    2.80    1.14   1
   0  -5  -9   11.17    1.86   1
   9  -5   0   14.59    2.00   1
  -9   5   0   16.04    1.58   1
  -9   5   0   13.45    2.55   1
   0  -5   9   10.55    2.32   1
   9  -5   0   13.71    1.94   1
   0  -9   5   13.20    1.81   1
   0   9   5   13.16    1.80   1
   0  -9  -5   14.19    2.15   1
   0  -9   5   15.39    1.38   1
   0  -9   5   15.64    1.87   1
   9  -5   0   15.11    1.18   1
   9   0   5   11.51    2.20   1
   0  -5  -9   13.30    1.73   1
  -5   0   9   16.60    2.99   1
  -5   0   9   11.89    1.53   1
   0  -9  -5   14.18    2.08   1
  -9   0   5   11.75    2.71   1
  -9   0   5   15.80    1.54   1
  -5   9   0   14.67    2.63   1
  -5   9   0   13.64    1.45   1
   0  -5   9   14.04    1.60   1
   5  -9   0   13.21    2.15   1
  -9   0  -5   10.55    1.31   1
   5  -9   0   16.79    1.28   1
   5   0   9   14.89    1.26   1
   5   0   9   13.52    1.11   1
   0   5   9   15.11    0.98   1
   5  -9   0   11.08    2.06   1
  -1  -9   5   10.78    1.35   1
  -1  -9   5   11.76    1.67   1
  -1  -9   5   10.65    1.72   1
   5  -9   1    8.64    1.10   1
   5  -9   1    8.92    1.40   1
  -5   9   1    6.50    2.00   1
  -5   9   1    9.58    1.32   1
  -1  -5  -9   10.05    1.51   1
  -1  -5  -9    6.40    1.55   1
  -5  -1   9    4.64    1.34   1
   5  -9   1   10.37    2.05   1
  -1   5   9    9.64    1.44   1
  -1   5   9   10.53    1.32   1
  -1  -9   5    9.51    2.67   1
   1  -9  -5    9.23    1.92   1
   1  -9  -5    9.65    1.55   1
  -9   5  -1    8.82    2.44   1
  -1   9  -5    9.19    2.32   1
   1   9   5    8.58    1.60   1
   9  -5  -1    9.06    1.89   1
   9  -5  -1    9.95    1.76   1
  -9   1   5    8.50    2.60   1
  -9   1   5    8.67    1.54   1
   9  -1   5   11.00    2.19   1
   9  -5  -1    9.27    1.02   1
  -9   5  -1   11.96    1.43   1
   1  -5   9    9.58    1.44   1
   1  -5   9    8.55    2.05   1
  -5  -1   9    7.69    2.43   1
   1  -5  -9    5.66    1.15   1
  -9   1  -5    8.46    1.29   1
   1  -5  -9    9.25    1.58   1
  -1   9   5    9.84    1.85   1
   5  -9  -1    9.80    1.08   1
   5  -9  -1    9.36    2.04   1
   5  -9  -1    8.58    1.97   1
  -5   9  -1    9.46    2.13   1
  -5   9  -1    9.12    1.24   1
  -5   1   9    7.96    2.16   1
   9   1   5    8.63    1.90   1
  -9  -1   5    9.10    1.50   1
  -1  -5   9   10.11    1.53   1
   1  -9   5    7.55    1.25   1
  -5   1   9    8.94    1.40   1
  -9  -1   5    9.88    2.67   1
  -1  -5   9    4.63    2.06   1
  -9   5   1   10.88    2.54   1
  -9   5   1    8.93    1.43   1
   9  -5   1    9.93    1.07   1
   1  -9   5    9.29    1.82   1
   5  -1   9    8.33    1.52   1
  -1  -9  -5    7.62    1.73   1
  -1  -9  -5    8.97    1.44   1
   1  -9   5    8.43    1.74   1
   9  -5   1    9.13    1.83   1
   9  -5   1    9.58    1.95   1
   9  -2   5    2.57    2.12   1
  -2   5   9   -0.25    0.72   1
  -2  -5  -9   -1.01    0.82   1
   5  -9   2    0.42    0.61   1
  -9   2   5   -0.69    4.06   1
  -2  -5  -9   -0.24    0.73   1
   9  -5  -2    0.67    1.12   1
   2  -5   9   -1.27    0.85   1
   5  -9   2    0.06    1.01   1
   5  -9   2   -0.47    1.15   1
  -2  -9   5   -1.18    0.70   1
  -2  -9   5    0.71    0.90   1
   9  -5  -2    0.97    0.92   1
  -5   9   2    2.41    2.02   1
   2  -9  -5   -0.50    1.09   1
  -2   5   9    0.59    1.29   1
  -9  -5   2   -1.00    2.75   1
  -9   5  -2    0.10    0.85   1
  -2   9  -5   -0.69    1.85   1
   2  -5   9    1.53    1.71   1
  -2  -9   5    1.25    2.18   1
  -5  -2   9    0.47    2.14   1
   2  -9  -5   -2.22    1.25   1
  -5   9   2    0.40    0.84   1
  -9   2   5   -0.26    0.96   1
   5  -9  -2   -0.66    1.19   1
  -2   9   5    0.46    0.77   1
  -9   5   2   -1.03    2.18   1
  -5   9  -2    1.53    2.09   1
  -2  -5   9    0.32    0.90   1
  -9   5   2   -1.16    0.85   1
  -2  -5   9    2.35    2.22   1
  -9   2  -5    0.23    0.85   1
   2  -5  -9    0.41    0.83   1
   2  -5  -9    1.16    0.90   1
   2  -9   5    0.40    0.96   1
   9  -5   2    0.61    0.60   1
   9  -5   2   -0.39    0.96   1
  -5   2   9   -1.74    0.85   1
  -2  -9  -5   -0.84    0.91   1
  -9  -2   5    1.30    1.02   1
   5  -9  -2   -0.57    0.59   1
  -2   9   5    1.50    1.37   1
   2  -9   5    0.88    1.10   1
   5  -2   9   -1.31    1.38   1
   9   2   5   -0.39    1.41   1
   5  -2   9    1.14    1.24   1
   5  -2   9    1.13    0.92   1
  -9  -2   5   -0.08    2.62   1
  -5   2   9    0.00    1.87   1
   5  -9  -2    0.27    1.02   1
  -5  -9   2   -4.02    2.73   1
   2  -9   5    0.92    0.66   1
   9  -5   2   -0.01    1.04   1
  -5   9  -2   -0.22    0.71   1
  -5  -3   9   -0.31    2.32   1
  -5   9   3   -0.53    0.85   1
  -3  -5  -9    0.11    0.73   1
  -3   5   9    1.13    0.82   1
   5  -3  -9   -1.10    0.72   1
   9  -5  -3    0.26    0.93   1
   9  -5  -3   -0.71    1.09   1
  -3  -9   5    0.61    0.91   1
   5  -9   3    0.45    1.01   1
  -9   3   5    1.67    1.03   1
   3  -9  -5   -0.06    1.07   1
   3  -9  -5    0.94    1.36   1
   3  -5   9    2.13    2.14   1
   3  -5   9   -0.81    1.72   1
   3  -5   9    1.44    0.93   1
  -9   5  -3   -0.96    0.83   1
  -3  -9   5   -1.16    0.74   1
   5  -3  -9    1.61    0.78   1
   9  -3   5   -3.85    2.49   1
   9  -3   5   -1.57    0.76   1
  -9  -5   3   -3.93    2.70   1
  -3  -9   5   -4.24    2.32   1
  -5   9   3   -1.90    1.89   1
  -3   9  -5   -0.34    1.95   1
  -3   5   9    1.67    1.54   1
  -9   5  -3    5.05    2.89   1
   5  -9   3   -0.59    0.62   1
   5  -9   3    1.75    1.16   1
  -9   3   5    1.41    2.27   1
   3  -5  -9    0.60    0.85   1
   9  -3  -5   -0.40    0.97   1
   9  -3  -5   -0.25    1.07   1
   5  -9  -3   -1.64    0.99   1
   3  -5  -9    2.19    0.86   1
  -5   3   9   -0.11    0.85   1
  -3   9   5    0.06    1.52   1
  -9  -3   5   -3.53    2.60   1
  -9  -3   5   -1.32    1.02   1
  -9   3  -5    0.32    0.82   1
  -3  -5   9    0.25    2.23   1
  -3   9   5   -0.25    0.69   1
  -3  -9  -5    0.26    0.96   1
  -9   5   3    0.12    0.93   1
   9  -5   3    0.11    0.89   1
   9  -5   3    0.11    0.96   1
   5  -3   9    0.60    0.88   1
   9  -5   3   -0.10    0.68   1
   9   3   5   -0.64    1.21   1
  -5  -9   3   -1.18    2.65   1
  -5  -9   3   -2.30    0.76   1
   5  -9  -3   -1.90    1.23   1
  -5   3   9    1.09    1.79   1
   3  -9   5   -0.08    0.65   1
  -9   5   3    1.01    3.89   1
  -5   9  -3   -2.55    1.84   1
  -5   9  -3   -1.81    0.61   1
   3  -9   5    0.19    0.94   1
   3  -9   5    1.25    1.03   1
   5  -3   9   -0.01    1.67   1
  -4  -5  -9    6.64    1.38   1
   4  -9  -5    4.07    1.23   1
  -4   5   9    2.21    1.52   1
  -9   4   5    2.78    1.05   1
   9  -4   5    4.06    0.87   1
   5  -9   4    4.47    0.78   1
   5  -4  -9    4.02    0.89   1
   5  -4  -9    3.99    0.95   1
  -9   5  -4    4.83    0.94   1
  -5  -4   9    1.02    1.16   1
  -9   4   5    6.86    2.69   1
   5  -9   4    4.95    1.15   1
   5  -9   4    2.97    1.16   1
   9  -5  -4    4.38    1.07   1
   9  -5  -4    3.74    1.20   1
  -4   9  -5    9.11    2.48   1
  -4   5   9    4.31    0.95   1
  -4  -9   5    2.57    2.43   1
  -4  -9   5    5.44    0.97   1
   4  -9  -5    2.83    1.34   1
  -5   9   4    3.12    1.00   1
  -9  -5   4    3.56    2.71   1
  -5  -4   9    2.49    2.42   1
   4  -5   9    8.77    2.20   1
   4  -5   9    4.37    1.00   1
  -5   9   4    3.89    1.87   1
   9  -4  -5    2.65    0.93   1
   4  -5  -9    4.09    0.93   1
  -4   9   5    4.65    1.79   1
   4  -9   5    6.25    1.17   1
   4  -9   5    4.95    1.11   1
  -5   4   9    2.84    1.80   1
   9  -5   4    5.62    1.13   1
   9  -4  -5    3.64    1.11   1
   5  -9  -4    4.10    1.33   1
  -5  -9   4    2.88    2.61   1
  -5   9  -4    5.33    2.11   1
   4  -5  -9    8.64    1.51   1
   5  -4   9    4.81    1.04   1
  -9   5   4    3.39    1.03   1
  -9  -4   5    9.17    2.90   1
  -5   4   9    3.08    0.97   1
  -5  -9   4    4.56    0.94   1
  -4  -9  -5    6.56    1.68   1
  -5   9  -4    2.15    0.78   1
   5  -4   9    6.17    2.09   1
   9  -5   4    4.68    1.18   1
  -4   9   5    3.07    0.96   1
   5  -9  -4    5.47    1.27   1
  -9   4  -5    4.64    0.93   1
  -4  -5   9    1.44    2.13   1
   4  -9   5    3.70    1.15   1
  -9   5   4    4.52    2.57   1
   9  -5   4    4.71    1.05   1
  -5  -9   5   12.10    1.47   1
  -5   9   5   13.65    1.48   1
  -9  -5   5    9.92    3.26   1
  -9   5   5    9.58    2.55   1
  -9   5   5   14.57    1.59   1
  -5  -9   5    9.13    3.17   1
   5  -5  -9   13.00    1.70   1
  -5   9  -5   12.95    2.69   1
   5  -5   9   11.92    1.63   1
   9  -5  -5   11.66    1.85   1
   9  -5  -5   12.68    1.84   1
   9  -5   5   11.44    1.34   1
  -5  -5   9   10.10    1.75   1
   5  -5   9   11.30    2.55   1
  -5   9   5    8.15    2.07   1
  -5   5   9   11.50    2.10   1
  -5   5   9   12.88    1.42   1
   5  -9  -5   14.34    2.01   1
   5  -9   5   11.27    1.34   1
   5  -9   5   15.35    1.95   1
   5  -9   5   13.39    1.95   1
   5  -5  -9   10.98    1.55   1
   5  -9  -5   14.35    2.18   1
  -5  -5   9    8.53    2.71   1
   6  -9   0   10.66    1.18   1
   6  -9   0   12.30    2.10   1
  -9   0   6   10.00    1.60   1
  -6   0   9   10.01    1.53   1
   0  -6   9    9.82    2.18   1
   0  -6   9   13.89    1.56   1
  -6   0   9   14.07    2.67   1
   0  -6  -9    9.67    1.88   1
   0  -9   6   11.49    1.78   1
   0   9   6   12.43    1.66   1
   9  -6   0   10.90    1.15   1
   9  -6   0   12.90    1.89   1
   9  -6   0   12.27    2.17   1
  -9   0  -6   10.84    1.35   1
  -6   9   0   11.19    2.26   1
  -6   9   0   10.14    1.43   1
   0  -6  -9   10.93    1.83   1
   6  -9   0   10.75    2.09   1
   9   0   6   15.77    2.55   1
  -9   6   0   12.21    2.57   1
  -9   6   0   14.35    1.55   1
   0  -9  -6   15.21    2.07   1
   0  -9  -6    9.15    2.07   1
  -9   0   6   11.67    2.74   1
   0  -9   6   15.04    1.42   1
   0  -9   6   12.42    1.79   1
   0  -9   6   10.51    2.49   1
  -1  -9   6   10.23    1.71   1
  -9   6  -1    5.67    1.06   1
  -1   6   9    4.12    1.06   1
  -9   1   6    4.94    2.68   1
   9  -1   6   14.46    2.63   1
  -1  -6  -9    5.59    1.19   1
   6  -9   1    5.45    1.29   1
   9  -6  -1    5.83    0.95   1
   9  -6  -1    5.27    1.14   1
   9  -6  -1    5.33    1.40   1
   1  -6   9    7.55    2.21   1
  -9   6  -1    8.60    2.65   1
  -6  -1   9    2.68    2.13   1
  -1  -9   6    5.85    1.08   1
  -1   9  -6   11.08    2.48   1
  -1  -6  -9    5.11    1.03   1
  -1  -9   6    3.95    0.89   1
   6  -9   1    6.63    1.02   1
   1  -9  -6    4.42    1.09   1
   1  -9  -6    5.24    1.39   1
   1  -6   9    7.31    1.44   1
  -6  -1   9    6.52    1.23   1
   1   9   6    6.14    1.14   1
  -6   9   1    4.29    2.19   1
  -6   9   1    6.79    1.31   1
   6  -9   1    4.53    1.21   1
  -1  -9   6    4.46    4.60   1
  -9   1   6    4.95    1.14   1
   6  -9  -1    6.02    1.20   1
   9   1   6    3.39    1.51   1
   9  -6   1    8.05    1.03   1
   9  -6   1    5.63    1.16   1
   9  -6   1    5.72    1.32   1
  -9  -1   6    3.19    4.27   1
  -9  -1   6    8.47    1.50   1
  -9   6   1   12.74    2.57   1
  -9   1  -6    3.65    0.93   1
  -9   6   1    4.54    1.01   1
   6  -9  -1    5.87    1.37   1
   1  -6  -9    3.96    1.02   1
   1  -6  -9    4.33    1.15   1
  -6   9  -1    4.44    3.65   1
  -1   9   6    5.34    1.34   1
   1  -9   6    6.38    1.13   1
   1  -9   6    5.72    1.24   1
   6  -9  -1    8.78    1.06   1
  -6   9  -1    6.45    1.02   1
  -1  -9  -6    6.84    1.73   1
   6  -1   9    5.34    1.19   1
  -1  -6   9    6.47    1.05   1
  -6   1   9    4.99    1.07   1
  -6   1   9    6.31    2.31   1
  -1  -6   9    6.17    2.48   1
   1  -9   6    8.23    1.28   1
  -1  -9  -6    4.23    1.30   1
  -2   9  -6    1.76    2.06   1
  -6  -2   9   -0.94    1.02   1
   9  -6  -2    0.14    0.92   1
   9  -6  -2    2.08    1.19   1
  -2  -9   6   -1.28    0.88   1
  -2  -9   6    0.42    1.03   1
   6  -9   2   -0.21    0.97   1
  -9   6  -2    1.61    2.32   1
  -9   6  -2    0.12    0.86   1
  -6   9   2    1.52    1.82   1
  -2   6   9   -1.37    1.08   1
  -2   6   9    0.46    0.76   1
  -6  -2   9    1.82    2.13   1
   2  -6   9   -1.11    1.92   1
   2  -9  -6    0.38    1.06   1
  -2  -9   6   -3.96    2.51   1
   6  -9   2    0.27    0.62   1
   6  -9   2    0.36    1.12   1
   2  -9  -6    0.46    1.28   1
  -2  -6  -9   -0.51    0.84   1
  -9   2   6   -0.56    0.97   1
  -2  -9   6    0.81    0.82   1
  -2  -6  -9    6.51    1.56   1
   9  -2   6    0.26    2.08   1
  -9   2   6   -0.97    2.57   1
  -6   9   2   -0.40    0.86   1
   2  -6   9    0.32    0.88   1
   9  -2   6    1.22    0.95   1
  -9   2  -6    2.19    1.03   1
   2  -6  -9    0.91    0.92   1
  -2   9   6   -0.42    0.76   1
  -6   9  -2    3.22    1.95   1
  -6   9  -2    0.73    0.78   1
   2  -9   6   -0.98    0.69   1
   2  -9   6    0.78    0.93   1
   2  -9   6    1.51    1.05   1
   9  -6   2   -0.32    0.59   1
  -9  -2   6    2.42    2.75   1
   9   2   6    1.66    1.71   1
   2  -6  -9    1.76    1.06   1
   6  -9  -2    0.45    0.65   1
   6  -9  -2    0.55    1.07   1
   6  -9  -2    0.78    1.13   1
   6  -2   9   -1.29    0.89   1
  -9   6   2    0.25    3.06   1
  -2   9   6    0.64    1.34   1
   9  -6   2    0.10    1.00   1
   9  -6   2    0.09    1.18   1
   6  -2   9    0.71    1.57   1
  -9   6   2   -0.90    0.88   1
  -6   2   9    0.68    1.85   1
  -9  -2   6    0.09    1.01   1
  -2  -9  -6    1.10    1.02   1
  -2  -6   9    1.61    2.34   1
  -2  -6   9   -0.41    0.89   1
  -6   2   9    2.86    0.99   1
   6  -3  -9    1.68    0.82   1
   6  -3  -9   -0.59    0.81   1
  -9   6  -3   -2.35    2.61   1
   3  -9  -6    0.27    1.14   1
  -9   3   6    4.06    2.46   1
   3  -6   9    1.21    0.92   1
  -3  -6  -9   -0.50    0.78   1
  -3  -9   6    1.29    2.36   1
  -3  -9   6   -0.96    0.81   1
   3  -9  -6    2.07    1.43   1
   9  -3   6    9.56    2.56   1
   9  -3   6    1.84    0.89   1
  -3   6   9    0.09    1.37   1
  -3   6   9   -0.11    0.81   1
   3  -6   9    0.50    1.90   1
  -9   3   6    1.72    1.07   1
   9  -6  -3    0.23    0.95   1
   9  -6  -3    1.22    1.16   1
  -6   9   3   -0.25    0.89   1
  -9   6  -3    0.86    0.87   1
  -6   9   3   -0.74    1.86   1
  -9  -6   3   -3.90    2.89   1
   6  -9   3   -0.28    0.60   1
   6  -9   3    0.55    1.03   1
   6  -9   3   -0.82    1.11   1
  -6  -3   9   -1.74    2.35   1
  -6  -3   9    0.17    1.05   1
  -3   9  -6   -3.22    2.02   1
  -3  -9   6    1.40    0.94   1
   6  -3   9   -2.75    1.73   1
   3  -9   6   -0.31    1.02   1
  -6   3   9    0.29    1.95   1
  -3  -6   9   -1.70    2.04   1
  -3  -9  -6    0.33    0.91   1
  -9  -3   6   -4.16    2.31   1
  -9  -3   6    0.33    1.05   1
  -3   9   6    1.04    1.52   1
  -3   9   6    0.62    0.73   1
  -6  -9   3    0.75    3.02   1
  -9   6   3   -2.08    2.11   1
   9  -6   3    1.33    0.74   1
   9  -6   3   -0.24    0.94   1
  -6   3   9    1.39    0.95   1
   6  -9  -3   -0.92    1.06   1
   6  -3   9   -0.24    0.88   1
  -3  -6   9    2.32    0.94   1
   6  -9  -3   -1.35    1.16   1
  -9   3  -6    2.57    1.51   1
   3  -9   6    1.31    0.98   1
   3  -9   6    1.02    0.97   1
   3  -6  -9    0.14    0.90   1
   3  -6  -9    0.67    0.92   1
  -9   6   3    0.32    1.00   1
  -6   9  -3    0.18    2.21   1
   9  -6   3    0.55    1.04   1
  -6   9  -3   -0.78    0.71   1
  -9   6  -4    3.47    0.95   1
  -9   4   6    4.94    2.64   1
   4  -6   9    2.56    0.99   1
  -4  -9   6    3.52    1.10   1
   9  -6  -4    1.85    1.07   1
   6  -9   4    3.51    0.77   1
   6  -9   4    3.89    1.13   1
  -4   6   9    3.53    0.94   1
   9  -6  -4    2.85    1.22   1
   9  -4   6    3.73    0.91   1
  -4   6   9    0.08    1.66   1
   4  -9  -6    2.67    1.17   1
   4  -9  -6    4.97    1.39   1
  -4  -9   6    4.70    0.93   1
  -9  -6   4    6.45    2.91   1
  -6   9   4    3.60    2.09   1
  -6   9   4    3.40    1.01   1
   6  -4  -9    3.94    0.93   1
  -6  -4   9    4.01    2.38   1
  -6  -4   9    4.51    1.13   1
  -4   9  -6    1.53    2.63   1
  -4  -6  -9    1.96    0.87   1
  -9   4   6    1.17    1.00   1
  -4  -9   6    0.75    2.33   1
   6  -4  -9    3.51    0.93   1
   6  -9   4    1.57    1.14   1
   6  -4   9   -1.36    2.01   1
  -6   9  -4    1.10    0.75   1
  -9   6   4    5.25    2.40   1
  -4  -6   9    0.55    2.43   1
  -4  -6   9    6.20    1.29   1
  -4  -9  -6    2.69    0.96   1
  -9  -4   6    1.93    2.53   1
  -9  -4   6    2.93    1.18   1
  -9   4  -6    2.44    0.98   1
  -6  -9   4    0.79    1.00   1
   6  -9  -4    0.23    1.38   1
  -9   6   4    4.30    1.13   1
   9  -4  -6    3.06    1.01   1
   6  -9  -4    1.69    1.17   1
  -6   4   9    3.35    1.97   1
  -6   4   9    1.50    0.93   1
   6  -4   9    5.30    1.01   1
   4  -6  -9    1.56    0.94   1
   4  -6  -9    4.36    1.02   1
   9  -4  -6    2.87    1.05   1
  -6  -9   4    4.63    2.77   1
   4  -9   6    0.36    0.98   1
   4  -9   6    2.98    1.11   1
  -6   9  -4    6.63    2.50   1
  -4   9   6    6.15    1.81   1
  -4   9   6    1.82    0.86   1
   9  -6   4    3.08    0.76   1
   4  -9   6    3.23    0.80   1
   9  -6   4    5.09    1.09   1
   9  -6   4    3.12    1.11   1
  -6   9   5    9.35    1.43   1
  -5  -6  -9   12.48    1.66   1
   6  -5  -9   11.17    1.82   1
   6  -5  -9    9.55    1.65   1
  -5   9  -6   12.18    3.18   1
  -6   9   5    9.00    2.24   1
  -9   5   6    6.11    2.52   1
   9  -6  -5   12.19    1.82   1
  -9  -6   5   10.00    3.19   1
  -9   6  -5    6.77    1.37   1
  -5  -9   6    7.70    1.40   1
  -5   6   9   13.65    2.63   1
  -5   6   9    8.38    1.36   1
   9  -5   6   10.77    1.45   1
  -5  -9   6    8.20    2.78   1
   5  -6   9   14.00    1.65   1
   5  -9  -6   10.04    2.73   1
   5  -9  -6   10.51    2.11   1
   6  -9   5    9.24    1.26   1
  -9   5   6    9.92    1.59   1
   9  -6  -5    8.20    1.42   1
   6  -9   5   11.50    1.94   1
  -6  -5   9    7.92    1.40   1
  -6  -5   9    9.52    2.55   1
   6  -9   5   14.59    1.90   1
  -6  -9   5    9.54    2.85   1
  -9   6   5   10.30    1.59   1
  -5   9   6    9.05    2.02   1
   9  -6   5    7.45    1.26   1
   5  -9   6    9.56    1.91   1
  -9  -5   6   10.62    3.01   1
  -6   9  -5    7.40    2.94   1
   9  -6   5   12.71    1.89   1
   9  -6   5   10.13    1.98   1
   5  -9   6   12.26    1.39   1
   5  -9   6   10.60    1.91   1
  -9   6   5   11.01    2.88   1
  -6   5   9    8.20    1.46   1
   6  -5   9   10.88    1.97   1
  -5  -6   9    7.44    2.55   1
  -5  -6   9   10.28    2.03   1
   5  -6  -9   11.59    1.89   1
   5  -6  -9    7.79    1.66   1
   6  -9  -5   12.19    2.07   1
   6  -9  -5   11.51    1.97   1
  -6  -9   5   10.17    1.50   1
  -5   9   6    9.48    1.50   1
   9  -5  -6   11.34    1.90   1
   9  -5  -6   14.86    1.90   1
  -6   5   9    7.50    2.11   1
  -6   9  -6   15.95    3.30   1
  -6   9   6   13.95    1.67   1
   6  -9   6   14.84    2.11   1
   6  -6  -9   15.43    2.06   1
   6  -6  -9   14.53    1.76   1
   6  -6   9   14.72    1.76   1
   9  -6  -6   16.54    2.01   1
   9  -6  -6   17.09    2.10   1
   9  -6   6   16.34    1.86   1
  -6  -6   9   12.66    1.85   1
   6  -9  -6   14.62    2.17   1
   6  -9  -6   15.38    2.20   1
   6  -9   6   14.96    1.53   1
   6  -9   6   17.75    2.13   1
  -6  -6   9   21.34    3.91   1
  -6  -9   6   19.10    5.07   1
  -6  -9   6   16.00    1.67   1
  -6   6   9   13.09    2.51   1
  -6   6   9   14.07    1.67   1
  -9   6   6   16.42    1.83   1
  -6   9   6   17.10    2.88   1
  -9  -6   6   16.34    4.39   1
  -9   6   6   21.69    3.76   1
   0  -9  -7   13.10    2.16   1
  -9   7   0    7.45    1.21   1
   0  -9  -7   15.07    2.04   1
   0  -9   7   12.59    1.83   1
   0   9   7   10.46    1.42   1
   0  -9   7    7.30    1.22   1
  -7   0   9   10.37    2.70   1
  -7   0   9    7.98    1.33   1
  -9   0  -7    5.95    1.10   1
  -9   0   7    7.79    2.71   1
  -9   0   7   10.39    1.62   1
  -7   9   0    9.29    2.32   1
  -7   9   0    9.56    1.43   1
   0  -7  -9    9.25    1.98   1
   0  -7  -9   11.31    1.97   1
   0  -7   9    9.03    2.44   1
   0  -7   9   11.26    1.67   1
   7  -9   0    9.60    2.02   1
   7  -9   0   13.67    2.10   1
   9  -7   0   11.49    1.12   1
   9  -7   0    8.88    1.91   1
   9  -7   0   11.41    2.08   1
   0  -9   7    6.39    1.33   1
   0  -9   7   10.63    2.88   1
  -9   7   0   11.22    2.47   1
  -1  -9   7   10.80    1.79   1
  -1  -9   7   11.88    1.55   1
  -1  -9   7    9.79    2.56   1
  -7   9   1   11.85    2.58   1
   1  -7   9   12.54    2.60   1
   1  -9  -7   13.74    2.13   1
   1  -9  -7   13.08    2.24   1
  -1   7   9    9.20    1.35   1
   7  -9   1    9.17    1.61   1
   7  -9   1   10.68    2.05   1
   7  -9   1   10.69    2.00   1
   9  -1   7    7.69    1.99   1
   9  -7  -1   11.73    1.11   1
  -1  -7  -9   11.23    1.87   1
  -9   7  -1    6.98    2.67   1
  -9   7  -1   13.62    1.55   1
  -9   1   7   15.82    2.94   1
  -9   1   7    9.40    1.67   1
  -7  -1   9    9.92    1.69   1
  -1  -7  -9    9.76    1.94   1
  -1  -9   7    9.66    1.65   1
   9  -7  -1   10.06    2.19   1
  -9  -1  -7    7.94    1.34   1
   1  -7   9   10.48    1.58   1
  -7  -1   9    7.81    2.77   1
  -7   9   1   10.27    1.47   1
  -9  -1   7    7.98    2.94   1
  -9   7   1    9.11    1.54   1
   1  -9   7   13.97    1.46   1
  -7   9  -1   12.63    1.41   1
  -7   1   9    9.99    2.39   1
  -9   7   1   11.22    2.62   1
  -9  -1   7    8.91    1.52   1
  -1  -9  -7   12.05    2.07   1
  -1  -7   9    7.34    2.51   1
   9  -7   1   11.22    2.03   1
  -7   1   9   10.87    1.55   1
   9  -7   1   10.99    1.14   1
   7  -9  -1   10.14    1.25   1
  -7   9  -1    9.48    2.44   1
   9   1   7   11.20    1.74   1
  -1  -7   9   11.23    2.03   1
   7  -1   9   12.12    1.85   1
   1  -9   7    9.01    1.23   1
   1  -7  -9   10.74    2.02   1
   1  -7  -9   10.84    1.86   1
  -1   9   7   12.30    1.71   1
   9  -7   1   10.53    2.24   1
   7  -9  -1    9.54    2.43   1
   7  -9  -1   10.26    2.12   1
   1  -9   7   11.44    1.80   1
  -1  -9  -7   15.91    2.15   1
   9  -7  -2    0.62    1.23   1
   2  -9  -7    1.62    1.11   1
  -7   9   2    1.67    0.99   1
  -9   2   7    2.44    1.31   1
  -7   9   2    2.43    2.17   1
   7  -9   2    2.27    1.16   1
  -2   9  -7   -0.29    2.25   1
  -2  -7  -9    0.86    1.04   1
  -7  -2   9    1.11    2.24   1
   9  -7  -2    3.54    1.18   1
   2  -7   9    2.74    2.25   1
   2  -7   9    2.70    0.98   1
  -2  -9   7    2.30    1.01   1
   2  -9  -7    0.56    1.36   1
  -2   7   9    1.99    1.21   1
  -2  -9   7    2.86    2.65   1
  -7  -2   9    1.12    1.11   1
  -9   2   7    2.44    2.62   1
  -2  -9   7    2.48    0.95   1
  -2  -9   7    3.98    1.01   1
   7  -9   2    1.27    0.65   1
  -2  -7  -9    2.01    1.00   1
  -9   7  -2    3.24    2.44   1
  -9   7  -2    1.83    0.99   1
  -2   7   9    0.59    0.81   1
   9  -2   7    2.29    1.98   1
   9  -7  -2    2.54    0.64   1
   7  -9   2    1.49    1.22   1
  -2  -7   9    4.10    2.61   1
  -9   7   2    1.72    1.05   1
   9  -7   2    1.70    1.00   1
   2  -7  -9    1.61    1.05   1
  -7   2   9    2.29    2.06   1
  -7   2   9    2.15    0.99   1
  -2  -9  -7    2.47    1.11   1
  -2  -9  -7    1.41    1.10   1
   2  -7  -9    1.33    1.25   1
   7  -2   9    6.67    1.70   1
   9  -7   2    3.80    0.71   1
  -9  -2   7    5.42    2.85   1
  -9  -2   7    1.93    1.05   1
   2  -9   7    3.51    0.87   1
   2  -9   7    1.67    0.98   1
   2  -9   7    0.25    1.02   1
   7  -2   9    0.02    0.97   1
  -9   7   2   -0.09    2.40   1
  -2  -7   9    1.91    1.07   1
   7  -9  -2    2.44    0.71   1
   7  -9  -2    2.27    1.17   1
   7  -9  -2    1.58    1.23   1
  -2   9   7    3.69    1.33   1
  -7   9  -2    3.04    0.91   1
   9  -7   2    4.10    1.30   1
  -7   9  -2    5.55    2.45   1
  -9   7  -3    1.40    0.88   1
   3  -9  -7    0.98    1.14   1
  -3   7   9    0.76    1.28   1
  -7  -3   9    1.97    2.59   1
  -3   7   9    0.18    0.78   1
  -7  -3   9    1.00    1.10   1
   3  -7   9    1.01    0.91   1
   3  -9  -7   -2.23    1.20   1
  -9   3   7    2.69    1.11   1
   7  -9   3    1.73    0.68   1
   7  -9   3    0.70    1.06   1
   7  -9   3   -0.26    1.06   1
   9  -3   7    0.26    2.30   1
   9  -3   7    0.14    0.91   1
  -7   9   3    1.66    2.09   1
  -7   9   3    2.19    0.96   1
  -3  -7  -9    0.29    0.93   1
  -3  -9   7    1.49    1.00   1
  -3   9  -7    0.88    2.74   1
   9  -7  -3    0.18    1.14   1
  -9   3   7    1.92    2.67   1
  -9   7  -3    1.54    2.71   1
   9  -7  -3    1.21    1.00   1
  -3  -9   7    1.17    2.72   1
  -3  -9   7    0.57    0.84   1
  -7   9  -3    1.99    0.84   1
   3  -9   7    1.89    0.80   1
  -9  -3   7    2.65    2.88   1
  -9   7   3    0.17    2.17   1
  -9   7   3    1.16    1.02   1
  -3  -7   9   -1.47    0.88   1
  -3  -7   9    0.71    0.78   1
  -3  -7   9   -1.16    1.04   1
  -7   3   9    0.93    0.97   1
  -3  -9  -7    1.00    0.96   1
  -3  -7   9    0.21    2.25   1
  -7   3   9   -0.43    2.00   1
   3  -7  -9    0.13    1.01   1
  -7   9  -3    0.16    2.33   1
   3  -9   7    0.96    0.96   1
   7  -3   9    0.78    1.91   1
   7  -9  -3   -0.19    1.17   1
   9  -7   3    0.48    0.69   1
   9  -7   3    2.13    1.04   1
   9  -7   3    1.60    1.21   1
   3  -9   7   -0.11    1.05   1
   7  -3   9    2.44    0.96   1
  -9  -3   7    1.88    1.09   1
  -3   9   7    0.78    1.46   1
  -3   9   7    1.29    0.80   1
   3  -7  -9    0.36    0.98   1
   7  -9  -3    1.25    1.06   1
   4  -9  -7   -0.78    1.93   1
  -7  -4   9    2.19    2.51   1
  -4   9  -7   -0.23    2.75   1
   7  -9   4    1.07    1.04   1
   7  -4  -9    1.26    0.94   1
   7  -4  -9    0.59    0.90   1
  -9  -7   4    1.60    3.15   1
  -9   4   7   -1.62    2.10   1
  -4  -7  -9    1.44    0.94   1
   4  -7   9    1.78    0.95   1
  -4  -9   7    5.50    2.65   1
  -4  -9   7    1.58    0.86   1
  -4   7   9    0.44    1.57   1
  -4   7   9    0.99    1.02   1
  -4  -9   7    0.26    1.00   1
  -9   7  -4    0.37    0.83   1
   9  -4   7    4.17    0.94   1
   7  -9   4    2.13    1.26   1
  -7   9   4    0.26    2.02   1
  -7   9   4    0.67    0.94   1
   4  -9  -7   -0.76    1.20   1
   9  -7  -4    0.67    0.98   1
   9  -7  -4   -0.12    1.09   1
   7  -9   4    0.82    0.66   1
  -9   4   7    0.85    1.01   1
  -7  -4   9    0.17    1.09   1
   9  -4  -7   -1.19    1.02   1
  -9   7   4    2.34    1.04   1
   7  -9  -4    0.46    1.12   1
  -9   7   4    4.13    2.63   1
   4  -9   7    3.57    1.09   1
   9  -4  -7    0.12    0.94   1
  -9  -4   7    4.24    2.78   1
   7  -4   9   -3.66    2.26   1
   7  -4   9    0.71    0.88   1
  -4   9   7    0.39    0.75   1
  -7  -9   4    1.04    3.27   1
  -7   9  -4    1.61    2.58   1
  -7   9  -4    0.97    0.78   1
   4  -9   7   -0.11    0.95   1
   4  -9   7    0.59    0.85   1
  -4   9   7    0.84    1.58   1
   4  -7  -9   -0.26    0.96   1
  -7   4   9   -0.49    2.02   1
  -4  -9  -7    0.68    1.05   1
  -4  -7   9    1.06    2.58   1
  -4  -7   9    2.44    1.00   1
  -4  -7   9    2.06    0.86   1
   9  -7   4   -0.73    0.99   1
   9  -7   4    0.81    1.06   1
   9  -7   4    1.75    0.92   1
   4  -7  -9   -0.02    0.97   1
   7  -9  -4    0.17    1.03   1
   5  -9  -7    5.46    1.34   1
  -5  -9   7    7.60    1.50   1
   5  -9  -7    8.41    2.19   1
  -9   5   7    7.72    1.26   1
  -5  -9   7    9.89    2.11   1
  -9   5   7   10.38    2.86   1
   9  -7  -5    9.18    2.08   1
   7  -5  -9   11.14    1.73   1
   5  -7   9    9.32    1.57   1
  -7  -5   9    8.70    1.64   1
   7  -9   5    6.19    1.18   1
   7  -9   5    9.97    2.04   1
   7  -5  -9    6.70    1.16   1
  -5   7   9    3.87    1.99   1
   9  -5   7    7.10    1.38   1
  -5  -9   7    9.32    2.90   1
  -7   9   5    9.76    2.40   1
  -7   9   5    8.07    1.52   1
  -5  -7  -9    8.98    1.83   1
   9  -7  -5    8.31    1.94   1
   7  -9   5    5.66    1.33   1
  -5   7   9    8.35    1.41   1
  -9  -7   5    7.59    3.38   1
  -9   7  -5   10.13    1.38   1
  -7  -5   9    5.28    2.77   1
   7  -9  -5   10.13    2.03   1
   9  -7   5    8.23    1.27   1
  -5  -7   9    4.80    2.52   1
  -5  -7   9    9.02    1.75   1
  -9  -5   7    5.14    3.21   1
  -9  -5   7    8.52    1.61   1
   5  -9   7    5.08    1.54   1
  -5   9   7    7.12    1.95   1
  -5   9   7    8.63    1.50   1
  -7   9  -5    3.44    0.91   1
  -5  -7   9    5.40    1.40   1
   5  -7  -9    6.73    1.27   1
   9  -5  -7    4.51    1.13   1
   7  -9  -5    8.11    1.95   1
   7  -5   9    6.76    1.12   1
   5  -9   7    6.49    1.00   1
   5  -9   7    6.55    1.22   1
   9  -7   5    5.95    1.22   1
  -7   5   9    3.48    1.08   1
  -7  -9   5    3.05    3.45   1
  -5  -9  -7    6.84    1.29   1
   5  -7  -9    8.20    1.78   1
   9  -7   5    7.10    1.27   1
  -7   5   9    3.99    2.17   1
  -9   7   5    7.37    2.60   1
  -9   7   5    8.55    1.62   1
  -7   9  -5    3.21    3.21   1
   9  -5  -7    9.42    1.84   1
  -9   6   7    9.39    1.75   1
  -6  -9   7    8.17    1.61   1
  -7  -6   9    9.75    3.23   1
   7  -9   6    8.62    1.35   1
   7  -9   6   14.69    2.12   1
   7  -6  -9   10.30    1.75   1
   9  -7  -6   10.93    2.14   1
   6  -7   9    8.95    1.60   1
   9  -6   7   12.18    1.47   1
  -6   7   9    5.61    1.13   1
   9  -7  -6   11.13    2.03   1
   6  -9  -7   12.21    2.20   1
   7  -9   6   10.38    2.15   1
  -9  -7   6    2.24    4.81   1
  -7   9   6    6.65    2.22   1
  -7   9   6    7.41    1.47   1
   7  -6  -9    6.78    1.43   1
  -7  -6   9    8.13    1.35   1
  -6  -9   7    7.79    3.13   1
   6  -9  -7    5.09    1.34   1
  -9   6   7    9.39    2.77   1
  -9  -6   7    9.56    3.24   1
  -7   6   9    6.54    1.25   1
  -7   6   9    9.19    2.40   1
   9  -7   6    9.46    1.38   1
   6  -9   7    9.65    2.07   1
  -7  -9   6    1.03    5.65   1
  -9   7   6    8.99    2.76   1
  -9   7   6   11.77    1.64   1
   9  -6  -7    7.33    1.91   1
  -6  -7   9    8.10    3.08   1
  -6  -7   9    9.35    1.42   1
   7  -6   9   12.89    1.65   1
   6  -7  -9    7.50    1.79   1
   6  -9   7   12.00    1.45   1
   7  -9  -6    8.95    2.10   1
   7  -9  -6    8.82    2.04   1
  -6   9   7    7.15    2.16   1
  -6   9   7    8.67    1.52   1
   9  -6  -7   12.15    1.97   1
   6  -9   7    6.93    1.41   1
   7  -9   7    7.77    1.43   1
   7  -9   7   13.11    1.56   1
   7  -9   7   10.83    2.32   1
  -7   9   7   10.30    1.61   1
  -7  -7   9   13.64    2.56   1
  -9  -7   7   10.23    3.63   1
   9  -7  -7   10.88    2.18   1
   9  -7  -7   10.62    2.17   1
   9  -7   7   10.45    1.51   1
  -7   7   9    8.91    1.64   1
   7  -9  -7   15.37    2.32   1
   7  -7   9    9.78    1.59   1
  -7  -9   7    5.05    3.60   1
  -7   9   7   10.91    2.42   1
  -7  -7   9   11.38    3.40   1
   7  -7  -9   10.97    2.28   1
   7  -7  -9   12.77    1.94   1
  -7   7   9   10.71    2.57   1
  -9   7   7    8.96    1.66   1
   7  -9  -7    9.69    2.04   1
  -9   7   7   14.72    3.54   1
   0   9   8   10.07    1.25   1
   0  -8   9    0.27    2.19   1
   0  -8   9    9.64    1.49   1
   8  -9   0   10.37    2.06   1
  -8   9   0    4.88    2.26   1
  -9   0   8    7.12    2.97   1
  -9   0   8    8.77    1.82   1
  -9   8   0    2.18    2.60   1
   9   0   8   10.82    1.77   1
   0  -8  -9   11.31    2.16   1
  -8   0   9    4.26    1.26   1
  -8   9   0    7.98    1.46   1
   0  -8  -9    4.75    1.24   1
   0  -9   8   12.84    2.71   1
   0  -9   8   11.17    1.57   1
   0  -9   8    9.19    1.79   1
   0  -9  -8    5.16    1.19   1
   0  -9  -8    4.98    1.42   1
   8  -9   0    5.95    1.42   1
   9  -8   0    9.91    1.16   1
  -8   0   9    2.56    2.56   1
   0  -9   8    5.12    1.24   1
   0  -8   9    6.24    1.48   1
   8  -9   0    8.36    1.10   1
   9  -8   0    7.66    1.35   1
   9  -8   0    5.33    1.44   1
  -9   8   0    6.29    1.06   1
   8  -9   1    4.27    1.14   1
   8  -9   1    4.19    0.78   1
  -8   9   1    5.03    2.22   1
  -8   9   1    4.22    1.07   1
  -1  -8  -9    3.84    1.16   1
  -1  -8  -9    5.49    1.33   1
   1  -9  -8    3.37    1.43   1
  -1  -9   8    6.23    1.16   1
  -9   1   8    7.11    2.84   1
   1  -8   9    4.25    1.08   1
   9  -1   8    6.07    1.73   1
  -1  -9   8    6.41    2.72   1
  -1  -9   8    8.62    1.47   1
  -9   8  -1   10.31    4.23   1
  -9   8  -1    3.91    1.48   1
   1  -8   9    7.36    2.42   1
   9  -8  -1    6.24    1.08   1
  -9  -1  -8    0.35    1.24   1
   1  -9  -8    1.73    1.22   1
   9  -8  -1    4.66    1.17   1
   8  -9   1    8.78    1.98   1
  -8  -1   9    5.39    2.81   1
  -1   8   9    8.07    1.30   1
   9  -8  -1    3.86    1.38   1
  -9   1   8    4.20    1.24   1
  -8  -1   9    5.60    1.29   1
  -1  -9   8    1.98    1.17   1
   8  -9  -1    8.26    1.99   1
   8  -9  -1    5.73    1.38   1
   1  -9   8    5.00    0.98   1
   9  -8   1    8.59    1.11   1
   9  -8   1    5.62    1.22   1
   9  -8   1    4.55    1.33   1
   8  -1   9    3.04    1.35   1
   1  -8  -9    4.88    1.24   1
  -1  -8   9    2.91    2.67   1
  -8   9  -1    4.61    2.32   1
   1  -9   8    3.28    2.39   1
  -1  -8   9    7.18    1.52   1
   1  -8  -9    5.09    1.37   1
  -9   8   1    3.45    2.51   1
  -9   8   1    3.21    0.99   1
  -1  -8   9    3.78    1.03   1
   1  -9   8    8.70    1.80   1
   8  -9  -1    5.52    1.08   1
  -8   1   9    5.94    2.75   1
  -8   1   9    4.90    1.19   1
  -1  -9  -8    3.36    1.15   1
  -1  -9  -8    4.36    1.33   1
  -1   9   8    5.77    1.17   1
  -9  -1   8    2.57    1.60   1
   1  -9   8    0.48    1.04   1
  -9  -1   8    4.90    2.52   1
   2  -8   9   -0.56    2.34   1
   2  -9  -8    4.27    1.48   1
   8  -9   2    2.37    0.71   1
   8  -9   2    0.57    1.21   1
   9  -2   8    5.69    1.98   1
  -9   8  -2    1.37    0.90   1
   9  -8  -2    2.45    1.17   1
  -8   9   2   -0.48    1.91   1
  -8   9   2    1.70    1.01   1
  -2  -8  -9    1.53    1.08   1
  -2  -8  -9    2.35    1.16   1
  -8  -2   9    2.47    1.18   1
  -9   2   8    0.08    2.73   1
   9  -2   8    2.76    1.08   1
  -2  -9   8    4.79    2.94   1
   2  -8   9    1.97    0.96   1
   8  -9   2    2.41    1.13   1
   2  -9  -8    1.68    1.22   1
  -9   8  -2    3.80    2.49   1
   9  -8  -2    2.99    0.71   1
  -8  -2   9    6.26    2.80   1
   9  -8  -2    2.94    1.33   1
  -2  -9   8    2.05    1.04   1
  -2  -9   8    2.34    1.02   1
  -2   8   9    1.66    1.16   1
  -9   2   8    3.30    1.15   1
   2  -8   9    3.82    0.95   1
  -2  -9   8    3.29    0.95   1
   9  -8   2    2.27    1.37   1
   2  -9   8    1.67    1.01   1
   8  -2   9    2.37    1.05   1
   8  -2   9    3.27    1.75   1
  -2  -8   9    1.33    0.92   1
  -2  -8   9   -0.25    0.94   1
  -2  -8   9    6.10    2.81   1
  -2   9   8    1.99    1.24   1
   2  -9   8   -0.45    1.06   1
   8  -9  -2    2.50    1.25   1
  -9   8   2    1.59    0.90   1
  -9  -2   8    4.43    2.63   1
  -9  -2   8    2.99    1.70   1
  -8   9  -2    2.47    0.89   1
  -8   2   9   -1.43    2.36   1
  -8   2   9    2.54    1.80   1
  -2  -9  -8    3.13    1.09   1
  -2  -9  -8    2.21    1.18   1
   2  -8  -9    1.32    1.11   1
   2  -8  -9    1.72    1.26   1
   9  -8   2    1.18    1.08   1
  -8   9  -2   -0.29    2.43   1
   8  -9  -2    3.25    0.69   1
   9  -8   2    2.77    0.68   1
  -9   8   2    5.41    2.46   1
   8  -9  -2    0.76    1.13   1
   2  -9   8    1.17    0.90   1
  -3  -9   8    2.65    1.08   1
  -8  -3   9    2.44    1.15   1
   9  -8  -3    0.84    1.18   1
   8  -9   3    0.68    1.06   1
   8  -9   3    1.81    1.25   1
   9  -3   8   -0.26    0.91   1
  -9   8  -3    2.36    2.67   1
  -9   8  -3    0.87    0.88   1
  -8  -3   9    0.09    2.72   1
  -3  -9   8    3.37    2.61   1
  -3  -9   8    0.41    0.93   1
  -3  -9   8    1.53    1.03   1
  -9   3   8    3.87    2.73   1
  -9   3   8   -0.41    1.03   1
   3  -9  -8   -1.25    1.24   1
  -3   8   9    0.35    1.35   1
  -3   8   9    2.46    0.89   1
   9  -3   8   -0.54    2.21   1
   8  -9   3    0.09    0.67   1
   9  -8  -3    0.86    0.99   1
  -3  -8  -9    0.80    1.07   1
  -8   9   3    0.08    1.94   1
  -3  -8  -9    1.53    1.10   1
  -8   9   3   -0.23    0.94   1
   3  -8   9    0.46    0.91   1
   3  -8  -9    2.03    1.17   1
   8  -9  -3    1.25    0.72   1
  -3  -8   9    1.71    2.39   1
  -9   8   3    0.24    0.90   1
   9  -8   3    1.71    0.76   1
  -8   3   9    2.65    2.47   1
   9  -8   3    0.22    1.18   1
  -9   8   3    2.37    2.44   1
   8  -3   9    0.75    0.96   1
  -8   3   9    0.86    1.03   1
  -8   9  -3    3.04    2.80   1
  -8   9  -3    0.64    0.84   1
  -9  -3   8    1.86    2.94   1
  -9  -3   8   -0.11    1.02   1
   9  -8   3    1.62    1.02   1
   8  -9  -3    2.75    1.27   1
  -3   9   8    0.76    0.89   1
   3  -9   8   -0.90    0.82   1
   3  -9   8    0.92    0.98   1
  -3   9   8    1.18    1.41   1
   8  -3   9    3.69    2.02   1
   3  -9   8    0.30    1.03   1
   3  -8  -9    1.26    1.15   1
  -3  -9  -8    0.59    1.16   1
   8  -9  -3    1.08    1.03   1
  -3  -8   9    0.36    0.91   1
  -3  -8   9    0.11    0.93   1
  -3  -8   9   -1.52    1.08   1
   4  -9  -8    1.33    1.23   1
  -4  -9   8    9.93    3.18   1
  -8  -4   9    0.96    2.69   1
  -8  -4   9    1.50    1.05   1
   4  -9  -8    1.47    1.20   1
  -8   9   4    0.17    2.15   1
  -8   9   4    0.34    0.94   1
  -4  -8  -9    1.17    1.06   1
   9  -8  -4   -0.27    1.12   1
  -9   4   8    2.58    2.40   1
  -4  -9   8   -1.45    1.03   1
   8  -9   4   -0.59    0.62   1
   8  -9   4    0.96    1.07   1
   8  -9   4    1.43    1.22   1
   9  -4   8   -0.79    0.87   1
  -9   4   8    1.43    1.10   1
  -9   8  -4    0.83    0.83   1
  -4  -9   8    1.01    0.90   1
   9  -8  -4    0.62    1.00   1
   4  -8   9    1.09    0.95   1
   4  -8   9    2.61    1.17   1
   4  -8   9    1.56    1.37   1
  -4   8   9   -0.61    0.81   1
  -4   8   9    0.48    1.51   1
   4  -9   8   -0.23    1.16   1
   8  -4   9    3.52    2.59   1
   8  -4   9   -1.52    0.92   1
  -9   8   4    0.26    2.52   1
   9  -8   4    1.44    0.71   1
   9  -8   4    0.35    1.08   1
   9  -8   4   -1.03    1.23   1
  -4  -9  -8    0.55    1.00   1
  -4  -8   9   -2.40    0.97   1
   4  -8  -9    1.33    1.14   1
   4  -8  -9   -0.32    1.02   1
  -9   8   4    0.61    1.00   1
  -9  -4   8    2.28    2.65   1
  -9  -4   8   -0.18    1.10   1
   8  -9  -4   -0.58    1.08   1
   8  -9  -4    0.69    1.21   1
  -4  -8   9   -1.34    1.08   1
   4  -9   8   -0.19    0.87   1
   4  -9   8   -0.81    0.98   1
  -4  -8   9    1.69    1.00   1
  -4   9   8    2.84    1.65   1
  -4   9   8   -0.30    0.75   1
  -8   4   9   -1.16    2.21   1
  -4  -8   9    1.94    2.50   1
  -8   4   9    1.17    1.03   1
  -8   9  -4   -0.15    0.76   1
  -8   9  -4    2.34    3.05   1
   9  -8  -5    2.99    1.25   1
  -5  -9   8    4.53    1.06   1
  -9   5   8    2.91    2.67   1
  -9   5   8    2.42    1.13   1
   9  -5   8    3.04    1.01   1
  -8  -5   9    3.84    1.26   1
   9  -8  -5    2.78    1.13   1
   5  -9  -8    2.75    1.19   1
   5  -9  -8    2.17    1.20   1
  -8   9   5    1.73    2.22   1
  -8   9   5    1.90    1.04   1
  -5  -8  -9    3.85    1.18   1
  -8  -5   9    2.71    3.04   1
   8  -9   5    4.31    1.21   1
   5  -8   9    3.20    1.03   1
  -5  -9   8    3.91    3.11   1
   8  -5  -9    3.23    1.05   1
  -5  -9   8    2.62    1.29   1
   8  -9   5    3.74    0.82   1
  -5   8   9    5.06    1.73   1
   8  -9   5    4.77    1.40   1
  -9  -8   5    1.12    4.12   1
  -9   8  -5    2.44    0.91   1
  -5   8   9    2.01    0.98   1
   5  -9   8    3.41    1.24   1
  -9  -5   8    4.31    1.23   1
  -8   5   9    2.93    1.10   1
   9  -8   5    5.20    0.93   1
  -8   5   9    2.92    2.37   1
  -5   9   8    3.48    1.92   1
   8  -5   9    3.72    1.02   1
   9  -5  -8    1.25    1.09   1
  -8  -9   5    1.97    4.33   1
  -8   9  -5    0.94    0.78   1
   5  -9   8   -0.01    1.23   1
  -9  -5   8    4.73    3.21   1
   8  -9  -5    4.31    1.36   1
  -5  -9  -8    1.51    1.08   1
   9  -8   5    2.11    1.13   1
   9  -5  -8    3.85    1.12   1
  -9   8   5    6.25    2.73   1
  -9   8   5    1.88    1.09   1
   8  -9  -5    2.60    1.22   1
  -5  -8   9    6.26    1.24   1
  -5   9   8    3.99    1.01   1
   5  -9   8    2.62    0.95   1
   5  -8  -9    2.31    1.20   1
   5  -8  -9    2.58    1.14   1
  -5  -8   9    9.46    3.23   1
   9  -8   5    3.36    1.24   1
  -6   8   9    8.81    1.52   1
  -6   8   9    7.09    2.24   1
   6  -8   9    7.29    1.55   1
  -9   6   8    6.90    1.18   1
   8  -9   6    6.43    1.41   1
   8  -9   6    9.95    2.22   1
   8  -9   6    6.04    1.36   1
   6  -9  -8    5.90    1.35   1
   9  -6   8    5.09    1.11   1
  -9  -8   6    4.27    4.09   1
  -8  -6   9    3.78    1.25   1
  -6  -9   8   13.47    3.73   1
  -6  -8  -9    8.27    2.09   1
   8  -6  -9    4.29    1.31   1
   8  -6  -9    9.01    1.86   1
   9  -8  -6    5.28    1.23   1
  -8   9   6    5.80    1.22   1
   9  -8  -6    5.94    1.36   1
  -6  -9   8   10.38    2.65   1
   6  -9  -8    6.59    1.32   1
  -8  -6   9    4.44    2.96   1
   6  -8  -9    5.80    1.37   1
  -9  -6   8    6.54    1.29   1
   9  -6  -8    5.50    1.28   1
   8  -6   9    5.93    1.16   1
  -6  -8   9    9.60    2.42   1
   8  -9  -6    9.31    2.18   1
   9  -8   6    6.49    1.30   1
   9  -8   6    5.01    1.30   1
  -6   9   8    8.32    1.45   1
  -8  -9   6    6.81    4.01   1
   9  -6  -8    5.56    1.27   1
   6  -9   8    7.39    1.47   1
   6  -9   8    4.44    1.40   1
   6  -8  -9    5.02    1.31   1
  -9  -6   8    6.30    3.36   1
  -6   9   8    7.05    2.10   1
  -8   6   9    3.82    1.15   1
  -6  -9  -8    5.85    1.25   1
   8  -9  -6    3.59    1.30   1
  -8   6   9   10.39    2.62   1
   9  -8   6    6.20    1.00   1
  -9   8   6    6.80    1.29   1
  -6  -8   9    7.07    3.04   1
   6  -9   8    8.35    1.96   1
  -9   8   6    6.46    3.09   1
   9  -7   8    5.63    1.06   1
  -9   7   8    3.79    2.64   1
   8  -9   7    8.11    1.42   1
   8  -9   7    3.47    1.37   1
   8  -9   7    4.29    1.31   1
  -8   9   7    5.39    2.31   1
   7  -8   9    8.18    1.59   1
   8  -7  -9    5.37    1.25   1
  -9   7   8    6.63    1.22   1
  -7   8   9    6.01    2.35   1
  -7   8   9    4.74    1.11   1
  -8   9   7    4.29    1.19   1
  -7  -9   8    5.08    3.80   1
   8  -7  -9    7.06    1.37   1
   9  -8  -7    4.32    1.39   1
  -8  -7   9    3.96    1.28   1
   7  -9  -8    3.71    1.33   1
  -9  -8   7    8.63    4.26   1
  -8  -7   9    3.14    3.36   1
   9  -8  -7    4.83    1.30   1
   7  -9  -8    3.69    1.32   1
   9  -7  -8    4.72    1.29   1
   9  -7  -8    2.19    1.21   1
   8  -9  -7    5.64    1.40   1
  -7  -8   9    7.62    3.66   1
  -9   8   7    1.50    2.68   1
  -9   8   7    2.77    1.15   1
   7  -8  -9    2.98    1.30   1
  -7  -8   9    4.85    1.28   1
  -8   7   9    4.06    2.53   1
  -8   7   9    5.23    1.20   1
  -8  -9   7    6.00    3.94   1
   7  -8  -9    4.09    1.34   1
  -7   9   8    3.85    2.14   1
  -7   9   8    4.34    1.17   1
   7  -9   8    4.84    1.04   1
   7  -9   8    3.37    1.49   1
   7  -9   8    4.65    1.43   1
   8  -9  -7    6.04    1.37   1
   8  -7   9    4.06    1.12   1
  -9  -7   8    3.24    3.55   1
  -9  -7   8    8.42    1.72   1
   9  -8   7    4.70    0.99   1
  -9  -8   8    5.05    4.21   1
  -9   8   8    7.33    2.87   1
  -9   8   8    5.10    1.28   1
  -8  -9   8    5.73    3.62   1
  -8  -8   9    1.04    4.03   1
  -8  -8   9    1.84    1.24   1
  -8   8   9    2.99    2.44   1
  -8   8   9    2.65    1.06   1
  -8   9   8    5.41    2.25   1
  -8   9   8    2.91    1.20   1
   8  -9  -8    4.14    1.40   1
   8  -9  -8    3.49    1.39   1
   8  -9   8    2.19    0.93   1
   8  -8  -9    2.24    1.30   1
   8  -8  -9    4.08    1.37   1
   8  -8   9    1.61    1.00   1
   9  -8  -8    2.59    1.32   1
   9  -8  -8    2.04    1.34   1
   9  -8   8    3.40    1.02   1
  -9   0   9   11.71    3.16   1
  -9   0   9   13.51    1.86   1
  -9   9   0   18.62    3.42   1
  -9   9   0   12.59    1.63   1
   0  -9  -9   15.92    2.80   1
   0  -9  -9   10.22    2.36   1
   0  -9   9   14.01    2.92   1
   0  -9   9   16.75    1.64   1
   0  -9   9   15.16    1.93   1
   9  -9   0   14.34    1.34   1
   9  -9   0   16.66    2.26   1
   9  -9   0   14.59    2.29   1
  -9  -1   9    6.59    2.78   1
  -9  -1   9    9.41    1.77   1
  -9   1   9    7.99    2.78   1
  -9   1   9    8.61    1.74   1
  -9   9  -1   12.73    2.80   1
  -9   9  -1   14.52    1.59   1
  -9   9   1   15.93    3.05   1
  -9   9   1    8.15    1.66   1
  -1  -9  -9    9.34    2.16   1
  -1  -9   9   10.94    3.22   1
  -1  -9   9   15.33    1.72   1
  -1  -9   9   12.95    2.14   1
  -1   9   9   11.81    1.36   1
   1  -9  -9    7.77    1.59   1
   1  -9   9    8.83    2.71   1
   1  -9   9   12.87    1.69   1
   1  -9   9   12.39    1.91   1
   9  -9  -1   10.76    1.23   1
   9  -9  -1   13.17    2.14   1
   9  -9  -1   11.90    2.29   1
   9  -9   1   12.62    1.26   1
   9  -9   1   10.47    2.17   1
   9  -9   1    9.53    2.27   1
   9  -1   9   12.05    1.92   1
  -9  -2   9    2.94    2.63   1
  -9  -2   9    0.04    1.13   1
  -9   2   9    5.03    2.62   1
  -9   2   9    3.18    1.12   1
  -9   9  -2    1.82    2.50   1
  -9   9  -2    3.89    0.97   1
  -9   9   2    7.20    2.48   1
  -9   9   2    3.82    1.12   1
  -2  -9  -9    2.56    1.36   1
  -2  -9  -9    2.42    1.24   1
  -2  -9   9    4.85    2.55   1
  -2  -9   9    2.96    1.03   1
  -2  -9   9    0.56    1.30   1
  -2  -9   9    1.40    1.46   1
  -2   9   9    2.08    1.85   1
   2  -9  -9    2.58    1.24   1
   2  -9  -9    1.41    1.33   1
   2  -9   9    4.75    2.78   1
   2  -9   9    4.19    1.01   1
   2  -9   9    1.69    1.32   1
   9  -9  -2    5.41    1.07   1
   9  -9  -2    4.92    1.31   1
   9  -9  -2    3.69    1.36   1
   9  -9   2    3.78    0.76   1
   9  -9   2    4.14    1.19   1
   9  -9   2    3.61    1.38   1
   9  -2   9    4.44    1.78   1
   9  -2   9    2.43    1.14   1
  -9  -3   9    3.16    3.11   1
  -9  -3   9   14.52    1.78   1
  -9   3   9    3.80    2.62   1
  -9   3   9    5.11    1.23   1
  -9   9  -3    7.69    1.08   1
  -9   9   3    7.14    2.62   1
  -9   9   3    6.21    1.17   1
  -3  -9  -9    4.10    1.24   1
  -3  -9  -9    4.77    1.28   1
  -3  -9   9    2.73    2.67   1
  -3  -9   9    7.65    1.61   1
  -3  -9   9    8.80    2.09   1
  -3  -9   9    5.28    1.33   1
  -3   9   9    6.02    1.47   1
  -3   9   9    7.39    1.44   1
   3  -9  -9    6.74    1.42   1
   3  -9  -9    2.24    1.34   1
   3  -9   9    5.06    2.73   1
   3  -9   9    6.18    1.14   1
   3  -9   9    7.41    1.33   1
   9  -9  -3    8.11    1.18   1
   9  -9  -3    5.09    1.22   1
   9  -9  -3    5.15    1.34   1
   9  -9   3    7.00    1.26   1
   9  -9   3    8.70    2.09   1
   9  -9   3    5.29    1.49   1
   9  -3   9    5.82    2.23   1
   9  -3   9    5.54    1.15   1
  -9  -4   9    5.83    3.22   1
  -9  -4   9    1.40    1.11   1
  -9   4   9    6.77    3.50   1
  -9   4   9    4.23    1.20   1
  -9   9  -4    2.86    0.91   1
  -9   9   4   -0.18    2.05   1
  -9   9   4    3.32    1.12   1
  -4  -9  -9    0.17    1.05   1
  -4  -9   9   -0.05    2.98   1
  -4  -9   9    1.50    1.03   1
  -4  -9   9    0.27    1.23   1
  -4  -9   9    7.53    1.36   1
  -4   9   9    2.87    1.61   1
  -4   9   9    2.69    0.95   1
   4  -9  -9   -0.27    1.23   1
   4  -9  -9    1.17    1.23   1
   4  -9   9    2.02    0.98   1
   4  -9   9    3.39    1.33   1
   4  -9   9   -2.60    1.64   1
   9  -9  -4    2.12    1.14   1
   9  -9  -4    2.05    1.23   1
   9  -9   4    1.95    0.76   1
   9  -9   4    2.49    1.21   1
   9  -9   4    1.98    1.29   1
   9  -4   9    9.30    3.43   1
   9  -4   9    2.65    0.97   1
  -9  -5   9    3.55    3.31   1
  -9  -5   9    2.12    1.14   1
  -9   5   9   -2.95    2.27   1
  -9   5   9    0.14    1.04   1
  -9   9  -5    1.40    0.89   1
  -9   9   5   -0.12    0.97   1
  -5  -9  -9   -1.20    1.12   1
  -5  -9   9    6.87    3.43   1
  -5  -9   9   -2.17    1.32   1
  -5   9   9    0.59    1.73   1
  -5   9   9   -1.11    0.77   1
   5  -9  -9   -1.78    1.15   1
   5  -9  -9    0.12    1.18   1
   5  -9   9    1.38    0.96   1
   5  -9   9   -3.38    1.34   1
   5  -9   9    3.11    1.52   1
   9  -9  -5    0.05    1.05   1
   9  -9  -5    1.39    1.20   1
   9  -9   5   -0.75    0.73   1
   9  -9   5    0.49    1.20   1
   9  -9   5    1.23    1.28   1
   9  -5   9   -1.89    0.91   1
  -9  -6   9    5.16    3.62   1
  -9  -6   9   -0.03    1.09   1
  -9   6   9   -1.68    2.60   1
  -9   6   9    0.02    1.02   1
  -9   9   6   -0.13    2.17   1
  -9   9   6   -0.78    1.02   1
  -6  -9  -9   -0.23    1.21   1
  -6  -9   9    2.54    3.29   1
  -6   9   9    0.02    1.78   1
  -6   9   9   -1.35    0.93   1
   6  -9  -9    0.08    1.20   1
   6  -9  -9   -0.15    1.20   1
   6  -9   9    0.95    0.95   1
   9  -9  -6   -0.72    1.01   1
   9  -9  -6    0.48    1.23   1
   9  -9   6   -2.36    0.75   1
   9  -9   6    0.27    1.17   1
   9  -9   6    1.52    1.21   1
   9  -6  -9   -0.19    1.18   1
   9  -6  -9    2.85    1.16   1
   9  -6   9    0.33    0.96   1
  -9  -9   7   -2.32    4.70   1
  -9  -7   9    0.80    3.90   1
  -9  -7   9    2.60    1.17   1
  -9   7   9    0.24    2.52   1
  -9   7   9   -0.14    1.03   1
  -9   9   7   -2.22    2.61   1
  -9   9   7    0.64    1.10   1
  -7  -9  -9    1.16    1.37   1
  -7  -9   9   -1.66    3.53   1
  -7   9   9    0.67    1.99   1
  -7   9   9    1.16    1.02   1
   7  -9  -9   -2.18    1.24   1
   7  -9  -9    0.83    1.24   1
   7  -9   9    1.42    0.92   1
   9  -9  -7    1.40    1.32   1
   9  -9  -7   -1.64    1.69   1
   9  -9   7   -0.15    0.86   1
   9  -7  -9    0.01    1.26   1
   9  -7  -9    1.34    1.19   1
   9  -7   9    0.99    0.95   1
  -9  -8   9   -8.11    3.63   1
  -9  -8   9   -0.53    1.12   1
  -9   8   9   -0.77    2.63   1
  -9   8   9    0.19    1.05   1
  -9   9   8    2.58    2.15   1
  -9   9   8   -0.10    1.11   1
  -8  -9  -9    2.76    1.50   1
  -8  -9   9   -8.28    4.61   1
  -8  -9   9    7.15    2.49   1
  -8  -9   9    0.17    1.23   1
  -8   9   9    1.90    2.04   1
  -8   9   9    0.89    1.02   1
   8  -9  -9   -0.65    1.46   1
   8  -9  -9    0.80    1.38   1
   8  -9   9   -0.06    0.93   1
   9  -9  -8   -1.19    1.27   1
   9  -9  -8    0.66    1.39   1
   9  -9   8    0.27    0.83   1
   9  -8  -9   -0.42    1.33   1
   9  -8  -9    1.37    1.37   1
   9  -8   9    0.69    0.97   1
  -9  -9   9    0.70    4.77   1
  -9  -9   9    1.94    1.26   1
  -9   9   9    2.38    2.26   1
  -9   9   9    2.15    1.11   1
   9  -9  -9    0.64    1.65   1
   9  -9  -9    1.31    1.35   1
   9  -9   9    2.87    1.07   1
 -10   0   0    5.40    2.62   1
 -10   0   0    1.76    0.94   1
   0 -10   0    2.22    0.68   1
   0 -10   0    2.22    1.03   1
   0 -10   0    2.57    1.13   1
   0   0  10    2.23    1.22   1
   0   0  10    3.32    1.45   1
   0  10   0    3.02    1.52   1
 -10   0  -1   -2.68    3.23   1
 -10   0  -1   -0.36    0.84   1
 -10   0   1    1.72    2.57   1
 -10   0   1    0.48    0.99   1
  -1 -10   0   -0.48    0.60   1
  -1 -10   0   -0.19    0.96   1
  -1  10   0   -0.71    1.45   1
   0  -1  10    0.43    1.35   1
   0  -1  10    0.71    1.49   1
   0   1  10    2.14    1.08   1
   0   1  10   -0.26    1.18   1
   1 -10   0   -0.27    0.56   1
   1 -10   0   -1.32    0.94   1
   1 -10   0    1.41    1.07   1
   1  10   0   -0.50    1.50   1
   0  10   1    0.32    1.54   1
 -10  -1   0   -4.75    2.47   1
 -10  -1   0   -0.05    0.96   1
 -10   1   0   -0.10    2.46   1
 -10   1   0    1.38    0.90   1
  -1   0  10   -3.24    1.24   1
  -1   0  10   -0.61    1.46   1
   0 -10  -1   -0.10    0.57   1
   0 -10  -1    0.67    1.08   1
   0 -10  -1    1.40    1.10   1
   0 -10   1    0.05    0.59   1
   0 -10   1    0.34    0.93   1
   0 -10   1    0.59    1.11   1
   0  10  -1   -0.42    1.47   1
   1   0  10    1.64    1.11   1
   1   0  10    0.73    1.26   1
   1  10   1    1.01    1.47   1
  10   1   1    8.15    2.87   1
 -10   1  -1   -1.10    2.91   1
 -10   1  -1    1.81    0.95   1
 -10   1   1   -0.18    0.80   1
  -1 -10  -1    1.83    0.63   1
  -1 -10  -1    0.96    1.01   1
  -1 -10   1    2.22    0.67   1
  -1 -10   1    1.14    0.99   1
  -1  -1  10    4.99    2.28   1
  -1  -1  10    0.24    1.69   1
   1 -10  -1    1.24    0.60   1
   1 -10  -1    0.17    1.07   1
   1 -10  -1    1.41    1.27   1
   1 -10   1    0.93    0.63   1
   1 -10   1    1.23    0.98   1
   1 -10   1    1.52    1.21   1
   1  -1  10    0.30    1.28   1
   1  -1  10    1.18    1.39   1
   1   1  10    2.96    0.94   1
   1   1  10    0.55    1.06   1
   1  10  -1    0.47    1.51   1
 -10  -1   1    0.09    2.81   1
 -10  -1   1    2.14    1.01   1
  -1  10  -1    2.71    1.73   1
  -1  10   1    0.35    1.48   1
  -1   1  10    1.94    1.29   1
  -1   1  10    1.11    1.41   1
  -2 -10   0    2.47    0.65   1
  -2  10   0   -0.06    1.50   1
  -2 -10   0    0.51    0.85   1
 -10   0  -2    3.21    0.87   1
 -10   0   2   -0.02    2.39   1
 -10   0   2    1.82    0.92   1
   0   2  10    0.86    0.91   1
   0   2  10    2.18    1.18   1
   2 -10   0    1.52    0.64   1
   2 -10   0    1.30    1.08   1
   2 -10   0    2.74    1.23   1
   0  10  -2    0.29    1.75   1
   0  10   2    1.03    1.46   1
   0  -2  10    4.55    1.72   1
   0  -2  10    2.23    1.78   1
  10   0   2    7.37    2.78   1
   0 -10   2    1.91    1.30   1
 -10  -2   0   -2.63    3.59   1
 -10   2   0    3.14    2.59   1
 -10   2   0   -0.15    0.82   1
  -2   0  10    5.77    1.88   1
  -2   0  10    2.13    1.74   1
   0 -10  -2    2.48    0.64   1
   0 -10  -2    2.71    1.20   1
   0 -10  -2    2.00    1.22   1
   0 -10   2    0.91    0.65   1
   0 -10   2    1.74    1.05   1
   2   0  10    0.77    1.00   1
   2   0  10    0.67    1.12   1
   1  -2  10    1.39    1.40   1
 -10   1   2    2.70    2.50   1
 -10   1   2    0.59    0.87   1
 -10  -2   1    2.91    2.99   1
 -10   2  -1    3.63    2.85   1
 -10   2  -1   -0.46    0.83   1
  -1   2  10    2.01    1.17   1
  -1   2  10   -0.56    1.23   1
  -2  10   1    1.02    1.63   1
  -2  -1  10    0.56    1.80   1
  -2  -1  10    0.06    1.86   1
   2   1  10    0.57    0.70   1
   2   1  10   -0.15    0.69   1
   1  -2  10    0.20    1.51   1
   1 -10  -2    0.73    1.11   1
  -2 -10  -1    0.06    0.91   1
  -1 -10   2    0.97    0.62   1
  -1 -10   2    0.39    0.94   1
   2 -10   1    0.79    0.62   1
   2 -10   1   -0.36    1.09   1
   2 -10   1    1.23    1.28   1
   1  10   2    2.07    1.41   1
   1 -10  -2   -0.48    0.55   1
   1 -10  -2    0.29    0.97   1
  10   2   1    6.45    2.82   1
  -1  10  -2    2.02    1.66   1
  -2 -10  -1    0.65    0.65   1
   2 -10  -1    1.67    1.32   1
   2 -10  -1    0.07    1.01   1
 -10  -1   2    5.80    3.42   1
 -10   2   1   -0.58    0.84   1
   1 -10   2    1.01    0.65   1
   1 -10   2    0.82    1.03   1
   1 -10   2    0.57    1.14   1
   2 -10  -1    0.49    0.59   1
  10   1   2   -2.67    2.43   1
   1   2  10   -0.60    0.61   1
   2  -1  10    0.14    1.18   1
   2  -1  10   -0.52    1.29   1
 -10   1  -2    1.08    0.80   1
   1  10  -2    1.09    1.53   1
 -10  -1   2   -0.05    0.97   1
  -2 -10   1   -1.44    0.58   1
  -2 -10   1    0.42    0.94   1
  -2  10  -1    2.20    1.81   1
 -10   2   1    1.70    2.60   1
  -1  -2  10    2.06    1.68   1
  -1  -2  10    0.64    1.80   1
  -2   1  10    0.92    1.46   1
  -2   1  10    0.67    1.51   1
  -1 -10  -2    1.06    0.57   1
  -1  10   2    1.54    1.48   1
  -1 -10  -2    0.30    1.01   1
   1   2  10    1.02    0.63   1
 -10   2  -2   -0.03    0.87   1
 -10   2  -2   -7.01    3.25   1
  -2   2  10   -0.72    1.36   1
  -2  10  -2    1.55    1.77   1
  -2  10   2   -0.06    1.38   1
   2 -10  -2    0.26    0.58   1
   2 -10  -2   -0.11    1.10   1
   2 -10  -2    0.06    1.27   1
   2 -10   2    0.36    0.57   1
   2 -10   2    0.35    1.02   1
   2 -10   2   -0.13    1.18   1
   2  -2  10   -0.40    1.35   1
   2  -2  10   -0.23    1.49   1
  10   2   2   -2.44    2.33   1
  -2  -2  10    1.36    1.90   1
 -10  -2   2    2.60    2.54   1
  -2 -10   2   -0.57    0.62   1
  -2 -10   2    0.53    0.92   1
  -2  -2  10    0.63    1.79   1
 -10   2   2   -0.33    2.58   1
 -10   2   2    0.01    1.00   1
  -2 -10  -2    0.14    0.58   1
  -2 -10  -2   -0.89    0.89   1
  -2 -10   2    4.64    2.54   1
 -10   3   0   -0.22    2.42   1
 -10   3   0    1.00    0.94   1
   0   3  10    0.86    0.78   1
   3 -10   0    0.64    0.61   1
   3 -10   0    0.65    1.03   1
   3 -10   0    0.62    1.30   1
 -10   0   3   -0.95    2.43   1
 -10   0   3    0.87    1.00   1
  -3 -10   0    2.31    0.71   1
  -3 -10   0    0.73    0.86   1
  -3   0  10   -0.91    1.91   1
  -3   0  10    3.23    1.78   1
   0 -10  -3   -0.25    0.55   1
   0 -10  -3    0.69    1.02   1
   0 -10  -3    1.52    1.24   1
   0 -10   3    2.96    0.71   1
   0 -10   3    0.62    0.96   1
   0  10  -3    0.86    1.67   1
   0  10   3    1.32    1.29   1
   3   0  10    0.22    0.95   1
  10  -3   0    2.19    0.66   1
  -3  10   0   -1.13    1.76   1
  -3  10   0   -0.38    0.75   1
   0  -3 -10    1.97    0.70   1
 -10   0  -3   -0.09    0.86   1
   0  -3  10    1.38    1.79   1
  10   0   3   -0.93    2.30   1
   0  -3  10   -0.63    1.78   1
   1  -3  10    1.35    0.98   1
  -3  10   1    1.45    0.77   1
  10  -3  -1    0.40    0.58   1
  -1  -3 -10    0.89    0.74   1
   3 -10   1   -0.50    0.62   1
   3 -10   1    0.30    1.09   1
   3 -10   1   -0.65    1.22   1
  10  -1   3   -0.36    2.59   1
  -1 -10   3   -0.12    0.96   1
 -10  -3   1   -5.24    3.03   1
 -10   3  -1   -0.41    0.95   1
  -3  10   1   -2.39    1.50   1
  -1  -3 -10    1.19    0.57   1
   1  -3  10   -0.79    1.62   1
   1  -3  10   -0.44    1.67   1
  10   3   1    3.52    2.63   1
  -3  -1  10   -4.46    2.01   1
   1 -10  -3    0.02    0.57   1
   1 -10  -3    1.19    1.17   1
   1 -10  -3    0.50    1.23   1
  -1   3  10   -0.59    1.00   1
  -1   3  10   -0.51    1.10   1
 -10   3  -1   -3.11    2.31   1
  -1  10  -3    1.01    1.76   1
 -10   1   3    0.33    2.47   1
 -10   1   3    0.09    0.80   1
  -3 -10  -1   -0.90    0.61   1
  -3 -10  -1    0.41    0.97   1
  -1 -10   3    0.31    0.65   1
  -1 -10   3   -0.16    1.30   1
   1  10   3    0.05    1.28   1
  -3  -1  10   -0.59    1.87   1
   3  -1  10   -0.90    1.18   1
  -3   1  10   -1.21    1.55   1
   1 -10   3    0.78    0.63   1
   3  -1  10   -1.28    1.16   1
  -3 -10   1    2.80    2.97   1
  -3 -10   1    1.20    1.04   1
  -3 -10   1   -0.30    0.91   1
  -3  10  -1   -0.79    1.60   1
   1  -3 -10    0.19    0.53   1
   3 -10  -1    0.30    1.12   1
   3 -10  -1    0.25    0.56   1
 -10   3   1   -1.36    2.64   1
   3 -10  -1   -0.52    1.32   1
 -10  -1   3   -0.29    2.62   1
 -10  -1   3    0.11    0.97   1
  -1  -3  10   -1.58    1.91   1
  -1  10   3    0.58    1.34   1
  10   1   3   -1.30    2.17   1
   1  -3 -10    1.11    0.65   1
 -10   1  -3    0.03    0.85   1
  -1 -10  -3    0.57    1.02   1
  -1  -3  10   -0.45    1.85   1
   1 -10   3    0.82    1.03   1
 -10   3   1    1.57    0.91   1
  -1 -10  -3   -0.37    0.53   1
   1 -10   3    0.14    1.65   1
  -3  -2  10    0.23    2.01   1
  -3 -10  -2    1.24    0.66   1
  -3 -10  -2    0.64    0.92   1
  -2  -3 -10   -1.66    0.79   1
  -2   3  10    1.00    1.34   1
   3 -10   2    1.92    0.67   1
   3 -10   2    0.10    1.07   1
   2 -10  -3   -0.02    1.07   1
   2 -10  -3    1.46    1.29   1
  10   3   2    3.66    2.36   1
   2  -3  10   -0.78    1.55   1
   2  -3  10   -0.36    1.65   1
 -10   2   3    1.92    2.47   1
 -10   2   3   -0.37    0.90   1
   3 -10   2    0.39    1.20   1
  -2 -10   3    0.18    0.70   1
  -2 -10   3    1.16    0.93   1
  -2  10  -3    2.71    1.98   1
 -10  -3   2    0.85    2.79   1
  -2 -10   3   -1.52    2.16   1
 -10   3  -2   -1.78    2.82   1
 -10   3  -2   -0.32    0.79   1
  -3  10   2   -0.47    1.47   1
  -3  10   2   -1.73    0.76   1
  -2  -3 -10    1.83    0.63   1
   2  -3  10    0.37    0.97   1
   3  -2  10    2.18    1.49   1
 -10   3   2   -0.90    0.90   1
   3  -2  10    2.81    1.40   1
   2 -10   3    0.02    1.00   1
   3 -10  -2    0.26    0.54   1
   3 -10  -2    1.20    1.21   1
   3 -10  -2    0.77    1.40   1
   2 -10   3    1.01    1.22   1
  10   2   3    0.19    2.01   1
  -3  10  -2    1.58    1.77   1
   2 -10   3    0.31    0.66   1
   2  -3 -10   -0.15    0.58   1
  -2  -3  10   -0.16    1.88   1
 -10   3   2    1.51    2.60   1
  -2 -10  -3   -0.41    0.94   1
  -3 -10   2    4.73    2.82   1
  -3 -10   2   -0.79    0.65   1
  -3 -10   2    0.46    0.89   1
  -3   2  10   -0.34    1.49   1
   2  -3 -10   -0.03    0.67   1
 -10  -2   3   -4.58    2.36   1
 -10  -2   3    0.59    1.00   1
 -10   2  -3   -0.37    0.82   1
  -2 -10  -3    0.65    0.62   1
  -2  10   3   -0.87    1.48   1
  -3  -3 -10    0.45    0.89   1
   3  -3  10   -0.49    1.49   1
  -3  -3 -10   -0.43    0.67   1
   3  -3  10    1.66    1.00   1
  -3  -3  10    2.24    2.04   1
  -3   3  10    2.28    1.62   1
  -3 -10   3    2.79    0.96   1
 -10  -3   3    1.78    2.64   1
 -10   3  -3    2.34    0.81   1
  -3  10  -3   -1.91    1.81   1
  -3  10   3    1.14    1.69   1
  -3  10   3    2.32    0.88   1
   3 -10  -3    2.25    1.27   1
   3  -3  10    3.40    1.66   1
   3 -10   3    0.92    0.69   1
   3 -10   3    2.50    1.13   1
   3 -10   3    3.42    1.22   1
   3  -3 -10    2.22    0.74   1
   3  -3 -10    0.92    0.74   1
  10  -3   3    1.84    0.97   1
  10   3   3   -0.23    2.01   1
 -10   3   3    0.64    2.40   1
 -10   3   3    2.52    1.01   1
  -3 -10  -3    0.72    0.61   1
  -3 -10  -3    1.70    0.90   1
  -3 -10   3    4.97    2.47   1
   3 -10  -3    1.74    1.47   1
  -3 -10   3    1.56    0.76   1
   0 -10  -4    1.71    1.11   1
 -10   4   0    2.22    1.08   1
 -10   0   4    0.80    2.73   1
  10  -4   0    1.38    0.89   1
   0 -10  -4    0.32    1.02   1
 -10   0  -4    0.80    0.87   1
   0 -10   4    2.48    1.03   1
   0 -10   4    3.28    1.30   1
   0  10  -4    2.29    1.95   1
  -4  10   0    2.09    1.94   1
  -4  10   0    2.62    0.78   1
   0  -4 -10    1.68    0.79   1
   0  -4  10    1.95    1.01   1
   0 -10   4    1.20    0.71   1
 -10   4   0    0.80    2.39   1
 -10   0   4    1.79    1.03   1
  -4 -10   0    2.57    0.70   1
  10  -4   0    1.59    0.63   1
  10  -4   0    2.56    1.23   1
  10   0   4    5.07    2.51   1
   0  10   4    1.02    1.19   1
   4 -10   0    2.48    1.29   1
   4 -10   0    1.88    0.66   1
   4 -10   0    2.64    1.09   1
  -4   0  10    0.03    1.95   1
   0  -4  10    1.84    1.96   1
 -10   1   4   -1.30    2.55   1
 -10   1   4    1.20    1.00   1
  -1  10  -4    0.44    1.80   1
  -1   4  10    0.99    1.07   1
  10  -1   4    2.85    2.47   1
   1 -10  -4    1.23    1.03   1
   1 -10  -4    4.09    1.34   1
   1  10   4    1.49    1.30   1
   4 -10   1    2.40    1.31   1
  -4 -10  -1    4.50    0.79   1
   1  -4  10    2.45    1.95   1
  10  -4  -1    2.17    0.61   1
  -1  -4 -10    2.19    0.79   1
  -1   4  10    0.69    1.41   1
  -4  10   1    0.30    1.72   1
  -4  10   1    1.85    0.74   1
  -1 -10   4    0.52    2.18   1
  -4  -1  10    2.69    2.10   1
 -10   4  -1   -0.10    2.62   1
 -10   4  -1    4.76    1.10   1
  -1 -10   4    2.92    1.03   1
  -1 -10   4    3.26    0.79   1
  10  -4  -1    2.15    1.06   1
  10  -4  -1    1.75    1.17   1
   4 -10   1    2.45    1.08   1
   1  -4  10    1.43    1.03   1
   4 -10   1    2.12    0.67   1
   1  -4  10   -1.69    1.85   1
   1 -10   4    3.02    1.09   1
   4  -1  10    1.75    1.17   1
   4 -10  -1    2.70    0.70   1
   4 -10  -1    1.86    1.11   1
   4 -10  -1    2.49    1.30   1
  -1  -4  10    0.34    2.00   1
  -1 -10  -4    4.50    1.32   1
  -1  10   4    2.38    1.42   1
  10   1   4    1.74    2.09   1
  10  -4   1    1.96    0.80   1
 -10  -1   4    2.24    1.05   1
 -10   1  -4    2.22    0.88   1
 -10  -1   4   -1.93    2.65   1
 -10   4   1    2.31    1.01   1
   4  -1  10    2.29    1.60   1
  -4  10  -1    2.19    2.02   1
  -4  10  -1    2.21    0.82   1
  -4   1  10    1.10    1.04   1
  -1 -10  -4    1.41    0.95   1
  10  -4   1    1.63    1.24   1
  -4 -10   1    2.91    0.74   1
  -4   1  10    2.04    1.76   1
   1  -4 -10    0.92    0.75   1
   1  -4 -10    1.06    0.79   1
 -10   4   1    4.26    2.85   1
   1 -10   4    4.93    1.90   1
   1 -10   4    3.58    0.78   1
 -10   2   4    0.33    0.96   1
 -10   2   4   -0.06    2.43   1
   2  -4  10    0.62    0.98   1
  -2 -10   4   -0.94    2.13   1
  -2 -10   4   -0.19    0.72   1
  10  -4  -2    0.78    0.97   1
  -4 -10  -2    0.06    0.83   1
 -10  -4   2    1.73    2.81   1
 -10   4  -2   -7.11    2.70   1
 -10   4  -2   -0.44    0.83   1
  10  -4  -2   -0.45    1.02   1
  -2   4  10   -1.56    1.15   1
   2  -4  10   -1.15    1.74   1
   4 -10   2   -0.21    0.59   1
   4 -10   2    0.56    1.00   1
   4 -10   2    0.53    1.22   1
  10   4   2   -2.90    2.12   1
   2 -10  -4    0.79    1.09   1
   2 -10  -4   -1.64    1.26   1
  -2 -10   4    0.82    0.97   1
  -4  10   2    1.50    1.66   1
  -4  10   2   -0.51    0.73   1
  -2  -4 -10    0.92    0.74   1
  -2  -4 -10    1.15    0.89   1
  -2  10  -4   -0.32    3.25   1
  -2   4  10    2.75    0.82   1
   2  -4  10    3.47    1.82   1
  10  -2   4   -0.92    2.55   1
  -4  -2  10   -0.93    1.84   1
 -10   4   2   -1.17    2.58   1
 -10   4   2   -0.42    0.95   1
  -4  -2 -10   -1.24    0.66   1
  -2 -10  -4   -0.82    0.96   1
   4  -2  10   -1.64    1.41   1
   4  -2  10   -0.38    0.92   1
   2 -10   4    0.27    0.66   1
  -2 -10  -4    1.42    0.62   1
   2  -4 -10    0.31    0.79   1
 -10  -2   4   -2.28    2.70   1
 -10  -2   4    0.61    1.03   1
  10   2   4    0.72    1.86   1
  10  -4   2   -1.19    0.80   1
   2  -4 -10   -0.15    0.72   1
  -2  10   4    0.70    1.43   1
  -4   2  10    1.78    1.79   1
  -4   2  10    0.94    0.95   1
  -4  10  -2   -0.52    1.91   1
  -4  10  -2    0.08    0.73   1
   2 -10   4    1.97    1.10   1
  -4 -10   2   -1.16    0.71   1
  -4 -10   2   -4.24    2.61   1
   4 -10  -2    1.27    1.05   1
  -2  -4  10   -3.27    1.88   1
   4  -2  10   -0.87    1.35   1
 -10   2  -4    1.17    0.86   1
   2 -10   4   -0.71    1.19   1
   4 -10  -2   -0.18    0.52   1
   4 -10  -2    1.07    1.29   1
   3  -4  10    2.23    0.98   1
   3  -4  10    2.85    1.55   1
   4  -3 -10    3.32    0.86   1
   3  -4  10    0.38    2.10   1
 -10   3   4    3.04    2.50   1
 -10   3   4    0.35    1.04   1
  -4 -10  -3    5.32    0.82   1
  -4 -10  -3    2.94    1.07   1
  10   4   3    3.97    1.97   1
  -3  -4 -10    4.14    0.87   1
  -3  -4 -10    2.87    0.97   1
  -4  -3  10    4.45    2.30   1
  -3   4  10    2.80    1.45   1
 -10  -4   3    3.89    2.87   1
 -10   4  -3    4.60    1.04   1
   3 -10  -4    3.67    1.30   1
   3 -10  -4    2.56    1.52   1
  -3 -10   4    2.27    0.83   1
  -3 -10   4    2.79    1.02   1
   4 -10   3    2.03    0.68   1
  10  -4  -3    2.80    1.13   1
   4 -10   3    2.61    1.14   1
  -4  10   3    3.34    0.88   1
   4  -3 -10    3.39    0.80   1
  -3 -10   4   -0.33    2.58   1
  10  -3   4    4.78    0.97   1
   4 -10   3    2.02    1.28   1
  -3  10  -4    1.32    2.13   1
  -3   4  10    3.82    0.95   1
  -4  10   3    2.36    1.86   1
  10  -4  -3    3.58    1.03   1
  -3 -10  -4    5.05    1.05   1
 -10   4   3    7.07    3.01   1
  -4   3  10    1.70    0.94   1
 -10   4   3    1.95    1.09   1
 -10  -3   4   -0.13    3.02   1
  -4 -10   3    3.20    0.85   1
   3 -10   4    2.92    0.72   1
  -4  10  -3    3.13    2.35   1
   4  -3  10    4.04    1.09   1
   3 -10   4    3.02    1.14   1
 -10  -3   4    5.28    1.12   1
 -10   3  -4    1.87    0.93   1
  -4   3  10    3.13    1.74   1
  10   3   4    2.31    1.78   1
  -3  -4  10    3.99    2.18   1
  -4 -10   3    3.01    2.72   1
   4  -3  10    4.07    1.48   1
   4 -10  -3    2.62    1.14   1
   4 -10  -3    2.91    1.39   1
  -4  -3 -10    1.20    0.81   1
  10  -4   3    3.48    0.79   1
  -3  10   4    3.25    1.70   1
  -3  10   4    1.71    0.91   1
   4  -3  10    1.01    1.71   1
  -3 -10  -4    3.08    1.04   1
   3 -10   4    2.77    1.30   1
   3  -4 -10    3.21    0.85   1
  -4   4  10    4.81    0.98   1
  -4  -4 -10    9.03    1.52   1
  -4   4  10    5.10    1.74   1
 -10   4   4    4.92    1.20   1
  -4 -10  -4    7.50    1.15   1
  -4 -10  -4    4.02    1.09   1
  -4 -10   4    9.98    3.11   1
  -4 -10   4    6.25    1.37   1
  -4 -10   4   10.86    1.94   1
  -4  -4  10    3.43    2.34   1
 -10  -4   4    5.98    3.05   1
 -10   4  -4    6.04    1.07   1
 -10   4   4    3.86    2.83   1
   4  -4  10    5.70    2.06   1
   4  -4  10    5.87    1.71   1
   4  -4  10    3.89    1.08   1
  -4  10  -4    4.15    2.08   1
  -4  10   4    2.93    1.75   1
  -4  10   4    7.54    1.26   1
   4 -10  -4    6.05    1.63   1
   4 -10  -4    5.12    1.47   1
   4 -10   4    6.27    1.11   1
   4 -10   4    6.13    1.22   1
   4 -10   4    6.60    1.24   1
  10  -4  -4    4.39    1.28   1
   4  -4 -10    6.50    1.52   1
   4  -4 -10    5.18    0.95   1
  10  -4  -4    5.57    1.13   1
  10  -4   4    6.71    1.26   1
  -5   0  10    2.46    2.13   1
   0 -10   5    1.30    0.77   1
   0  -5  10    3.04    1.94   1
   0  -5  10    2.71    1.12   1
   5 -10   0    0.73    0.70   1
 -10   0  -5    1.05    0.89   1
   0  10   5    1.40    1.30   1
   0 -10  -5    2.68    1.34   1
  -5   0  10    5.17    1.08   1
   0 -10  -5    3.46    1.23   1
   5 -10   0    2.20    1.16   1
   5 -10   0    1.96    1.27   1
  10   0   5   -2.42    1.97   1
  10  -5   0    2.57    0.67   1
 -10   0   5   -0.02    2.50   1
 -10   0   5    0.61    0.91   1
   0  -5 -10    2.66    1.01   1
  10  -5   0    0.88    0.94   1
  10  -5   0    2.38    1.12   1
   0  -5 -10    2.05    0.93   1
  -5  10   0    3.21    2.14   1
   0 -10   5    1.52    0.99   1
   0 -10   5    1.40    1.10   1
 -10   5   0    1.43    0.95   1
  -5  10   0    3.23    0.85   1
 -10   5   0    5.76    2.76   1
  10  -5  -1    0.42    0.59   1
  -1 -10   5    0.76    0.97   1
  -1   5  10   -1.11    0.81   1
  10  -5  -1   -0.14    0.81   1
  -5  10   1    1.24    1.82   1
 -10   1   5    0.78    0.95   1
  -5  -1  10    0.42    1.06   1
   1 -10  -5    0.31    1.29   1
   5 -10   1    0.60    0.77   1
  10  -1   5    2.08    2.25   1
   1 -10  -5    2.63    1.13   1
 -10   5  -1   -0.29    0.92   1
 -10   1   5   -0.40    2.46   1
   5 -10   1   -0.76    1.17   1
  -1 -10   5    1.44    2.60   1
 -10   5  -1   -0.13    2.60   1
  -5  -1  10    0.84    2.16   1
  -5  10   1    1.31    0.86   1
  -1  -5 -10    0.27    0.93   1
  -1  10  -5    3.56    3.62   1
   1  -5  10    1.81    1.99   1
   1  -5  10   -0.06    1.03   1
   5 -10   1    0.12    1.06   1
  -1  -5 -10    3.26    1.08   1
  -1 -10   5   -0.47    0.74   1
  10  -5  -1    0.76    1.19   1
   1  10   5    0.86    1.17   1
  -1 -10   5    2.78    1.29   1
 -10  -1   5   -6.55    2.46   1
  10  -5   1   -0.31    1.12   1
   5  -1  10   -0.21    1.06   1
  -5   1  10   -0.01    1.79   1
  -5   1  10   -0.22    0.95   1
 -10   1  -5   -0.34    0.82   1
  -1  -5  10   -2.06    2.01   1
  -1  -5  10    2.59    1.11   1
 -10  -1   5    1.94    1.01   1
   5  -1  10    0.38    1.07   1
   1  -5 -10   -0.87    0.84   1
   1  -5 -10    0.90    0.89   1
  -1 -10  -5    0.62    0.84   1
 -10   5   1    1.93    0.96   1
  10  -5   1    0.22    0.59   1
  10  -5   1    1.34    0.98   1
   5 -10  -1    0.51    0.77   1
   5 -10  -1    0.36    1.09   1
   5 -10  -1   -1.24    1.23   1
 -10   5   1   -1.11    2.56   1
  10   1   5    1.20    1.79   1
   1 -10   5    1.81    1.05   1
  -1 -10  -5    0.44    1.20   1
   1 -10   5    1.23    1.20   1
  -5 -10   1    2.20    0.88   1
   1 -10   5    0.98    0.74   1
  -5  10  -1   -0.07    1.82   1
  -5  10  -1    1.29    0.71   1
  -1  10   5    1.28    1.30   1
  -5  -2  10   -0.08    1.18   1
  -2  -5 -10   -1.20    0.80   1
  -2 -10   5   -1.17    0.90   1
  10  -5  -2    0.61    1.09   1
   2  -5  10   -0.36    1.70   1
   2  -5  10   -0.76    1.35   1
  -2 -10   5   -3.87    2.49   1
  -2 -10   5   -0.98    0.72   1
  10  -2   5   -0.77    2.63   1
 -10   2   5   -0.13    1.33   1
  -2  -5 -10    3.16    0.99   1
  -5  10   2   -1.17    0.94   1
 -10   5  -2   -0.11    2.96   1
   2 -10  -5    0.44    1.14   1
   2 -10  -5   -0.86    1.33   1
  -5  10   2    3.42    2.07   1
  -2  10  -5   -0.30    1.95   1
  -2 -10   5    0.57    1.09   1
 -10   5  -2    1.21    0.96   1
  -2   5  10   -0.41    0.79   1
 -10   2   5    1.74    2.48   1
   5 -10   2    0.28    0.66   1
   5 -10   2    0.28    1.05   1
   5 -10   2    0.50    1.19   1
  -5  -2  10   -0.94    2.25   1
  10  -5  -2    0.62    1.00   1
  -2   5  10    0.82    1.20   1
   2 -10   5    0.44    0.97   1
  -5   2  10   -1.51    0.90   1
  -2  10   5    0.37    1.40   1
 -10   5   2    0.76    1.52   1
  -5  10  -2   -0.65    0.70   1
  -5 -10   2    0.83    0.84   1
 -10   2  -5   -0.63    0.82   1
  -5  10  -2    1.16    1.93   1
   2  -5 -10   -0.09    0.84   1
   2  -5 -10   -0.14    0.85   1
  -5   2  10    0.33    1.70   1
 -10  -2   5   -3.62    2.71   1
 -10  -2   5   -0.55    0.95   1
   5 -10  -2    0.79    1.37   1
   2 -10   5   -0.27    1.03   1
   2 -10   5   -1.86    1.51   1
  10   2   5    4.36    1.72   1
  -2  -5  10    0.50    2.23   1
   5 -10  -2   -0.40    0.57   1
   5 -10  -2   -0.42    1.15   1
  10  -5   2   -0.05    1.07   1
  -2 -10  -5    0.88    0.95   1
  10  -5   2    0.74    0.94   1
   5  -2  10   -2.38    1.33   1
   5  -2  10    0.90    1.18   1
   5  -2  10   -0.19    0.91   1
 -10   5   2    2.09    2.75   1
  10  -5   2    0.35    0.60   1
  -5  10   3    5.28    1.91   1
  -5  10   3    7.56    1.36   1
   3  -5  10    4.72    1.89   1
  -3  10  -5    7.71    2.34   1
  -5  -3  10    3.28    1.84   1
  -3   5  10    6.18    1.25   1
 -10   3   5    4.84    2.56   1
  10  -5  -3    7.57    1.83   1
   5 -10   3    6.17    1.35   1
  10  -3   5    7.52    1.08   1
  -3 -10   5    5.69    2.87   1
  -3   5  10    3.74    1.59   1
  -3 -10   5    6.70    1.39   1
  -3  -5 -10    6.18    1.61   1
 -10   5  -3    3.31    0.97   1
   3  -5  10    3.86    1.07   1
  -3  -5 -10    6.17    1.50   1
  -3 -10   5    6.12    1.20   1
   5 -10   3    5.79    1.17   1
   5 -10   3    8.85    2.02   1
  -5  -3  10    3.68    2.36   1
 -10   3   5    4.37    1.22   1
   3 -10  -5    6.13    1.45   1
   3 -10  -5    4.60    1.55   1
  10  -5  -3    6.64    1.35   1
 -10   3  -5    5.29    1.04   1
  -5 -10   3    6.44    1.02   1
   5  -3  10    2.36    1.76   1
   5  -3  10    5.63    1.14   1
  -5   3  10    2.99    1.89   1
 -10  -3   5    6.17    1.39   1
   3 -10   5   11.73    1.96   1
   3 -10   5    5.39    1.32   1
  -5   3  10    5.06    1.05   1
  -3 -10  -5    7.13    1.16   1
  -3 -10  -5    5.73    1.18   1
  -3  10   5    7.75    1.77   1
   5 -10  -3    4.96    1.51   1
   5 -10  -3    6.32    1.48   1
  -5 -10   3   10.69    5.18   1
   3 -10   5    6.77    1.22   1
  10  -5   3    6.45    0.89   1
 -10  -3   5   10.03    2.98   1
   3  -5 -10    6.80    1.63   1
   3  -5 -10    6.85    1.07   1
  -3  10   5    6.93    1.27   1
 -10   5   3    3.07    2.68   1
 -10   5   3    5.25    1.16   1
  -5  10  -3    7.65    2.44   1
  -3  -5  10    1.56    2.31   1
   5  -3  10    6.77    1.57   1
  -5  10  -3    5.68    1.15   1
  10  -4   5    9.09    1.42   1
 -10   4   5    6.85    2.58   1
 -10   4   5   13.43    1.64   1
   5 -10   4   11.34    1.22   1
  -4  -5 -10   10.81    1.64   1
  -4   5  10   12.16    2.25   1
  -4   5  10    4.81    1.07   1
   5  -4 -10    9.41    1.79   1
   4  -5  10   10.97    1.63   1
  10  -5  -4   10.83    1.96   1
   5 -10   4   10.07    2.00   1
  -5  -4  10   11.49    2.76   1
 -10  -5   4   16.06    3.43   1
  -5  10   4   10.74    2.32   1
  10  -5  -4    9.77    1.78   1
   5 -10   4   10.62    1.94   1
  -4  10  -5   10.10    2.55   1
   4 -10  -5    9.74    2.15   1
   4  -5  10    7.59    1.98   1
  -4 -10   5   11.74    2.07   1
 -10   5  -4    8.59    1.30   1
  -4 -10   5    7.91    2.80   1
   5  -4 -10    7.36    1.49   1
  -5  10   4    7.72    1.42   1
   4 -10  -5   10.60    2.25   1
  -4 -10   5    7.07    1.44   1
  -5   4  10    6.36    1.86   1
  -4 -10  -5    9.64    2.10   1
   5  -4  10    6.77    1.44   1
  -4 -10  -5   12.05    1.91   1
  -5 -10   4    7.65    1.43   1
  -5   4  10    9.16    1.44   1
   5  -4  10   16.26    2.33   1
   4 -10   5    9.17    1.29   1
   4 -10   5    7.78    2.00   1
   4  -5 -10   10.09    1.67   1
   4  -5 -10    8.63    1.55   1
 -10  -4   5    7.75    3.50   1
 -10   4  -5    7.00    1.33   1
  -5  10  -4   10.80    2.49   1
   5 -10  -4   11.37    2.21   1
   5 -10  -4    7.21    1.50   1
  -5 -10   4    4.85    3.00   1
  10  -4  -5    8.22    1.96   1
  10  -4  -5    8.76    2.02   1
  -4  -5  10   10.68    2.51   1
 -10   5   4    9.93    2.94   1
 -10   5   4    7.37    1.21   1
   4 -10   5   10.29    1.81   1
  -5  -4 -10    7.23    1.65   1
  10  -5   4    8.99    1.26   1
   5  -4  10    6.39    2.24   1
  -4  10   5    9.00    1.95   1
  -4  10   5   10.77    1.37   1
  -5   5  10    9.23    1.44   1
 -10   5   5    9.78    2.80   1
 -10   5   5   14.16    1.66   1
  -5  -5  10   10.38    2.70   1
  -5 -10  -5   19.00    2.08   1
  -5   5  10    8.26    2.05   1
  10  -5  -5   18.19    2.10   1
  10  -5   5   11.96    1.50   1
  -5 -10   5    9.09    3.23   1
  -5 -10   5   13.17    1.57   1
  -5  -5 -10   16.56    1.86   1
   5 -10   5   14.47    1.42   1
 -10  -5   5   11.09    3.63   1
 -10   5  -5   10.72    1.47   1
   5  -5 -10   16.16    1.92   1
  -5  10  -5   19.67    3.39   1
  -5  10   5   16.77    2.79   1
  -5  10   5   13.83    1.53   1
   5 -10  -5   16.14    2.30   1
   5 -10  -5   14.83    2.26   1
   5  -5 -10   10.85    1.73   1
   5 -10   5   15.02    2.12   1
   5 -10   5   16.06    2.12   1
   5  -5  10   15.15    1.73   1
  10  -5  -5   15.07    1.93   1
   5  -5  10   13.55    2.65   1
 -10   0  -6    1.95    0.93   1
   0 -10   6    0.98    2.36   1
   0 -10   6    6.12    1.31   1
   0 -10   6    5.67    1.19   1
 -10   0   6    4.38    3.08   1
 -10   0   6    5.75    1.18   1
  -6  10   0    3.28    1.00   1
   0  -6 -10    4.26    1.08   1
  10  -6   0    8.82    1.82   1
  10  -6   0    4.75    1.29   1
   0  -6  10    5.54    1.09   1
   6 -10   0    4.86    1.05   1
 -10   6   0    6.06    2.64   1
 -10   6   0    7.23    1.43   1
   0  -6 -10    7.61    1.83   1
   0 -10  -6    4.55    1.18   1
   0 -10  -6    4.12    1.23   1
   6 -10   0    5.01    1.40   1
  -6   0  10    4.57    2.37   1
  -6   0  10    3.92    1.05   1
   0  -6  10    7.37    2.48   1
   0 -10   6    4.22    1.17   1
   0  10   6    5.22    1.33   1
  10  -6   0    5.84    1.01   1
  10   0   6    8.33    2.04   1
   6 -10   0    5.96    1.35   1
  -6  10   0    3.93    2.12   1
   1 -10  -6    3.60    1.25   1
   1 -10  -6    1.09    1.37   1
   6 -10   1    2.86    1.29   1
  10  -1   6    5.12    2.12   1
  -1 -10   6    1.45    1.04   1
  10  -6  -1    3.09    0.65   1
  10  -6  -1    2.02    1.07   1
  10  -6  -1    2.70    1.26   1
  -6  -1  10    5.06    2.20   1
  -6  -1  10    6.39    1.15   1
 -10   1   6    2.31    1.03   1
 -10   6  -1    4.77    3.04   1
 -10   6  -1    2.57    0.96   1
 -10   1   6    4.78    2.74   1
   6 -10   1    2.91    0.72   1
   6 -10   1    1.62    1.93   1
  -1 -10   6    1.88    2.66   1
  -6  10   1    1.31    0.91   1
  -1 -10   6    1.86    1.12   1
  -1   6  10    1.94    0.83   1
   1  -6  10    2.43    0.99   1
  -1  -6 -10    5.37    1.27   1
  -6  10   1    3.81    2.19   1
  -1  -6 -10    0.01    0.96   1
 -10  -1  -6    3.30    0.98   1
   1  -6  10    3.50    2.12   1
  -6  10  -1    2.60    0.86   1
   6  -1  10    2.50    0.99   1
   6 -10  -1    3.20    0.69   1
   6 -10  -1    2.90    1.12   1
   6  -1  10    2.21    1.08   1
  -1 -10  -6    3.86    1.27   1
  -1  -6  10    1.68    1.01   1
  -1  10   6    4.41    1.36   1
 -10   6   1    2.01    2.35   1
 -10   6   1    1.89    0.94   1
  10  -6   1    1.88    0.66   1
   6 -10  -1    2.06    1.27   1
   1  -6 -10    1.61    1.00   1
  -6  10  -1    4.54    2.30   1
 -10  -1   6    6.52    2.67   1
   1  -6 -10    1.58    1.13   1
 -10   1  -6   -0.11    0.84   1
  -1  -6  10    2.98    2.39   1
   1 -10   6    3.67    1.16   1
   1 -10   6    1.68    1.18   1
  10  -6   1    1.94    1.17   1
  10  -6   1    4.62    1.33   1
   1 -10   6    2.18    0.86   1
  -1 -10  -6    3.94    1.19   1
 -10  -1   6    0.35    1.00   1
  -6   1  10    3.89    2.13   1
  -6   1  10    4.84    1.09   1
   2  -6  10    1.88    1.95   1
  -6  -2  10   -0.83    2.18   1
  -6  -2  10    1.76    1.18   1
   2  -6  10    0.51    0.93   1
  -2   6  10    0.14    1.05   1
 -10   6  -2   -2.50    2.94   1
 -10   6  -2   -1.85    0.86   1
 -10   2   6    0.56    1.08   1
  -2 -10   6    0.22    0.84   1
  -2 -10   6    0.69    2.41   1
  10  -6  -2    1.74    1.07   1
  -6  10   2    0.82    0.95   1
  -2  -6 -10    0.50    0.92   1
  -2  -6 -10   -0.61    1.02   1
   2 -10  -6    0.52    1.41   1
  10  -6  -2    1.03    1.20   1
  -2   6  10    1.27    0.81   1
  -2 -10   6    0.38    0.97   1
  10  -2   6   -4.29    2.19   1
   6 -10   2   -0.45    0.58   1
  -2  10  -6    3.47    2.64   1
  -2 -10   6   -0.29    1.68   1
  10  -2   6    3.18    1.62   1
  -6  10   2    1.04    1.93   1
   6 -10   2   -0.17    1.11   1
  10  -6  -2    0.29    0.56   1
 -10   2   6   -2.13    2.39   1
   6  -2  10    1.60    0.97   1
   2  -6 -10   -0.32    0.94   1
 -10   6   2   -1.03    2.52   1
   6  -2  10   -0.35    1.15   1
 -10   2  -6    0.95    0.90   1
  -2  -6  10    1.70    1.04   1
   6  -2  10   -0.52    1.42   1
   6 -10  -2    0.74    0.64   1
   6 -10  -2    0.65    1.12   1
  -2  10   6   -0.37    1.33   1
  -2  -6  10   -0.50    1.99   1
  10  -6   2    0.84    0.61   1
  -6   2  10   -0.15    1.98   1
  -6   2  10   -0.76    0.89   1
  -2 -10  -6    0.01    1.01   1
  10   2   6    2.72    1.29   1
   2 -10   6    0.89    1.00   1
   2 -10   6    0.95    1.44   1
  -6  10  -2   -0.01    2.19   1
  -6  10  -2    0.67    0.71   1
 -10   6   2   -0.28    0.90   1
   6 -10  -2    0.02    1.17   1
 -10  -2   6   -3.52    2.49   1
 -10  -2   6    0.38    0.98   1
   2 -10   6    0.06    0.76   1
  10  -6   2   -1.45    1.07   1
  10  -6   2   -0.47    1.07   1
   2  -6 -10   -0.53    0.96   1
 -10   3   6   -0.20    1.04   1
 -10   3   6    1.12    2.43   1
   6 -10   3    1.74    0.75   1
  -3   6  10    2.30    1.43   1
  -6  10   3    1.54    0.98   1
  -3 -10   6    2.72    2.63   1
 -10   6  -3    1.07    0.94   1
  -3   6  10    2.50    0.85   1
   3  -6  10    1.15    1.95   1
   3  -6  10    1.68    0.95   1
  -3  -6 -10    1.58    0.93   1
  -6  -3  10    1.46    2.22   1
  -6  -3  10    5.16    1.27   1
  -6  10   3    2.78    2.13   1
   6 -10   3    2.69    1.72   1
  -3 -10   6    4.13    1.00   1
  -3 -10   6    0.69    1.03   1
  -3  10  -6    0.49    2.30   1
  10  -6  -3    1.72    1.00   1
   6 -10   3    3.10    1.20   1
  10  -3   6    3.78    1.05   1
   3 -10  -6    3.36    1.23   1
   3 -10  -6    0.73    1.37   1
  -3  -6 -10    2.35    1.06   1
  10  -6  -3    1.33    1.16   1
   3  -6 -10    1.86    0.99   1
  -3 -10  -6    0.92    0.99   1
  -6  10  -3    2.20    0.77   1
  10  -6   3    1.69    1.03   1
   3 -10   6    1.12    1.06   1
   3 -10   6    1.63    1.15   1
   3  -6 -10    0.19    0.96   1
  -3  10   6    1.47    1.48   1
  -6   3  10    1.13    1.96   1
  -6   3  10   -1.30    0.87   1
 -10   6   3    0.79    0.99   1
  10  -6   3    1.40    1.20   1
   6  -3  10    2.27    1.06   1
  -3  -6  10   -0.92    2.36   1
   3 -10   6    1.89    0.87   1
 -10  -3   6   -1.57    2.93   1
 -10  -3   6    2.23    1.07   1
 -10   3  -6    1.99    0.95   1
  -3  10   6    2.55    0.94   1
  -6  10  -3    0.74    2.17   1
  10  -6   3    1.96    0.75   1
   6 -10  -3    1.61    0.67   1
   6 -10  -3    1.92    1.22   1
   6 -10  -3    2.63    1.34   1
 -10   6   3    3.36    2.75   1
  -6 -10   3    1.90    1.18   1
   6  -3  10   -0.01    1.75   1
   6  -3  10    3.65    1.47   1
   4 -10  -6    5.19    1.47   1
 -10   4   6    2.82    2.46   1
 -10   4   6    8.15    1.59   1
  -4 -10   6    0.37    2.60   1
   6 -10   4    5.34    1.13   1
   6 -10   4    6.41    1.55   1
   6 -10   4    9.94    1.96   1
  -6  10   4    6.45    2.03   1
  -6  10   4    4.96    1.09   1
  -4  -6 -10    9.07    1.71   1
  -4 -10   6    9.10    2.14   1
  -4   6  10    4.34    1.72   1
  -4   6  10    2.07    0.96   1
  -4  10  -6    2.39    2.81   1
   6  -4 -10    6.03    1.08   1
  -4 -10   6    4.71    1.02   1
  -6  -4  10    5.77    1.30   1
  10  -6  -4    6.81    1.31   1
  10  -6  -4    9.09    1.82   1
   4  -6  10    6.76    2.08   1
   4  -6  10    4.54    1.07   1
  -6  -4  10    5.96    2.69   1
   4 -10  -6    4.06    1.23   1
 -10   6  -4    3.51    1.00   1
  10  -4   6    5.33    1.00   1
   6  -4 -10    5.60    1.07   1
 -10  -6   4   -8.24    3.58   1
  -4  10   6    5.06    0.93   1
   6 -10  -4    3.84    1.30   1
  -6  10  -4    4.80    0.87   1
  -4 -10  -6    5.03    0.89   1
  -6 -10   4    2.60    0.95   1
  -4  10   6    3.75    1.80   1
 -10   6   4    6.57    2.92   1
 -10   6   4    3.84    1.17   1
 -10  -4   6    5.55    1.25   1
 -10   4  -6    2.69    1.03   1
   6 -10  -4    4.12    1.22   1
  -6   4  10    4.52    2.01   1
  -6   4  10    5.22    1.09   1
   4 -10   6    5.74    1.24   1
  -4 -10  -6    2.00    1.03   1
   4  -6 -10    3.64    1.11   1
   4 -10   6    2.33    1.13   1
  -6 -10   4   -2.33    3.51   1
   6  -4  10    4.77    2.22   1
  -4  -6  10    5.95    2.81   1
 -10  -4   6    5.45    3.31   1
  10  -6   4    2.84    0.87   1
  10  -6   4    3.83    1.37   1
   6  -4  10    5.91    1.13   1
   4 -10   6    5.31    1.25   1
  -5 -10   6    8.83    2.30   1
   5 -10  -6   12.22    2.31   1
   6 -10   5    8.15    1.90   1
  -6  -5  10    9.81    2.90   1
  -6  -5  10    9.03    1.78   1
  -5   6  10   11.07    2.25   1
  -5   6  10    9.50    1.44   1
   6  -5 -10    8.54    1.68   1
  -5 -10   6    8.94    3.04   1
  -5 -10   6   10.53    1.45   1
   6 -10   5   10.46    1.31   1
  10  -6  -5    9.55    1.95   1
  10  -6  -5   10.17    2.02   1
  10  -5   6    9.65    1.46   1
 -10  -6   5    7.02    3.50   1
 -10   6  -5    7.90    1.44   1
 -10   5   6   11.49    3.00   1
   5  -6  10    9.05    1.54   1
  -6  10   5    8.43    2.26   1
  -6  10   5   11.48    1.56   1
  -5  10  -6   10.14    3.15   1
 -10   5   6   10.40    1.60   1
  -5  -6 -10    7.60    1.80   1
   5 -10  -6    6.02    1.48   1
   6  -5 -10    8.77    1.30   1
 -10   6   5    7.77    1.59   1
  -5 -10  -6    9.56    1.95   1
  -6   5  10   13.54    1.51   1
  -6 -10   5   11.64    3.73   1
  -6 -10   5   12.56    1.56   1
  -6  10  -5    1.29    2.88   1
   5 -10   6    8.57    2.06   1
 -10  -5   6   11.60    3.63   1
 -10  -5   6    8.82    1.62   1
  10  -5  -6    7.50    1.88   1
  10  -5  -6   10.47    1.96   1
   5  -6 -10   10.65    1.97   1
   5  -6 -10    9.88    1.66   1
 -10   6   5   13.08    3.09   1
  -5  10   6    7.84    1.40   1
   6 -10  -5    9.58    2.17   1
   6 -10  -5    5.79    1.44   1
   6  -5  10    7.90    1.60   1
   5 -10   6   11.47    1.35   1
  -6   5  10    8.66    2.13   1
  10  -6   5    9.28    1.77   1
  -5  -6  10   11.18    2.99   1
   5 -10   6    9.49    1.88   1
  -5  10   6   13.77    2.62   1
 -10   5  -6    7.27    1.19   1
 -10   6   6   23.53    4.15   1
  -6 -10   6    5.53    3.22   1
   6  -6 -10   11.24    1.81   1
   6  -6  10   12.78    1.68   1
  10  -6  -6   12.08    2.02   1
  10  -6  -6   15.69    2.03   1
  10  -6   6   11.06    1.50   1
  -6 -10   6   10.69    1.28   1
  -6  -6 -10   11.23    1.98   1
  -6  -6  10    7.20    3.06   1
 -10   6   6   10.86    1.78   1
   6 -10   6   11.31    2.13   1
   6  -6 -10   15.88    2.17   1
  -6   6  10   11.40    2.45   1
  -6   6  10   13.07    1.57   1
  -6  10  -6    5.00    3.70   1
  -6  10   6   10.70    1.62   1
   6 -10  -6   14.13    2.27   1
 -10  -6   6   11.89    3.65   1
   6 -10  -6   12.63    2.15   1
  -6  -6  10    8.91    1.52   1
   6 -10   6   13.20    1.49   1
 -10   6  -6    7.50    1.51   1
   0 -10  -7    1.24    1.33   1
   0 -10   7    0.84    2.45   1
 -10   0   7    0.40    2.93   1
 -10   0   7    2.04    1.15   1
   0  -7  10    2.21    1.03   1
   0 -10   7    0.38    1.18   1
   0 -10   7    1.72    0.81   1
   0 -10   7    2.85    1.15   1
 -10   7   0    1.82    0.96   1
   0  -7 -10    0.08    1.14   1
   0  -7 -10    0.43    1.28   1
   0  -7  10    4.14    2.41   1
  10  -7   0    2.31    0.80   1
   7 -10   0    1.27    0.71   1
  -7   0  10    1.02    2.17   1
  -7   0  10    2.01    1.03   1
   0 -10  -7    1.97    1.15   1
 -10   0  -7    0.90    0.96   1
  10   0   7    1.43    1.63   1
  10  -7   0    1.76    1.08   1
  10  -7   0    1.23    1.24   1
   0  10   7    1.94    1.11   1
  -7  10   0    2.79    2.33   1
   7 -10   0    1.94    1.16   1
   7 -10   0    0.82    1.27   1
  -7  10   0    1.16    0.98   1
  -1   7  10    3.03    0.74   1
   7 -10   1    1.81    0.71   1
  -1 -10   7    1.69    0.85   1
  -1 -10   7    4.52    1.12   1
  10  -7  -1    1.93    0.64   1
  -1 -10   7    2.64    2.82   1
 -10   7  -1   -2.45    2.45   1
 -10   7  -1    1.24    0.96   1
 -10   1   7    1.90    2.56   1
 -10   1   7    1.28    1.12   1
  -1 -10   7   -0.41    1.01   1
  10  -7  -1    2.58    1.32   1
  10  -1   7    8.63    3.04   1
  -7  -1  10   -0.04    2.18   1
  -7  -1  10    1.29    1.15   1
  -7  10   1    2.49    2.21   1
   7 -10   1    2.38    1.19   1
   7 -10   1    1.78    1.28   1
 -10  -1  -7    1.38    0.94   1
   1  -7  10    2.54    0.96   1
  -7  10   1    1.54    0.98   1
  -1  -7 -10    1.00    1.12   1
   1 -10  -7    1.55    1.24   1
   1 -10  -7   -0.50    1.37   1
  10  -7  -1    0.27    1.01   1
  -1  -7 -10    1.18    1.67   1
   1  -7  10   -0.99    2.19   1
  10   1   7    0.81    1.23   1
  10  -7   1    1.60    0.89   1
   1 -10   7    3.06    2.40   1
   1  -7 -10    0.81    1.12   1
 -10   7   1    1.61    1.04   1
  -1  -7  10    2.84    2.41   1
   7 -10  -1    1.61    0.71   1
   7 -10  -1    2.48    1.11   1
   7 -10  -1   -0.09    1.20   1
  -7  10  -1    1.00    0.89   1
  -7   1  10    0.29    2.37   1
  -7   1  10    2.63    1.05   1
  -1 -10  -7    1.50    1.12   1
 -10   7   1    0.98    2.46   1
  -1  10   7    1.16    1.14   1
  10  -7   1   -0.17    1.08   1
   1 -10   7    1.19    1.23   1
  -1 -10  -7    1.23    1.23   1
  -1  -7  10    3.38    0.99   1
 -10  -1   7    1.95    2.65   1
 -10  -1   7    1.07    1.08   1
 -10   1  -7   -0.96    0.98   1
   1 -10   7    0.77    0.84   1
  -7  10  -1    6.50    2.48   1
  10  -7   1   -0.91    1.20   1
   1 -10   7    2.35    1.08   1
   7  -1  10    2.28    0.99   1
   7  -1  10    3.25    0.95   1
  -2 -10   7   -0.63    1.06   1
  -2  -7 -10    2.19    1.20   1
  -7  -2  10   -3.81    2.47   1
 -10   7  -2   -3.87    2.93   1
  10  -7  -2   -0.95    0.53   1
  10  -7  -2    0.68    1.06   1
  10  -7  -2   -0.23    1.27   1
   2 -10  -7   -0.33    1.37   1
 -10   2   7   -0.64    2.85   1
 -10   2   7    3.15    1.16   1
  -2 -10   7   -1.24    1.03   1
   7 -10   2    0.94    1.10   1
  10  -2   7    2.45    2.23   1
  -7  10   2    0.99    2.08   1
  -7  10   2    0.05    0.97   1
  -2  -7 -10    1.68    1.09   1
   2  -7  10    0.72    0.94   1
  10  -2   7   -2.60    1.14   1
  -2 -10   7    6.54    3.01   1
  -2 -10   7    1.57    0.96   1
  -7  -2  10   -1.18    1.08   1
   2 -10  -7    0.99    1.18   1
   2  -7  10   -0.11    2.15   1
   7 -10   2    1.30    0.63   1
   7 -10   2   -0.21    1.15   1
 -10   7  -2   -0.44    1.28   1
  -2   7  10    0.19    1.04   1
  -7  10  -2   -1.18    2.32   1
   2 -10   7    0.45    1.05   1
  10  -7   2    1.73    1.27   1
  -2  -7  10    1.19    1.02   1
  10  -7   2    0.18    1.03   1
  -7   2  10   -1.18    2.01   1
  10  -7   2   -0.03    0.59   1
 -10  -2   7    2.58    2.79   1
 -10  -2   7   -0.75    0.95   1
  -2 -10  -7    0.86    1.16   1
   2 -10   7   -0.33    0.80   1
   2 -10   7    1.30    1.10   1
  -7  10  -2    0.59    1.07   1
   7 -10  -2    0.33    0.67   1
   7 -10  -2    0.16    1.09   1
  -7   2  10   -1.33    0.93   1
 -10   7   2    0.37    1.00   1
   7  -2  10   -0.87    1.40   1
   7  -2  10    1.12    1.19   1
  -2  10   7    0.73    1.26   1
 -10   7   2    4.00    2.85   1
   2  -7 -10    1.77    1.11   1
   2  -7 -10    0.54    1.00   1
  -2  -7  10    0.67    2.48   1
   7 -10  -2    0.25    1.19   1
  -2 -10  -7    1.92    1.14   1
  -3  -7 -10    1.90    1.10   1
 -10   7  -3    6.10    5.07   1
  -3  -7 -10    2.28    1.13   1
   3  -7  10    1.77    2.12   1
  -3 -10   7   -1.47    2.81   1
  -3 -10   7    0.20    0.89   1
  -3 -10   7    2.31    1.15   1
  -3 -10   7    0.02    1.09   1
 -10   3   7    1.35    2.85   1
  -7  10   3    0.70    0.98   1
   3  -7  10    0.75    0.95   1
  10  -3   7    3.37    1.09   1
   7 -10   3    0.38    1.12   1
  -7  -3  10    2.25    2.77   1
   3 -10  -7    1.51    1.16   1
   3 -10  -7    0.43    1.38   1
  -7  10   3    1.90    2.25   1
 -10   3   7    0.46    1.03   1
  10  -7  -3    1.55    1.00   1
  -3   7  10    0.36    1.22   1
  -3   7  10    1.86    0.87   1
  10  -3   7   -4.53    2.76   1
  -7  -3  10    1.07    1.14   1
  10  -7  -3    2.64    1.26   1
   7 -10   3    1.37    0.76   1
  -3  10  -7   -1.24    2.55   1
 -10   7  -3    0.41    0.91   1
   7 -10   3   -0.37    1.06   1
  -7  10  -3   -1.09    2.24   1
   7 -10  -3    2.38    1.28   1
  -7  10  -3    0.84    0.77   1
  -3  -7  10    2.19    1.01   1
  -3 -10  -7    1.22    1.09   1
   7  -3  10    0.03    2.15   1
   3  -7 -10   -0.65    1.04   1
   7 -10  -3    0.35    1.06   1
  -3  -7  10    1.93    2.69   1
   7  -3  10    2.71    1.22   1
   3 -10   7    1.23    0.79   1
   7 -10  -3    0.35    0.69   1
  10  -7   3    0.82    1.12   1
 -10  -3   7    0.26    1.00   1
  10  -7   3   -0.04    0.98   1
  10  -7   3    1.05    0.72   1
   3 -10   7    1.29    1.31   1
 -10   7   3    0.27    0.99   1
  -7   3  10    3.41    2.15   1
   3  -7 -10    1.12    1.00   1
   3 -10   7    1.54    1.04   1
 -10   7   3   -0.95    2.61   1
  -3  10   7    1.54    1.48   1
 -10  -3   7   -0.99    3.12   1
  -3  10   7    0.35    0.85   1
  -7   3  10    2.24    1.09   1
  -7  -4  10    0.92    2.58   1
   7 -10   4    2.98    1.11   1
  -7  -4  10    2.05    1.18   1
  -4 -10   7    4.52    2.91   1
  10  -7  -4    2.20    1.04   1
  10  -7  -4    2.09    1.23   1
   4 -10  -7    1.33    1.26   1
   4 -10  -7    1.11    1.34   1
  -7  10   4    1.90    1.03   1
 -10   4   7    3.31    2.82   1
 -10   4   7    1.99    1.10   1
   4  -7  10    1.62    0.97   1
  -4 -10   7    0.36    0.91   1
   7 -10   4    2.29    0.69   1
   7 -10   4    1.88    1.18   1
  10  -4   7    2.81    0.98   1
  -7  10   4    4.46    2.23   1
   4  -7  10    4.24    2.21   1
  -4  -7 -10    2.87    1.11   1
 -10   7  -4    2.33    0.95   1
  -4  10  -7    4.48    3.23   1
  -4   7  10    1.78    0.85   1
  -4 -10   7    3.56    1.25   1
  -7   4  10    1.87    1.01   1
  -7   4  10    3.25    2.17   1
 -10   7   4    2.66    2.63   1
   4 -10   7    1.93    0.87   1
   7 -10  -4    3.17    1.25   1
  -4 -10  -7    4.09    1.21   1
   4 -10   7   -0.65    1.11   1
 -10   7   4    2.49    1.09   1
  -7  10  -4    2.41    0.79   1
   4  -7 -10    0.49    1.14   1
   4  -7 -10    2.48    1.05   1
   7 -10  -4    1.81    1.30   1
   7  -4  10    1.62    1.00   1
   4 -10   7    3.18    1.16   1
 -10  -4   7    2.94    3.33   1
 -10  -4   7    3.63    1.18   1
  -7  10  -4    4.89    3.12   1
  10  -7   4    1.84    0.82   1
  10  -7   4    2.28    1.05   1
  10  -7   4    3.64    1.30   1
  -4  10   7    2.67    0.96   1
  -4  -7  10   -0.51    2.60   1
   7  -4  10   -2.27    2.30   1
   7  -5 -10    7.97    1.29   1
  -7  10   5    3.57    2.26   1
  -5   7  10    5.32    1.13   1
  -5 -10   7    5.26    3.45   1
   7  -5 -10    4.86    1.13   1
   7 -10   5    6.24    1.31   1
  -7  10   5    8.55    1.56   1
  -7  -5  10    8.80    1.74   1
  10  -5   7    6.32    1.08   1
  -7  -5  10    5.54    3.01   1
   5 -10  -7    4.99    1.34   1
 -10   5   7    5.66    2.66   1
   5 -10  -7    3.31    1.34   1
  10  -7  -5    5.31    1.34   1
  -5  -7 -10    4.29    1.19   1
  -5   7  10    4.37    1.93   1
   7 -10   5   10.09    2.18   1
  -5 -10   7    5.47    1.08   1
 -10   7  -5    3.91    1.05   1
   5  -7  10    6.30    1.13   1
 -10   5   7    6.28    1.30   1
   7 -10   5    5.82    1.26   1
  10  -7  -5    5.09    1.19   1
  -5 -10   7    9.64    1.57   1
  10  -5  -7    5.11    1.30   1
   7 -10  -5    9.74    2.10   1
   7 -10  -5    6.81    1.45   1
  -7   5  10    5.64    2.25   1
 -10   7   5    3.31    1.15   1
   5 -10   7    5.13    0.97   1
 -10   7   5   10.22    3.08   1
  -5  10   7    7.33    1.95   1
  -5  10   7    6.85    1.37   1
  -5  -7  10    3.82    3.01   1
   5  -7 -10    4.95    1.27   1
   5 -10   7    6.37    1.40   1
  -7  10  -5    9.36    3.44   1
  10  -7   5    6.20    1.04   1
  10  -5  -7    5.87    1.26   1
 -10  -5   7   11.94    1.66   1
  -7   5  10    5.82    1.18   1
   5 -10   7    6.35    1.34   1
  -5 -10  -7    5.67    1.27   1
 -10  -5   7    5.79    3.23   1
   5  -7 -10    5.48    1.19   1
   7  -5  10    5.90    1.12   1
 -10  -7   6    1.76    3.78   1
   6  -7  10    5.18    1.09   1
   7  -6 -10   10.62    2.22   1
  -6   7  10    5.38    2.14   1
  10  -7  -6    8.78    2.02   1
  -7  -6  10    8.91    1.39   1
  -7  10   6    6.05    2.40   1
  -7  10   6    4.06    1.14   1
 -10   6   7    6.69    3.69   1
   7 -10   6    8.15    1.39   1
   7 -10   6   10.70    2.26   1
 -10   7  -6    1.18    1.30   1
  -6   7  10    5.67    1.13   1
  -6  -7 -10    6.69    1.33   1
  10  -6   7   10.74    1.50   1
  -6 -10   7    4.67    3.45   1
  -6 -10   7    6.98    1.17   1
  -6 -10   7   10.23    2.62   1
   7 -10   6    6.77    1.44   1
  10  -7  -6    7.95    1.97   1
   7  -6 -10    4.89    1.17   1
 -10   6   7    6.55    1.32   1
  -7  -6  10    6.87    2.96   1
   6 -10  -7    4.83    1.39   1
   6 -10  -7    4.42    1.35   1
   6 -10   7    9.33    2.16   1
  -6  -7  10   10.17    1.59   1
   7  -6  10    6.35    1.17   1
   7 -10  -6    4.51    1.44   1
  10  -6  -7    6.53    1.33   1
   6  -7 -10    4.85    1.24   1
 -10   7   6    4.34    1.22   1
  -6  10   7    4.74    2.19   1
   6  -7 -10    6.23    1.39   1
   6 -10   7    7.76    1.42   1
  -7   6  10    9.56    2.52   1
  -7   6  10    6.95    1.22   1
  -6 -10  -7    9.90    2.13   1
 -10  -6   7    6.79    3.80   1
 -10  -6   7    6.63    1.31   1
   7 -10  -6   10.08    2.17   1
  10  -6  -7    5.76    1.21   1
  -6  10   7    4.10    1.11   1
  -7 -10   6    5.63    3.80   1
  10  -7   6    7.18    1.45   1
  -6  -7  10    5.97    3.16   1
 -10   7   6   10.34    3.18   1
 -10   7   7    7.95    1.55   1
  -7   7  10    6.01    1.16   1
 -10   7   7    5.50    3.01   1
 -10  -7   7   -1.25    4.08   1
  10  -7  -7    6.54    1.40   1
  -7  10   7   11.68    2.53   1
  -7  10   7    5.25    1.17   1
   7 -10  -7    7.10    1.49   1
  10  -7   7    5.45    1.05   1
  -7 -10   7    4.51    3.62   1
  -7  -7 -10    9.12    2.31   1
  -7  -7  10   10.44    3.36   1
   7 -10   7    9.40    1.55   1
   7 -10   7   11.70    2.58   1
  -7  -7  10    8.36    1.45   1
   7 -10   7    6.27    1.48   1
   7 -10  -7    4.86    1.42   1
  10  -7  -7    5.74    1.46   1
  -7   7  10    8.77    2.47   1
   7  -7 -10   11.51    2.45   1
   7  -7 -10    5.11    1.31   1
   7  -7  10    6.52    1.22   1
  10  -8   0    1.44    1.11   1
  -8  10   0    3.31    1.03   1
   0 -10   8    0.80    0.91   1
   0 -10   8    1.89    1.15   1
   0 -10   8    1.88    1.19   1
   8 -10   0    2.94    0.74   1
   8 -10   0    4.30    1.28   1
   8 -10   0    2.46    1.28   1
   0  -8 -10    3.10    1.34   1
   0 -10   8    5.19    2.86   1
  10   0   8    4.13    1.31   1
 -10   0   8    2.11    3.02   1
  -8  10   0    2.85    2.39   1
   0  -8 -10    1.30    1.26   1
  -8   0  10    2.49    2.72   1
  -8   0  10    3.89    1.32   1
   0 -10  -8    2.43    1.29   1
 -10   0   8    2.75    1.27   1
   0  -8  10    6.30    2.89   1
  10  -8   0    5.04    1.07   1
  10  -8   0    2.73    1.38   1
 -10   8   0    2.94    0.98   1
   0  -8  10    2.76    1.04   1
 -10   8   0    4.19    2.65   1
   0 -10  -8    2.57    1.45   1
  10  -1   8    1.12    1.64   1
  -1  -8 -10   -0.22    1.19   1
   8 -10   1    1.90    1.25   1
   8 -10   1    1.74    0.75   1
  -8  -1  10    1.95    1.59   1
  -1 -10   8   -0.42    1.22   1
  -8  10   1    0.98    0.98   1
   8 -10   1    2.24    1.11   1
  -8  -1  10    2.96    2.58   1
 -10  -1  -8    1.21    1.03   1
  -1  -8 -10    2.87    1.33   1
 -10   8  -1    3.74    2.74   1
 -10   8  -1    2.13    0.96   1
   1  -8  10   -2.84    2.38   1
   1  -8  10    1.77    0.96   1
  10  -8  -1    0.43    1.08   1
  10  -8  -1    1.36    1.37   1
  -8  10   1    4.84    2.20   1
 -10   1   8    2.13    1.16   1
  -1 -10   8    2.32    1.24   1
   1 -10  -8   -0.75    1.47   1
  -1 -10   8    2.98    2.91   1
  -1 -10   8    3.13    0.97   1
  10  -8  -1    1.49    0.67   1
 -10   1   8    3.45    2.72   1
   1 -10  -8    0.72    1.27   1
  -1  10   8    2.26    1.07   1
   1  -8 -10    0.05    1.17   1
   1 -10   8    3.24    2.78   1
  -1 -10  -8    0.18    1.14   1
  -1 -10  -8    2.99    1.41   1
   1  -8 -10    0.21    1.22   1
  10  -8   1    1.09    1.27   1
   8 -10  -1    1.97    1.28   1
  10  -8   1    1.57    1.08   1
 -10   8   1    7.08    2.86   1
 -10   8   1    2.23    0.98   1
  -8   1  10    1.82    1.08   1
  -1  -8  10    3.03    2.52   1
  -1  -8  10    1.38    1.01   1
 -10  -1   8    2.55    3.08   1
  -8  10  -1    2.73    2.30   1
  -8  10  -1    2.47    0.95   1
   8  -1  10    3.19    0.86   1
   1 -10   8    2.25    0.93   1
   8 -10  -1    1.02    0.70   1
   8 -10  -1    2.95    1.27   1
  10  -8   1    2.72    0.73   1
   1 -10   8    0.88    1.12   1
 -10  -1   8    2.22    1.14   1
   1 -10   8    1.10    1.13   1
  -8   1  10   -2.85    2.55   1
   8 -10   2    0.64    0.63   1
  -2 -10   8    5.08    3.18   1
   2 -10  -8    1.69    1.49   1
 -10   8  -2    1.01    0.94   1
 -10   2   8    5.04    3.11   1
  -8  10   2    1.99    2.01   1
  -8  10   2    0.65    0.99   1
  -2  -8 -10    2.74    1.21   1
  -8  -2  10    4.13    2.65   1
  -8  -2  10   -2.83    1.21   1
 -10   2   8    1.34    1.17   1
  -2   8  10   -0.41    1.09   1
  10  -8  -2    1.39    1.35   1
  -2 -10   8    1.94    1.18   1
   2  -8  10    3.38    2.37   1
   2  -8  10    1.18    0.98   1
 -10  -2  -8   -0.91    0.94   1
  -2 -10   8   -0.15    0.94   1
  10  -8  -2    0.82    1.13   1
   2 -10  -8    3.05    1.29   1
   8 -10   2   -0.79    1.02   1
   8 -10   2    1.82    1.27   1
  10  -2   8    4.40    2.11   1
  10  -2   8    2.68    1.31   1
  -2  -8 -10   -0.23    1.20   1
  -2 -10   8   -0.76    1.11   1
  10  -8  -2    1.69    0.64   1
 -10   8  -2    3.46    3.23   1
 -10  -2   8    1.19    1.13   1
   2 -10   8    3.01    0.93   1
   2 -10   8    1.90    1.18   1
   2 -10   8   -0.54    1.15   1
   8  -2  10    1.46    1.46   1
 -10   8   2    0.51    0.92   1
   8 -10  -2    0.94    1.11   1
  10  -8   2    2.59    1.36   1
  -2 -10  -8    0.11    1.20   1
   2  -8 -10    1.85    1.25   1
   2  -8 -10    1.28    1.22   1
  -8  10  -2    1.82    2.44   1
  -8   2  10    0.03    1.01   1
  -2 -10  -8    1.85    1.22   1
   8 -10  -2    2.02    0.76   1
 -10  -2   8   -0.77    2.95   1
  -8  10  -2    0.74    0.88   1
  -2  -8  10   -1.38    2.35   1
 -10   8   2    1.15    2.41   1
  10  -8   2    1.64    0.67   1
  -8   2  10    1.96    2.29   1
  -2  -8  10    3.61    1.09   1
   8 -10  -2    1.42    1.26   1
   2 -10   8    5.27    2.71   1
   8  -2  10    1.32    1.64   1
  10  -8   2    2.43    1.17   1
   3  -8  10   -0.88    0.89   1
  10  -3   8   -0.06    1.03   1
  10  -8  -3    0.04    0.63   1
   8 -10   3   -0.04    1.20   1
  -3   8  10    0.96    0.87   1
 -10   3   8   -0.92    2.77   1
 -10   8  -3    8.23    5.17   1
  10  -3   8   -2.92    3.16   1
  -3 -10   8   -0.17    1.21   1
   8 -10   3   -0.27    0.69   1
  -8  10   3   -1.06    2.02   1
  -8  10   3   -0.78    0.96   1
  10  -8  -3    0.27    1.00   1
  -3  -8 -10   -0.16    1.16   1
  -8  -3  10    4.26    2.88   1
   3  -8  10    2.14    3.53   1
 -10   3   8    0.46    1.07   1
   3 -10  -8   -1.35    1.21   1
   3 -10  -8   -0.32    1.36   1
  -3   8  10   -0.60    1.22   1
  -3  -8 -10   -2.93    1.07   1
  -3 -10   8   -0.98    2.55   1
  -3 -10   8    0.06    0.85   1
 -10   8  -3    0.97    0.94   1
  10  -8  -3    0.70    1.25   1
   8 -10   3    0.76    1.10   1
  -3  -8  10    0.85    1.00   1
   3  -8 -10   -0.64    1.16   1
   8 -10  -3   -0.85    1.21   1
  -3 -10  -8    1.29    1.13   1
   3 -10   8   -0.06    1.17   1
   3 -10   8    0.72    1.17   1
  -3  -8  10   -2.94    2.33   1
   8 -10  -3   -0.03    0.62   1
  -8   3  10    0.40    3.11   1
  -8   3  10   -0.93    1.02   1
 -10   8   3    2.15    2.77   1
  -3 -10  -8   -0.04    1.14   1
   3  -8 -10    1.20    1.13   1
  -3  10   8    0.17    1.34   1
   3 -10   8    0.41    0.76   1
  10  -8   3    0.61    1.29   1
 -10   8   3    1.64    0.90   1
 -10  -3   8   -0.01    1.06   1
 -10  -3   8   -3.60    2.96   1
   8  -3  10    0.06    1.01   1
   8  -3  10   -0.79    1.85   1
  -8  10  -3   -2.34    2.74   1
  -8  10  -3   -0.47    0.81   1
  10  -8   3   -0.43    0.72   1
  10  -8   3    1.10    1.11   1
   8 -10  -3   -0.70    1.15   1
  -4  -8 -10    0.37    1.32   1
 -10   4   8    1.27    2.84   1
  -4 -10   8   -3.31    2.94   1
  -8  10   4    1.04    2.18   1
  -8  10   4    1.17    1.02   1
  -4  -8 -10    0.51    1.12   1
   8 -10   4   -0.15    1.12   1
   8 -10   4   -2.20    1.26   1
  -4 -10   8    0.19    0.94   1
  10  -4   8    0.57    0.96   1
  10  -8  -4   -0.29    0.94   1
  10  -8  -4   -1.30    1.22   1
  -8  -4  10   -3.58    1.05   1
  -4 -10   8   -1.29    1.29   1
   4  -8  10   -1.90    2.19   1
   4  -8  10    0.18    0.95   1
  -4 -10   8   -2.96    1.10   1
  -4   8  10   -0.29    1.38   1
  -4   8  10   -0.80    0.80   1
 -10   8  -4   -1.01    0.83   1
  -8  -4  10    4.07    2.81   1
 -10   4   8   -0.31    1.05   1
   4 -10  -8   -1.36    1.15   1
   4 -10  -8   -0.52    1.26   1
   8 -10   4   -0.26    0.68   1
   4  -8 -10   -0.31    1.19   1
  -8  10  -4   -0.48    0.71   1
  -4 -10  -8    0.47    1.10   1
  -4  10   8   -1.33    1.52   1
  10  -8   4   -1.49    1.14   1
 -10   8   4    0.36    2.73   1
  -4  10   8    0.04    0.86   1
   4 -10   8   -1.66    1.25   1
  -8  10  -4    6.24    2.89   1
   8 -10  -4    0.62    0.68   1
   8 -10  -4    0.71    1.18   1
   8 -10  -4    0.70    1.26   1
  -4  -8  10    4.41    2.74   1
  -8   4  10   -1.36    0.99   1
   8  -4  10    3.88    2.46   1
   8  -4  10    0.43    1.01   1
   4 -10   8    0.02    1.26   1
  -8   4  10    0.07    2.24   1
 -10   8   4   -0.11    0.95   1
  10  -8   4   -0.31    1.04   1
   4  -8 -10   -0.04    1.05   1
  10  -8   4    0.52    0.71   1
   4 -10   8    0.04    0.82   1
 -10  -4   8    1.26    3.35   1
 -10  -4   8   -0.38    1.05   1
   5 -10  -8    0.14    1.19   1
   5 -10  -8    0.32    1.28   1
  -8  10   5   -1.92    1.93   1
  10  -8  -5   -0.22    1.00   1
  -8  -5  10    1.90    1.18   1
 -10   5   8    0.81    1.09   1
  -8  -5  10    2.86    2.88   1
  10  -5   8    0.99    0.95   1
  -5 -10   8    0.99    0.96   1
  -5 -10   8   -0.74    1.42   1
   8 -10   5    0.96    0.74   1
   5  -8  10    0.25    0.96   1
   8 -10   5   -0.90    1.22   1
   8 -10   5    0.06    1.18   1
  -5   8  10    0.68    0.86   1
  -5  -8 -10    0.26    1.19   1
  -8  10   5    0.28    0.96   1
  10  -8  -5    0.17    1.25   1
 -10   8  -5   -0.90    1.46   1
 -10   5   8    0.29    2.87   1
  -5   8  10   -0.23    1.61   1
  -5 -10   8    3.23    3.43   1
  -5  10   8    1.54    1.81   1
  -5 -10  -8    0.85    1.16   1
  10  -8   5   -1.30    1.07   1
   8  -5  10   -0.61    0.95   1
  10  -8   5   -0.10    1.19   1
 -10  -5   8    7.07    3.90   1
 -10  -5   8   -2.21    1.06   1
  -8   5  10   -2.88    2.09   1
 -10   8   5   -1.06    2.82   1
 -10   8   5   -0.26    1.03   1
   8 -10  -5    1.59    1.29   1
   8 -10  -5    1.07    1.38   1
  -8   5  10    1.96    1.08   1
   5 -10   8    3.19    1.38   1
   5  -8 -10    1.44    1.26   1
   5  -8 -10    0.18    1.17   1
   5 -10   8   -0.05    0.72   1
  -8  10  -5   -0.83    0.81   1
   5 -10   8   -0.82    1.34   1
  -5  -8  10    0.02    2.81   1
  10  -8   5    0.48    0.79   1
  -5  10   8    1.49    0.85   1
   8 -10   6   -1.05    0.76   1
  -8  10   6    0.35    2.22   1
  -6 -10   8    1.33    1.73   1
   6 -10  -8    0.68    1.20   1
 -10   6   8    2.21    2.78   1
  10  -6   8    1.35    0.99   1
  -6   8  10    3.37    2.14   1
  -6 -10   8    6.53    3.68   1
  -6   8  10    1.57    1.03   1
  -8  -6  10    0.92    1.21   1
  10  -8  -6    1.17    1.12   1
   8  -6 -10    1.67    1.12   1
   8 -10   6    3.00    1.34   1
   6  -8  10    1.68    0.99   1
  -8  -6  10    2.97    4.63   1
  10  -8  -6    0.33    1.28   1
   8  -6 -10   -1.03    1.22   1
   8 -10   6    3.30    1.35   1
  -6  -8 -10   -0.25    1.26   1
   6 -10  -8   -0.11    1.21   1
  -8  10   6    0.38    0.99   1
 -10   6   8    1.18    1.12   1
 -10   8   6   -1.63    2.37   1
   8  -6  10    0.74    0.99   1
   8 -10  -6    1.16    1.35   1
   6  -8 -10    0.47    1.28   1
   6 -10   8    0.38    0.86   1
   6 -10   8   -1.77    1.61   1
  -8   6  10   -3.17    2.24   1
  -8   6  10    0.32    1.04   1
  -6 -10  -8    0.40    1.15   1
   6  -8 -10    2.50    1.22   1
   8 -10  -6    0.09    1.19   1
  10  -6  -8    1.03    1.21   1
  10  -8   6   -0.14    0.83   1
  -6  10   8   -1.08    1.84   1
  -6  10   8    0.68    0.96   1
 -10   8   6   -0.56    1.01   1
 -10  -6   8    5.15    3.96   1
 -10  -6   8    0.40    1.10   1
  10  -6  -8    1.22    1.20   1
  -8  -7  10   -0.89    1.22   1
  -8  10   7    1.13    1.06   1
  10  -7   8   -0.76    0.88   1
  -8  10   7    0.96    2.15   1
   8  -7 -10    0.09    1.45   1
 -10   7   8    0.70    2.82   1
  -7   8  10    0.35    2.18   1
  -8  -7  10    4.06    3.39   1
  -7 -10   8   -3.93    3.96   1
   7  -8  10    1.26    1.04   1
  -7  -8 -10    2.70    1.45   1
   8 -10   7    0.81    0.91   1
   8 -10   7   -1.46    1.40   1
   8 -10   7   -1.87    1.28   1
   7 -10  -8    1.23    1.30   1
  -7   8  10    1.10    1.02   1
  10  -8  -7    0.02    1.20   1
   7 -10  -8    1.34    1.22   1
  -7 -10   8    0.65    1.96   1
 -10   7   8   -0.24    1.10   1
   8  -7 -10   -0.33    1.15   1
 -10  -8   7   -1.62    4.49   1
  10  -7  -8    0.71    1.20   1
  10  -7  -8    2.40    1.27   1
  -7  10   8   -1.32    2.07   1
  -7 -10  -8    0.24    1.31   1
 -10  -7   8   -2.95    4.23   1
  -7  -8  10    4.20    3.62   1
   8 -10  -7    3.55    1.33   1
 -10   8   7    1.01    1.12   1
  -7  10   8    3.87    1.21   1
   8 -10  -7   -0.52    1.79   1
  -8   7  10    1.47    2.43   1
  -8 -10   7    2.06    5.02   1
   7  -8 -10   -0.62    1.19   1
   7 -10   8    0.91    0.82   1
   7 -10   8    0.14    1.65   1
   8  -7  10    0.33    0.97   1
  10  -8   7    0.86    0.89   1
  -8   7  10    0.45    1.05   1
 -10   8   7    4.01    2.92   1
   7 -10   8    1.78    1.45   1
   7  -8 -10    1.15    1.45   1
  -7  -8  10    0.82    1.39   1
 -10  -7   8    1.66    1.21   1
  10  -8   8    0.39    0.87   1
  10  -8  -8    2.04    1.29   1
  -8 -10   8  -11.12    4.32   1
 -10   8   8   -0.80    2.83   1
  -8  -8  10    0.81    1.35   1
  -8   8  10   -1.05    2.29   1
  -8 -10  -8    1.58    1.45   1
  -8  -8  10    0.16    4.18   1
  -8  10   8   -0.37    2.12   1
 -10   8   8   -0.72    1.27   1
  -8  10   8    0.72    1.17   1
  -8  -8 -10    0.95    1.58   1
 -10  -8   8   -2.13    4.23   1
 -10  -8   8    0.98    1.19   1
   8  -8 -10   -1.61    1.45   1
   8  -8 -10   -2.30    1.62   1
   8  -8  10    0.50    0.95   1
  10  -8  -8    0.29    1.37   1
   8 -10   8    0.92    0.91   1
   8 -10  -8    1.22    1.44   1
   8 -10  -8   -0.26    1.35   1
  -8   8  10   -0.91    1.03   1
  10  -9   0    1.10    0.68   1
   9 -10   0    1.54    0.72   1
   0 -10   9    3.87    2.72   1
   0  -9  10    2.01    1.00   1
   0  -9  10    2.26    3.02   1
   9 -10   0    1.69    1.28   1
  -9  10   0    0.10    0.91   1
   0  -9 -10    0.45    1.37   1
  10  -9   0    0.39    1.18   1
  10  -9   0    2.36    1.42   1
  -9  10   0    2.70    2.74   1
   0 -10   9   -0.47    0.94   1
   0 -10   9   -2.02    1.27   1
 -10   9   0    2.66    1.04   1
   9 -10   0    2.25    1.39   1
  -9   0  10    0.50    1.16   1
   0 -10  -9   -0.23    1.25   1
   0 -10  -9    3.34    1.55   1
 -10   0   9    5.88    3.23   1
  -9   0  10    2.25    3.09   1
   0  -9 -10    1.17    1.41   1
 -10   9   0    0.24    2.79   1
 -10   0   9   -2.67    1.12   1
 -10   9  -1    2.31    1.00   1
 -10   9  -1   -3.63    2.71   1
   1 -10  -9    2.44    1.56   1
  -9  -1  10    1.33    2.84   1
   1  -9  10   -0.22    0.92   1
  -1 -10   9    0.30    2.66   1
  -1 -10   9    0.51    0.95   1
   1 -10  -9   -0.07    1.26   1
  -1  -9 -10    0.00    1.32   1
  10  -9  -1   -0.15    0.63   1
   9 -10   1    1.59    1.30   1
 -10   1   9    2.14    3.15   1
  -9  -1  10    2.85    1.26   1
  -1  -9 -10    0.70    1.38   1
   9 -10   1    0.07    0.64   1
  -9  10   1   -2.86    2.09   1
  -9  10   1   -0.64    0.96   1
  10  -9  -1    1.24    1.21   1
  10  -9  -1    2.11    1.42   1
  10  -1   9   -1.01    1.28   1
 -10   1   9   -0.36    1.11   1
   9 -10   1    1.19    1.16   1
   1 -10   9    2.03    2.85   1
  -1  10   9    0.99    0.91   1
  10  -9   1    0.80    0.68   1
  10  -9   1    0.72    1.09   1
  10  -9   1    1.64    1.38   1
  -9  10  -1   -2.68    2.46   1
  -9  10  -1   -0.54    0.92   1
   9 -10  -1    0.82    0.70   1
  -1 -10  -9    0.21    1.36   1
 -10   9   1   -0.36    2.46   1
 -10  -1   9   -0.86    1.16   1
  -1  -9  10   -0.90    2.81   1
 -10  -1   9   -0.87    2.95   1
   1  -9 -10    1.46    1.35   1
   1  -9 -10   -0.26    1.30   1
  -1 -10  -9   -0.32    1.16   1
   9 -10  -1    1.36    1.19   1
   9 -10  -1    0.13    1.38   1
  -9   1  10    1.49    3.98   1
   1 -10   9    0.16    1.00   1
  -1  -9  10   -0.15    0.99   1
  -9   1  10   -0.11    1.10   1
 -10   9   1   -1.33    0.91   1
  -9  10   2    0.72    1.04   1
  -2  -9 -10    1.23    1.27   1
  -9  -2  10   -0.35    3.06   1
  -9  -2  10    0.71    1.17   1
  -9  10   2   -2.80    2.01   1
  -2   9  10    0.55    0.93   1
 -10   2   9   -1.06    3.71   1
  10  -9  -2   -1.27    1.29   1
  10  -2   9   -1.23    1.73   1
  -2 -10   9   -3.32    1.42   1
  -2 -10   9    2.78    1.68   1
   9 -10   2    0.42    0.66   1
   9 -10   2    0.52    1.10   1
   9 -10   2    0.97    1.25   1
   2  -9  10    0.73    0.96   1
  -2  -9 -10    0.66    1.32   1
   2 -10  -9    0.27    1.28   1
 -10   9  -2    3.62    3.42   1
 -10   9  -2    1.23    0.97   1
  10  -9  -2    0.16    0.69   1
   2 -10  -9    2.11    1.50   1
 -10   2   9    1.04    1.12   1
   2  -9  10    2.71    2.60   1
  -2 -10   9    0.00    0.88   1
  -2 -10   9    1.19    3.13   1
  10  -9  -2   -0.07    1.17   1
   2 -10   9    3.93    1.43   1
   2  -9 -10    0.56    1.37   1
   2 -10   9    1.99    1.00   1
  10  -9   2   -0.73    1.24   1
   9 -10  -2   -0.08    1.09   1
   9 -10  -2   -1.75    1.22   1
  -9   2  10   -1.33    2.52   1
 -10  -2   9    6.21    3.38   1
  -9  10  -2   -5.73    2.45   1
  -9   2  10   -0.08    1.09   1
  -2 -10  -9   -0.61    1.17   1
 -10   9   2    0.94    2.28   1
  -9  10  -2    1.71    0.97   1
  -2  -9  10   -1.76    2.99   1
  10  -9   2    0.94    0.72   1
  -2  10   9    0.38    1.06   1
  10  -9   2   -0.73    1.04   1
   9 -10  -2    0.38    0.74   1
   2  -9 -10    0.42    1.32   1
  -2 -10  -9    0.10    1.30   1
   9  -2  10   -0.03    1.46   1
 -10  -2   9   -1.57    1.18   1
  -2  -9  10    0.19    0.97   1
 -10   9   2    0.11    1.01   1
   2 -10   9   -0.29    2.97   1
  10  -3   9    0.32    2.21   1
  10  -3   9    1.27    1.20   1
   3 -10  -9    0.71    1.37   1
  -3   9  10   -2.09    1.17   1
  10  -9  -3    1.21    1.25   1
 -10   9  -3    2.28    0.94   1
  -9  10   3   -4.59    2.10   1
  -9  10   3    0.30    1.01   1
  10  -9  -3    0.22    0.60   1
  10  -9  -3    0.52    1.08   1
   9 -10   3    1.39    1.16   1
  -3  -9 -10    0.80    1.30   1
  -3  -9 -10   -1.12    1.25   1
 -10   3   9    1.47    2.65   1
 -10   3   9    0.86    1.16   1
   9 -10   3   -1.09    0.63   1
  -9  -3  10   -1.06    2.71   1
  -9  -3  10    0.94    1.17   1
  -3 -10   9   -0.28    1.55   1
   3  -9  10   -0.64    0.93   1
  -3 -10   9   -2.64    3.19   1
  -3 -10   9   -1.17    0.91   1
   3 -10  -9   -0.65    1.30   1
   9 -10   3    0.84    1.27   1
   3  -9  10    3.10    2.61   1
  -3 -10   9    3.29    1.48   1
   3  -9 -10    0.38    1.21   1
  10  -9   3   -0.85    1.26   1
  -3 -10  -9    0.18    1.20   1
   9  -3  10   -0.48    1.99   1
   9  -3  10   -2.07    1.05   1
   3 -10   9   -0.13    0.90   1
   3  -9 -10    0.77    1.34   1
  -9   3  10   -0.82    1.04   1
  -3  -9  10   -1.01    2.89   1
  -3  -9  10    0.50    1.08   1
 -10   9   3   -1.33    2.35   1
  -9  10  -3    3.11    3.31   1
  -9  10  -3   -0.31    0.87   1
  -9   3  10   -1.63    2.45   1
  10  -9   3    1.10    1.21   1
  -3 -10  -9    0.21    1.27   1
 -10   9   3   -0.11    0.96   1
   9 -10  -3   -0.36    0.66   1
   9 -10  -3    0.81    1.18   1
   9 -10  -3   -0.88    1.25   1
  -3  10   9   -0.45    1.20   1
 -10  -3   9  -10.27    2.73   1
 -10  -3   9   -0.54    1.16   1
  10  -9   3    0.03    0.70   1
   3 -10   9   -0.89    2.71   1
   3 -10   9    0.20    1.57   1
  10  -4   9   -1.55    0.96   1
   9 -10   4    0.03    0.69   1
 -10   4   9    1.88    1.15   1
  -9  -4  10   -1.67    3.56   1
  10  -9  -4    0.29    1.06   1
   4 -10  -9   -0.38    1.35   1
  -9  10   4    2.90    2.30   1
  -9  -4  10    0.07    1.17   1
  10  -9  -4   -0.50    1.24   1
   4  -9  10    0.31    0.97   1
   9 -10   4    0.84    1.41   1
  -4 -10   9   -2.18    2.09   1
   4 -10  -9    0.89    1.30   1
  10  -9  -4    0.50    0.66   1
  -9  10   4   -0.32    1.02   1
   9 -10   4   -1.03    1.13   1
  -4   9  10    0.77    1.50   1
  -4   9  10    0.46    0.90   1
  -4 -10   9   -0.38    1.65   1
 -10   9  -4   -0.17    0.82   1
   4  -9  10    0.53    2.54   1
  -4  -9 -10   -1.94    1.19   1
  -4 -10   9    4.39    3.02   1
  -4 -10   9    0.76    1.01   1
  -4  -9 -10   -0.06    1.35   1
 -10   4   9   -0.42    2.64   1
  -9   4  10   -0.06    1.07   1
 -10  -4   9   -0.24    3.31   1
 -10  -4   9   -0.08    1.08   1
  -4 -10  -9    0.83    1.28   1
  10  -9   4   -0.86    0.68   1
  -4  10   9    1.20    1.59   1
   4 -10   9   -0.71    0.84   1
  -4 -10  -9   -0.09    1.19   1
   9  -4  10    0.33    1.08   1
  10  -9   4   -0.01    1.32   1
   9 -10  -4    0.93    1.30   1
  -4  -9  10    1.74    5.00   1
  -4  -9  10   -1.09    1.05   1
  -9   4  10   -1.75    2.56   1
  -4  10   9   -0.62    0.87   1
  -9  10  -4    0.32    0.78   1
   4  -9 -10    0.96    1.36   1
   4  -9 -10    1.74    1.26   1
   4 -10   9    5.27    1.90   1
   9 -10  -4    0.38    0.71   1
   9  -4  10    3.33    2.56   1
   9 -10  -4   -0.32    1.11   1
 -10   9   4    0.75    1.02   1
  10  -9   4    0.38    1.17   1
   9 -10   5   -1.76    1.31   1
   9 -10   5   -0.54    1.24   1
  10  -5   9   -0.58    0.99   1
  -5   9  10    0.35    0.91   1
   5 -10  -9   -0.04    1.26   1
   5  -9  10    0.61    1.00   1
  -5 -10   9    0.51    3.44   1
   9 -10   5    0.50    0.75   1
  -9  -5  10    3.16    3.69   1
  -9  -5  10    1.87    1.26   1
   5 -10  -9   -0.86    1.30   1
  -9  10   5    0.28    0.97   1
  -5  -9 -10    0.76    1.36   1
  10  -9  -5    0.68    1.11   1
 -10   5   9   -5.41    2.57   1
  -5 -10   9   -0.70    1.05   1
  -5 -10   9    2.58    1.81   1
  -5 -10   9    3.54    1.47   1
  -5   9  10   -0.38    1.67   1
 -10   5   9   -0.27    1.08   1
  -9  10   5    0.65    2.22   1
 -10   9  -5    0.32    0.92   1
  -9   5  10    1.80    2.62   1
  -5  10   9   -2.61    1.64   1
 -10  -5   9    6.03    4.08   1
  -9  10  -5   -0.02    0.84   1
   9 -10  -5    0.63    1.12   1
 -10   9   5    1.19    2.46   1
 -10   9   5    0.11    1.03   1
  -9   5  10    0.18    1.03   1
  -5  10   9    0.19    0.90   1
   5  -9 -10    1.06    1.39   1
   5 -10   9    0.70    0.89   1
   5 -10   9    2.36    2.72   1
   9  -5  10    0.34    0.99   1
   5  -9 -10    2.37    1.26   1
  10  -9   5    0.62    0.80   1
  10  -9   5    2.44    1.24   1
  -5  -9  10   -0.91    3.47   1
  -5 -10  -9    0.30    1.19   1
  10  -9   5    0.18    1.32   1
 -10  -5   9    0.55    1.11   1
 -10   6   9   -0.82    3.01   1
  -6  -9 -10    1.21    1.48   1
   6 -10  -9   -0.52    1.31   1
 -10   6   9   -0.04    1.03   1
  10  -6   9    0.38    1.02   1
   9 -10   6   -1.24    0.81   1
   6  -9  10   -0.93    0.91   1
   9 -10   6   -2.14    1.25   1
  -9  10   6   -0.44    2.32   1
  -9  10   6   -0.40    1.04   1
   6 -10  -9   -0.78    1.27   1
  -9  -6  10   -0.16    1.17   1
  10  -9  -6   -0.36    1.18   1
  10  -9  -6    2.12    1.47   1
   9 -10   6   -0.13    1.35   1
  -6   9  10    1.34    1.89   1
  -6   9  10   -0.23    0.92   1
  -9  -6  10    0.70    3.52   1
  -6 -10   9   -0.86    4.49   1
   6 -10   9   -0.87    0.93   1
 -10  -6   9    0.45    1.17   1
   6  -9 -10    1.57    1.29   1
  10  -9   6   -0.70    0.81   1
   9 -10  -6   -0.98    1.15   1
 -10   9   6   -0.27    2.28   1
 -10   9   6    0.12    1.04   1
  -6  10   9   -0.44    0.82   1
   6  -9 -10    1.59    1.50   1
   9 -10  -6   -0.55    1.27   1
  -6  10   9   -0.53    1.86   1
  -9   6  10   -3.28    2.59   1
  -9   6  10    1.22    1.13   1
  -6 -10  -9   -0.17    1.34   1
   9  -6  10   -0.23    0.96   1
  -6  -9  10    0.67    3.69   1
  10  -7   9   -0.51    0.99   1
  -7 -10   9   -3.61    2.47   1
   9  -7 -10   -1.42    1.46   1
   9 -10   7    0.56    0.88   1
   9 -10   7   -0.68    1.59   1
   9 -10   7    1.87    1.55   1
   7 -10  -9   -1.08    1.41   1
   7 -10  -9    0.75    1.37   1
  -9  10   7    0.16    1.31   1
  -7  -9 -10   -1.85    1.49   1
  -9  -7  10    1.37    3.87   1
  -9  -7  10    0.05    1.19   1
 -10   7   9    1.76    2.94   1
  -7   9  10   -3.32    1.81   1
  -7   9  10   -0.46    0.94   1
  -9  10   7    2.35    2.35   1
 -10   7   9    0.37    1.15   1
   7  -9  10   -0.37    1.09   1
   9  -7 -10    1.29    1.90   1
  10  -9  -7   -1.25    1.13   1
  10  -9  -7    2.01    1.36   1
  -7 -10   9   -1.71    4.34   1
   9 -10  -7    1.41    1.38   1
  -7  10   9   -2.18    1.92   1
   9  -7  10   -1.07    0.92   1
  -9   7  10    1.02    2.58   1
  -9   7  10   -0.47    1.04   1
  -7 -10  -9   -0.19    1.43   1
   7 -10   9    1.18    1.14   1
   7  -9 -10   -1.31    1.47   1
  10  -9   7    0.05    0.86   1
  -7  -9  10   -0.06    3.99   1
   7  -9 -10    0.50    1.58   1
 -10   9   7    3.52    2.98   1
 -10   9   7   -1.62    1.46   1
 -10  -7   9   -5.70    4.34   1
   9 -10  -7   -0.07    1.42   1
  -7  10   9    0.49    1.04   1
 -10  -7   9   -0.37    1.10   1
  10  -7  -9   -0.91    1.39   1
  10  -7  -9    0.36    1.28   1
  -7  -9  10   -1.58    1.42   1
  10  -9  -8    0.92    1.37   1
  10  -8   9   -1.54    1.01   1
   9 -10   8   -0.80    0.88   1
  10  -9  -8    1.82    1.71   1
   8  -9  10    1.03    1.00   1
   9  -8 -10    0.84    1.63   1
   9  -8 -10    1.01    1.34   1
  -8   9  10    0.37    1.15   1
 -10   8   9    0.29    1.17   1
   8 -10  -9    1.39    1.37   1
  -8 -10   9   -3.45    4.81   1
  -8   9  10    1.29    2.08   1
  -9  10   8    0.32    2.20   1
  -9  10   8    0.29    1.05   1
  -8  -9 -10   -2.32    1.64   1
 -10  -9   8    2.20    1.84   1
  -9  -8  10   17.63    5.12   1
  -9  -8  10   -0.70    1.22   1
  -8 -10   9    3.06    4.30   1
 -10   8   9    0.70    2.74   1
 -10   9   8    0.86    2.34   1
 -10   9   8    0.88    1.16   1
  -9  -8 -10   -0.87    1.74   1
   8  -9 -10   -0.96    1.71   1
 -10  -8   9  -10.63    4.72   1
 -10  -8   9    0.06    1.21   1
  -9   8  10   -6.56    2.41   1
  -9   8  10   -2.33    1.03   1
  -8  -9  10   16.25    5.10   1
  -8  -9  10    1.35    1.40   1
  -8  10   9   -0.73    2.10   1
  -8  10   9    1.39    1.06   1
   8  -9 -10    0.07    1.36   1
   8 -10   9    0.07    0.91   1
   9 -10  -8    3.43    1.66   1
   9 -10  -8   -2.08    1.25   1
   9  -8  10   -0.61    1.00   1
  10  -8  -9   -1.14    1.75   1
  10  -8  -9    1.44    1.38   1
  10  -9   8   -0.33    0.89   1
 -10  -9   9    0.13    1.19   1
 -10   9   9   -0.16    2.28   1
 -10   9   9    0.85    1.06   1
  -9 -10  -9   -2.49    1.80   1
  -9 -10   9    1.50    1.29   1
  -9  -9 -10   -0.79    1.96   1
  -9  -9  10   -2.37    5.21   1
  -9  -9  10    0.13    1.43   1
  -9   9  10    3.55    2.28   1
  -9   9  10   -0.01    1.11   1
  -9  10   9    2.65    2.24   1
  -9  10   9    0.92    1.14   1
   9 -10  -9   -0.69    1.68   1
   9 -10  -9    0.12    1.50   1
   9 -10   9   -1.35    1.00   1
   9  -9 -10    0.02    1.94   1
   9  -9 -10    0.83    1.42   1
   9  -9  10    1.54    1.08   1
  10  -9  -9    2.32    1.66   1
  10  -9  -9   -0.39    1.30   1
  10  -9   9    0.66    1.03   1
 -10   0  10    9.35    3.48   1
 -10   0  10    7.06    1.38   1
 -10  10   0   -0.03    2.97   1
 -10  10   0    6.86    1.25   1
   0 -10 -10    3.76    1.64   1
   0 -10 -10    2.66    1.61   1
   0 -10  10    7.23    3.20   1
   0 -10  10    8.09    1.62   1
  10 -10   0    9.08    1.21   1
  10 -10   0    5.22    1.50   1
  10 -10   0    7.82    1.69   1
 -10  -1  10    2.08    3.26   1
 -10  -1  10    3.40    1.37   1
 -10   1  10    2.83    3.37   1
 -10   1  10    3.03    1.20   1
 -10  10  -1    4.32    3.23   1
 -10  10  -1    5.56    1.07   1
 -10  10   1    2.00    2.98   1
 -10  10   1    7.23    1.24   1
  -1 -10 -10    5.17    1.59   1
  -1 -10 -10    0.66    1.54   1
  -1 -10  10    3.96    3.31   1
  -1 -10  10    3.31    1.12   1
   1 -10 -10    4.44    1.61   1
   1 -10 -10    0.86    1.50   1
   1 -10  10    6.15    3.22   1
   1 -10  10    4.08    1.13   1
  10 -10  -1    4.77    0.84   1
  10 -10  -1    5.08    1.33   1
  10 -10  -1    4.58    1.51   1
  10 -10   1    3.90    0.85   1
  10 -10   1    5.32    1.41   1
  10 -10   1    6.54    1.61   1
 -10  -2  10   -0.90    3.16   1
 -10  -2  10    1.99    1.31   1
 -10   2  10    0.21    2.98   1
 -10   2  10    2.45    1.28   1
 -10  10  -2    2.58    3.44   1
 -10  10  -2    1.35    0.94   1
 -10  10   2    5.42    3.90   1
 -10  10   2    3.31    1.09   1
  -2 -10 -10    2.22    1.41   1
  -2 -10 -10    2.07    1.46   1
  -2 -10  10    3.39    3.01   1
  -2 -10  10    2.72    1.14   1
  -2  10  10    1.87    0.91   1
   2 -10 -10    1.52    1.54   1
   2 -10 -10    2.65    1.45   1
   2 -10  10    5.64    3.23   1
   2 -10  10    1.61    1.11   1
  10 -10  -2    3.10    0.78   1
  10 -10  -2    3.35    1.34   1
  10 -10   2    3.01    0.80   1
  10 -10   2    0.39    1.17   1
  10 -10   2    1.59    1.42   1
  10  -2  10    1.28    1.99   1
 -10  -3  10    2.18    3.52   1
 -10  -3  10    2.18    1.23   1
 -10   3  10    4.09    2.84   1
 -10   3  10   -0.07    1.10   1
 -10  10  -3    2.80    0.99   1
 -10  10   3    3.77    2.50   1
 -10  10   3   -0.13    1.01   1
  -3 -10 -10    0.10    1.40   1
  -3 -10 -10    0.82    1.40   1
  -3 -10  10    0.13    3.38   1
  -3 -10  10   -0.40    1.05   1
  -3  10  10    0.66    1.22   1
   3 -10 -10    1.50    1.49   1
   3 -10 -10    0.81    1.34   1
   3 -10  10   -1.32    2.92   1
   3 -10  10    1.45    1.06   1
  10 -10  -3    1.28    0.77   1
  10 -10  -3    0.70    1.14   1
  10 -10  -3    1.82    1.34   1
  10 -10   3    1.21    0.77   1
  10 -10   3    3.65    1.35   1
  10 -10   3    1.13    1.39   1
  10  -3  10    3.25    2.03   1
 -10  -4  10   -1.29    3.63   1
 -10  -4  10    2.92    1.32   1
 -10   4  10    6.51    3.24   1
 -10   4  10    4.89    1.28   1
 -10  10  -4    2.58    0.96   1
 -10  10   4    3.20    2.55   1
 -10  10   4    3.68    1.21   1
  -4 -10 -10    3.02    1.57   1
  -4 -10 -10    3.47    1.52   1
  -4 -10  10    2.82    3.59   1
  -4 -10  10    3.85    1.26   1
  -4  10  10    6.56    1.60   1
   4 -10 -10    2.46    1.54   1
   4 -10 -10    4.55    1.45   1
   4 -10  10    3.38    2.99   1
   4 -10  10    2.92    1.08   1
  10 -10  -4    3.21    0.75   1
  10 -10  -4    3.10    1.20   1
  10 -10  -4    3.32    1.41   1
  10 -10   4    3.25    0.89   1
  10 -10   4    2.57    1.39   1
  10 -10   4    3.66    1.62   1
  10  -4  10    6.69    2.57   1
  10  -4  10    4.31    1.27   1
 -10  -5  10    1.03    3.84   1
 -10  -5  10    5.39    1.36   1
 -10   5  10    8.16    2.96   1
 -10   5  10    3.67    1.20   1
 -10  10  -5    3.90    0.98   1
 -10  10   5    8.48    2.84   1
 -10  10   5    2.94    1.19   1
  -5 -10 -10    2.21    1.58   1
  -5 -10 -10    3.21    1.48   1
  -5 -10  10    6.23    4.29   1
  -5  10  10    1.51    1.75   1
  -5  10  10    4.49    1.06   1
   5 -10 -10    4.47    1.71   1
   5 -10 -10    3.78    1.64   1
   5 -10  10    7.99    3.33   1
   5 -10  10    3.36    1.18   1
  10 -10  -5    3.18    0.82   1
  10 -10  -5    3.38    1.36   1
  10 -10  -5    1.82    1.53   1
  10 -10   5    1.28    0.88   1
  10 -10   5    4.34    1.50   1
  10 -10   5    3.74    1.79   1
  10  -5  10    2.55    1.15   1
 -10  -6  10    6.47    4.13   1
 -10  -6  10    2.73    1.25   1
 -10   6  10    3.39    3.08   1
 -10   6  10    3.09    1.69   1
 -10  10   6    3.27    2.52   1
 -10  10   6    3.98    1.21   1
  -6 -10 -10   -0.49    1.70   1
  -6 -10  10    8.35    4.49   1
  -6  10  10    2.29    1.91   1
  -6  10  10   -1.23    1.34   1
   6 -10 -10    3.92    1.74   1
   6 -10 -10    2.47    1.42   1
   6 -10  10    1.98    1.05   1
  10 -10  -6    4.75    1.65   1
  10 -10   6    2.14    1.45   1
  10 -10   6    4.74    1.60   1
  10 -10   6   -0.38    1.48   1
  10  -6  10    3.48    1.12   1
 -10  -7  10    4.93    4.56   1
 -10  -7  10    2.77    1.27   1
 -10   7  10   -0.40    2.85   1
 -10   7  10    0.86    1.16   1
 -10  10   7    2.84    2.40   1
 -10  10   7   -0.57    1.05   1
  -7 -10 -10   -4.82    1.85   1
  -7 -10  10    4.03    4.76   1
  -7 -10  10    1.40    1.57   1
  -7  10  10   -1.75    1.90   1
  -7  10  10    0.60    1.02   1
   7 -10 -10   -0.90    1.35   1
   7 -10  10    1.78    1.14   1
  10 -10  -7    1.49    1.43   1
  10 -10  -7   -1.36    1.39   1
  10 -10   7    1.20    0.94   1
  10  -7  10    1.09    1.04   1
 -10  -8  10    2.44    5.25   1
 -10  -8  10    1.41    1.25   1
 -10   8  10   -0.51    2.79   1
 -10   8  10    0.03    1.16   1
 -10  10   8   -1.25    2.34   1
 -10  10   8    1.94    1.11   1
  -8 -10 -10    3.74    2.10   1
  -8 -10  10    2.98    5.21   1
  -8 -10  10   -0.03    2.45   1
  -8  10  10    1.94    2.17   1
  -8  10  10    1.99    1.05   1
   8 -10 -10    1.07    1.85   1
   8 -10 -10    0.34    1.47   1
   8 -10  10    0.38    1.03   1
  10 -10  -8    4.99    1.60   1
  10 -10  -8    1.33    1.46   1
  10 -10   8    1.08    0.97   1
  10  -8 -10    2.63    1.88   1
  10  -8 -10    1.65    1.50   1
  10  -8  10    1.73    1.04   1
 -10 -10  -9    2.37    2.11   1
 -10 -10   9    0.00    1.21   1
 -10  -9 -10   -6.24    2.32   1
 -10  -9  10  -13.14    5.89   1
 -10  -9  10    0.76    1.32   1
 -10   9  10    1.26    2.59   1
 -10   9  10   -1.50    1.09   1
 -10  10   9    1.21    2.90   1
 -10  10   9    0.63    1.12   1
  -9 -10 -10   -0.99    2.27   1
  -9 -10  10    4.52    5.41   1
  -9 -10  10    0.08    1.39   1
  -9  10  10    0.38    2.37   1
  -9  10  10    0.37    0.97   1
   9 -10 -10    0.34    2.14   1
   9 -10 -10   -0.32    1.46   1
   9 -10  10   -0.24    1.01   1
  10 -10  -9   -2.85    1.88   1
  10 -10  -9    1.36    1.54   1
  10 -10   9   -0.98    0.95   1
  10  -9 -10    0.68    2.12   1
  10  -9 -10    0.61    1.49   1
  10  -9  10   -0.78    1.01   1
 -10 -10 -10   -4.82    2.80   1
 -10 -10  10    2.47    1.39   1
 -10  10  10    0.94    2.44   1
 -10  10  10    0.25    1.05   1
  10 -10 -10   -1.45    2.28   1
  10 -10 -10    0.10    1.50   1
  10 -10  10    1.30    1.04   1
 -11   0   0   14.44    4.26   1
 -11   0   0   12.26    1.50   1
   0 -11   0   12.90    1.21   1
   0 -11   0   14.22    2.08   1
   0 -11   0   13.56    2.02   1
   0   0  11   13.63    1.89   1
   0   0  11   13.56    2.10   1
   0  11   0   16.35    2.20   1
 -11   0  -1    4.83    1.11   1
 -11   0   1    4.04    3.14   1
 -11   0   1    2.23    1.05   1
  -1 -11   0    1.84    0.67   1
  -1 -11   0    2.53    1.13   1
  -1 -11   0    2.04    1.18   1
  -1  11   0    1.64    1.77   1
   0  -1  11    5.09    1.51   1
   0  -1  11    1.50    1.60   1
   0   1  11    1.73    1.09   1
   0   1  11    2.10    1.25   1
   1 -11   0    3.03    0.70   1
   1 -11   0    1.17    1.07   1
   1 -11   0    2.28    1.25   1
   1  11   0    1.29    1.41   1
   1   0  11    1.04    1.10   1
   1   0  11    3.19    1.26   1
   0  11   1    0.89    1.62   1
 -11  -1   0    2.30    0.97   1
 -11   1   0    5.51    3.19   1
 -11   1   0    1.33    0.90   1
  -1   0  11    3.42    1.46   1
  -1   0  11    1.52    1.48   1
   0 -11  -1    0.92    0.61   1
   0 -11  -1    1.36    1.04   1
   0 -11  -1    0.70    1.07   1
   0 -11   1    2.31    0.70   1
   0 -11   1    2.07    1.02   1
   0 -11   1    1.99    1.25   1
   0  11  -1    1.93    1.81   1
  -1  -1  11    7.48    1.72   1
  -1  -1  11    4.41    1.77   1
  -1 -11   1    2.88    1.17   1
   1  11  -1    1.60    1.64   1
   1  11   1    3.69    1.60   1
 -11   1  -1    2.27    0.95   1
 -11   1   1   -0.62    2.85   1
 -11   1   1    1.57    0.88   1
  -1 -11  -1    2.69    0.70   1
  -1 -11  -1    2.47    1.16   1
  -1 -11  -1    3.38    1.21   1
  -1 -11   1    3.31    0.74   1
  -1 -11   1    2.39    1.11   1
  -1   1  11    3.52    2.24   1
  -1  11  -1    0.92    1.88   1
  -1  11   1    2.49    1.42   1
   1 -11  -1    2.31    0.67   1
   1 -11  -1    2.18    1.19   1
   1 -11  -1    3.17    1.35   1
   1 -11   1    1.76    0.64   1
   1 -11   1    1.52    1.01   1
   1 -11   1    2.40    1.31   1
   1  -1  11    2.99    1.36   1
   1  -1  11    1.85    1.88   1
   1   1  11    4.76    1.00   1
   1   1  11    3.54    1.05   1
 -11  -1  -1    0.98    0.93   1
 -11  -1   1    5.16    3.00   1
 -11  -1   1    1.88    1.03   1
  -1   1  11    2.28    1.31   1
 -11   0  -2   11.80    1.44   1
 -11   0   2    8.59    1.47   1
  -2 -11   0    7.35    1.17   1
  -2 -11   0    9.68    1.85   1
  -2  11   0   11.78    2.13   1
   0  -2  11    5.80    1.77   1
   0  -2  11    8.97    1.97   1
   0   2  11    9.38    1.35   1
 -11   0   2    9.23    3.39   1
   2 -11   0    8.92    2.09   1
   2   0  11    5.89    1.20   1
   0  11  -2   11.38    2.21   1
   0  11   2    9.11    1.84   1
   2   0  11    8.90    1.47   1
   0 -11  -2    9.64    1.58   1
   0 -11   2    9.60    1.18   1
   0 -11   2    9.17    2.00   1
   0   2  11    6.05    1.18   1
   2 -11   0   10.25    1.13   1
   2 -11   0   11.63    2.16   1
  -2   0  11    7.77    1.88   1
   0 -11  -2   11.92    1.12   1
 -11   2   0   21.74    4.23   1
 -11   2   0    8.84    1.52   1
  -2   0  11    8.46    1.91   1
   0 -11   2   10.19    2.06   1
   0 -11  -2    8.73    1.45   1
  -2  11   1    4.34    1.72   1
  -1   2  11    3.03    1.15   1
  -1   2  11    2.21    1.36   1
   1  -2  11    0.39    1.47   1
   1  -2  11    2.72    1.64   1
  -2 -11  -1    3.88    1.08   1
  -1 -11   2    4.56    1.18   1
 -11  -2   1    3.19    1.07   1
 -11   2  -1    4.12    1.10   1
   1  11   2    3.47    1.54   1
 -11   1   2    3.45    1.13   1
  -2 -11  -1    5.29    1.05   1
  -2  -1  11    2.42    1.88   1
  -1  11  -2    2.74    1.93   1
   2 -11   1    3.72    0.72   1
   2 -11   1    3.57    1.31   1
   2 -11   1    2.81    1.40   1
 -11  -1  -2    1.96    0.93   1
   1 -11  -2    2.22    1.30   1
  -1 -11   2    4.09    0.75   1
   1 -11  -2    3.92    0.73   1
  -1 -11   2    4.97    1.23   1
   1 -11  -2    2.86    1.16   1
 -11   1   2    5.27    2.90   1
  -1 -11  -2    2.90    0.66   1
  -2   1  11    1.64    1.50   1
   2 -11  -1    4.56    1.43   1
   2 -11  -1    2.62    1.21   1
  -1 -11  -2    2.20    1.29   1
   1 -11   2    3.82    1.21   1
   1 -11   2    3.55    1.27   1
  -1 -11  -2    2.65    1.05   1
 -11   2   1    6.72    3.13   1
 -11   2   1    1.82    1.02   1
   2 -11  -1    3.83    0.71   1
  -2  11  -1    3.72    1.72   1
  -2 -11   1    4.90    0.75   1
  -1  -2  11   -0.53    1.61   1
   1 -11   2    4.66    0.80   1
  -1  11   2    1.99    1.52   1
  -2   1  11    0.09    1.46   1
 -11  -1   2    2.55    1.38   1
   2  -1  11    2.18    1.24   1
   2  -1  11    1.33    1.29   1
 -11  -1   2   -3.55    2.70   1
  -2 -11   1    3.49    1.08   1
 -11   1  -2    4.10    1.06   1
   2 -11   2    2.52    0.71   1
   2 -11   2    3.73    1.19   1
  -2   2  11    6.55    1.57   1
  -2   2  11    3.13    1.45   1
   2 -11   2    4.82    1.38   1
 -11  -2   2   -0.77    3.31   1
 -11  -2   2    4.66    1.08   1
 -11   2  -2    3.81    1.00   1
 -11   2   2    5.89    3.17   1
 -11   2   2    2.22    1.33   1
  -2 -11  -2    4.47    0.70   1
  -2 -11  -2    3.51    1.13   1
  -2 -11   2   -3.67    2.85   1
  -2 -11   2    4.63    0.80   1
  -2 -11   2    7.73    1.82   1
  -2  -2  11    6.29    2.22   1
  -2  -2  11    6.62    2.16   1
  -2  11  -2    2.95    2.07   1
  -2  11   2    4.05    1.69   1
   2  -2  11    4.45    1.53   1
   2  -2  11    3.55    1.60   1
  11  -2  -2    5.26    1.09   1
  11   2   2   11.89    2.82   1
   2 -11  -2    3.35    1.45   1
   2 -11  -2    5.12    1.44   1
   2 -11  -2    5.04    1.02   1
   0  11  -3    2.92    1.81   1
   3   0  11    1.94    0.71   1
   3   0  11    2.46    0.82   1
  11  -3   0    4.32    0.76   1
   3 -11   0    2.63    1.39   1
   0 -11   3    2.96    1.14   1
   0 -11   3    3.53    1.24   1
  -3  11   0    6.65    2.04   1
  -3 -11   0    3.69    1.04   1
   0 -11  -3    3.44    0.67   1
   0 -11  -3    3.56    1.22   1
   0 -11  -3    2.14    1.19   1
   0 -11   3    1.81    0.70   1
 -11   3   0   12.60    3.51   1
 -11   3   0    7.01    1.38   1
  -3   0  11    4.67    1.94   1
 -11   0   3    0.37    2.74   1
 -11   0   3    4.50    1.14   1
  -3 -11   0    3.18    0.78   1
   0  11   3    1.84    1.49   1
 -11   0  -3    4.11    1.01   1
   0   3  11    3.74    0.73   1
   3 -11   0    2.63    0.86   1
   3 -11   0    3.06    1.13   1
  11   0   3   -5.09    3.77   1
   0  -3  11    5.30    2.03   1
   0   3  11    3.66    0.69   1
  -1   3  11    1.62    0.98   1
 -11  -1  -3    2.09    0.89   1
  -1 -11   3    0.36    0.67   1
   1 -11  -3    0.93    0.61   1
  11  -3  -1    2.91    0.84   1
   3 -11   1    2.44    1.22   1
   3 -11   1    0.66    1.28   1
  -1   3  11    1.03    1.03   1
  -3  11   1    1.36    1.80   1
 -11   1   3    1.36    3.06   1
 -11   1   3    0.24    0.91   1
  -3 -11  -1    2.33    0.72   1
   1  11   3    1.06    1.33   1
   3 -11   1   -0.32    0.62   1
  -1 -11   3   -0.82    0.98   1
  -1 -11   3    1.27    1.10   1
 -11   3  -1    4.06    3.12   1
  -1  11  -3    1.67    1.99   1
   1  -3  11   -2.62    1.61   1
 -11   3  -1    1.02    0.94   1
   1 -11  -3    1.19    1.34   1
  -3  -1  11    0.35    1.93   1
   1  -3  11    1.18    1.76   1
   1 -11   3   -0.01    1.03   1
  -1  11   3    0.09    1.35   1
 -11   3   1   -2.41    2.61   1
   3  -1  11    2.56    1.23   1
   1 -11   3    0.49    1.22   1
  -3 -11   1    0.57    0.66   1
   3  -1  11   -0.03    1.10   1
   3 -11  -1    0.54    1.94   1
  -1 -11  -3    0.08    1.21   1
  11   1   3    2.28    3.71   1
  -3   1  11    0.18    1.79   1
  -3   1  11    1.11    1.58   1
  -1 -11  -3    0.16    0.61   1
  -1  -3  11    0.01    1.94   1
 -11  -1   3   -3.26    2.68   1
  -3  11  -1    1.45    1.90   1
   3 -11  -1    0.22    1.42   1
  11  -3   1    1.61    0.73   1
   3 -11  -1    1.03    0.85   1
  -3 -11   1    1.32    0.99   1
 -11   1  -3    0.49    0.96   1
   1 -11   3    0.28    0.61   1
 -11  -1   3    0.97    0.90   1
  -2 -11   3   -1.46    2.78   1
  -2 -11   3    2.52    1.08   1
  -2  11  -3    2.19    1.91   1
  -3  11   2    3.24    1.84   1
  -2   3  11    1.50    1.31   1
  -2   3  11    1.09    1.26   1
  -2   3  11    0.87    0.97   1
  -2 -11   3    2.97    0.80   1
 -11   3  -2    1.71    0.99   1
  -3 -11  -2    2.51    0.77   1
  -3 -11  -2    0.92    1.01   1
   2 -11  -3    2.18    1.37   1
  11  -3  -2    0.56    0.59   1
   2 -11  -3    1.41    1.22   1
   2  -3  11   -1.44    1.61   1
  -3  -2  11    0.07    2.10   1
 -11   2   3    1.02    2.80   1
 -11   2   3    2.09    1.05   1
   2 -11  -3    3.64    1.00   1
   3 -11   2    1.44    1.38   1
   2  -3  11    3.09    1.77   1
   3 -11   2    1.06    0.66   1
   3 -11   2    1.64    1.24   1
 -11  -2   3    2.63    2.97   1
  -3  11  -2    2.35    1.94   1
  -3   2  11    1.71    1.56   1
  -3 -11   2    1.56    0.75   1
  -3   2  11   -2.65    1.60   1
  -3   2  11   -0.37    1.03   1
 -11  -2   3    3.23    1.08   1
 -11   2  -3    1.57    0.91   1
  -2  11   3    1.38    1.52   1
 -11   3   2    1.05    2.96   1
 -11   3   2    1.38    0.97   1
   2 -11   3    0.52    0.67   1
   2 -11   3    1.99    1.18   1
   2 -11   3    1.99    1.28   1
  -3 -11   2    2.32    0.98   1
   3  -2  11    0.42    1.43   1
   3  -2  11    0.41    1.38   1
  -2 -11  -3    1.67    0.64   1
  11  -3   2   -0.01    0.85   1
   3 -11  -2    3.01    1.40   1
   3 -11  -2    1.30    1.49   1
  -2 -11  -3    1.15    1.12   1
  11   2   3    7.24    2.53   1
  -2  -3  11    1.06    1.94   1
   3 -11  -2    1.91    0.67   1
   3 -11  -3    0.61    0.60   1
  -3  -3  11    2.54    2.12   1
  -3   3  11   -0.40    1.41   1
  -3   3  11   -0.28    0.90   1
   3  -3  11    0.15    1.65   1
  -3 -11  -3   -0.44    0.97   1
  -3  11   3   -0.11    1.64   1
   3 -11   3    0.55    0.65   1
   3 -11   3    0.00    1.14   1
   3 -11   3    1.04    1.28   1
   3  -3  11    5.22    1.75   1
  -3 -11  -3    0.75    0.61   1
  -3 -11   3    2.21    3.03   1
  11   3   3    1.30    2.31   1
 -11   3   3    4.99    2.75   1
 -11   3   3   -0.10    1.01   1
 -11  -3   3    0.52    1.03   1
 -11   3  -3   -0.91    0.89   1
  -3 -11   3    1.05    0.77   1
  -3 -11   3    0.92    1.00   1
   3 -11  -3    1.30    1.27   1
   3 -11  -3    1.84    1.52   1
  11  -3   3   -2.08    0.95   1
  -3  11  -3   -0.72    1.79   1
 -11  -3   3   -5.90    3.29   1
 -11   0  -4    1.62    0.84   1
   0 -11   4    1.49    1.20   1
   0  -4  11    2.65    1.96   1
   4 -11   0    2.00    0.67   1
   0 -11  -4    2.17    0.68   1
   0 -11  -4    1.49    1.19   1
   0 -11  -4    2.56    1.37   1
  -4  11   0    1.04    1.95   1
  -4  11   0    0.80    1.09   1
  11   0   4    0.58    2.47   1
  -4   0  11   -0.77    1.93   1
   0 -11   4    1.73    1.42   1
   0 -11   4    3.33    1.14   1
 -11   4   0   -3.84    2.57   1
 -11   0   4   -0.18    3.06   1
 -11   0   4   -0.02    0.83   1
  -4 -11   0   -0.85    0.69   1
  -4 -11   0    1.32    0.93   1
   4 -11   0    2.04    1.19   1
   4 -11   0    0.51    1.30   1
   0  11   4    0.68    1.39   1
 -11   4   0    1.40    1.17   1
  11  -4   0    2.01    0.63   1
  -4 -11  -1   -0.33    0.94   1
 -11   4  -1    4.10    3.26   1
   1 -11  -4   -0.85    0.59   1
   1 -11  -4    0.74    1.19   1
   1 -11  -4    1.07    1.34   1
  -4  11   1    1.18    1.95   1
  -4  11   1    0.37    0.75   1
  -1  -4 -11   -1.00    0.69   1
   1  11   4    1.37    1.32   1
  11  -4  -1    0.44    0.61   1
   1  -4  11    1.50    1.91   1
   1  -4  11    0.49    1.01   1
  -1  11  -4   -1.66    1.79   1
  -1 -11   4   -1.17    2.38   1
 -11  -1  -4   -0.13    0.83   1
  -1 -11   4    1.21    1.06   1
  -1 -11   4    0.54    1.17   1
   4 -11   1    0.97    0.60   1
 -11   4  -1    0.84    0.96   1
  -4 -11  -1    2.67    0.75   1
   4 -11   1    0.55    1.31   1
  -1 -11   4    1.52    0.76   1
  -1   4  11    0.22    0.80   1
  -4  -1  11   -1.20    1.98   1
 -11   1   4    3.45    2.82   1
  -1   4  11    0.45    0.91   1
 -11   1   4    0.45    1.03   1
  -1 -11  -4   -0.79    0.56   1
  -1 -11  -4    0.22    1.09   1
 -11  -1   4   -0.57    3.07   1
  -4   1  11   -2.59    1.00   1
 -11   1  -4    1.33    0.91   1
   1  -4 -11   -2.27    1.09   1
   1 -11   4    0.52    1.14   1
  -4   1  11    0.51    1.74   1
  -4  11  -1    0.92    1.80   1
 -11  -1   4   -2.03    0.83   1
   1 -11   4    1.24    1.13   1
   4 -11  -1    0.39    0.60   1
  -4 -11   1   -0.44    0.74   1
  -4 -11   1   -0.56    1.12   1
   4  -1  11   -0.24    0.97   1
   4  -1  11    0.18    0.99   1
  11   1   4    8.29    2.41   1
  -1  -4  11    0.13    1.97   1
  -1 -11  -4    1.04    1.13   1
 -11   4   1   -0.95    2.96   1
 -11   4   1   -0.41    1.02   1
   1  -4 -11   -1.12    0.64   1
   4 -11  -1    0.22    1.33   1
  11  -4   1    1.78    0.66   1
   1 -11   4    0.60    0.68   1
  -1  11   4    1.06    1.33   1
   4 -11  -1    0.47    1.18   1
  11  -4  -2   -1.47    0.53   1
   2 -11  -4   -0.25    1.34   1
 -11   4  -2   -0.50    0.85   1
   2  -4  11   -5.59    1.79   1
   2  -4  11    2.39    1.93   1
   2  -4  11    0.58    1.02   1
  -2  -4 -11   -1.50    1.30   1
  -2   4  11   -0.56    1.11   1
   4 -11   2    0.88    0.59   1
   4 -11   2   -0.68    1.25   1
   4 -11   2    1.07    1.24   1
  11   4   2   -2.24    2.60   1
  -2  11  -4    4.56    2.04   1
  -2   4  11    2.16    1.89   1
  -2 -11   4    0.78    2.57   1
  -2 -11   4   -0.19    0.75   1
  -2 -11   4   -1.37    0.99   1
  -2 -11   4    0.95    1.18   1
  -2   4  11   -3.04    0.84   1
  -4  -2  11   -0.77    2.02   1
  -4 -11  -2   -0.01    1.00   1
 -11   2   4    2.59    2.98   1
  -4  11   2    0.19    1.77   1
  -4  11   2   -0.39    0.75   1
  -2  -4 -11    1.58    0.75   1
   2 -11  -4    1.18    1.19   1
 -11   2   4   -0.59    0.97   1
   4 -11  -2   -0.16    1.14   1
   2  -4 -11   -2.48    0.98   1
 -11  -2   4    6.74    3.29   1
  -2  -4  11    0.95    2.19   1
  -4 -11   2   -0.20    0.77   1
   4  -2  11    1.14    2.00   1
   2 -11   4    0.14    0.62   1
   2 -11   4   -0.30    1.12   1
   2 -11   4    1.67    1.25   1
  -2  11   4    0.03    1.44   1
   4 -11  -2   -1.07    1.32   1
  -2 -11  -4    0.28    1.07   1
  -4   2  11    2.49    1.67   1
  -4   2  11    0.24    0.91   1
  -2 -11  -4    0.47    0.65   1
   4 -11  -2   -0.20    0.55   1
 -11  -2   4    0.22    1.03   1
 -11   2  -4    1.19    0.85   1
   4  -2  11   -0.20    1.34   1
  11  -4   2   -1.82    0.78   1
  11   2   4   -0.89    2.17   1
  -4  11  -2   -1.81    1.75   1
 -11   4   2    0.94    2.63   1
 -11   4   2   -1.46    0.89   1
   2  -4 -11    0.25    0.70   1
   4 -11   3    1.88    1.51   1
   3  -4  11    1.54    1.91   1
   4 -11   3    2.36    1.28   1
  -4  11   3    2.72    1.90   1
   3 -11  -4    5.46    1.61   1
  -3  -4 -11    3.57    0.92   1
   3  -4  11    6.27    1.99   1
 -11   3   4    2.84    1.14   1
  -4 -11  -3    4.64    0.87   1
   3 -11  -4    4.06    1.34   1
   4 -11   3    3.33    0.75   1
 -11   3   4    5.01    3.00   1
  -3   4  11    2.49    1.46   1
  -3   4  11    3.32    0.92   1
 -11  -4   3    9.16    5.12   1
 -11   4  -3    1.41    0.97   1
  -3 -11   4    1.76    2.95   1
  -4  -3  11    3.94    2.48   1
  -3  11  -4    4.97    2.22   1
  -3 -11   4    4.41    1.17   1
  -4  11   3    3.97    0.93   1
  -3 -11   4    4.50    0.93   1
  -4 -11  -3    3.84    1.16   1
  11   4   3    2.56    2.29   1
   3  -4  11    2.74    1.09   1
  11  -3   4    6.88    1.10   1
   4  -3  11    3.52    1.17   1
   4  -3  11    3.50    1.69   1
  -4   3  11    2.95    1.69   1
 -11  -3   4   -0.99    2.81   1
 -11  -3   4    2.63    1.11   1
 -11   3  -4    1.22    0.99   1
  -4 -11   3    6.19    0.97   1
  -4  11  -3    1.61    1.97   1
   4 -11  -3    2.19    1.20   1
   4 -11  -3    2.86    0.67   1
   3 -11   4    1.44    1.27   1
  -3  -4  11    4.37    2.37   1
 -11   4   3    5.66    2.70   1
   3 -11   4    2.39    0.73   1
   3 -11   4    4.91    1.25   1
  -3  11   4    4.95    1.78   1
   4 -11  -3    2.49    1.45   1
  -3 -11  -4    3.73    0.72   1
  -3 -11  -4    3.16    1.10   1
   3  -4 -11    4.22    0.89   1
   3  -4 -11    5.12    0.91   1
 -11   4   3    3.51    1.10   1
   4  -3  11    0.46    1.76   1
  -4   3  11    3.66    0.97   1
  11   3   4    6.66    2.14   1
  11  -4   3    5.98    0.98   1
  -4 -11  -4    9.76    1.19   1
  -4 -11  -4    8.30    1.87   1
  -4  -4 -11   11.61    1.78   1
  -4  -4 -11    7.77    1.81   1
   4 -11   4    8.48    1.21   1
   4 -11   4   12.12    2.63   1
   4  -4 -11    9.35    1.69   1
   4  -4 -11    5.26    1.02   1
   4  -4  11   11.66    1.74   1
  11  -4   4    8.89    1.53   1
  -4  11  -4    8.09    2.40   1
  -4  -4  11    8.80    2.66   1
  -4   4  11    5.55    1.72   1
  -4  11   4    7.21    1.38   1
   4 -11  -4    7.51    1.42   1
  -4  11   4    6.44    2.03   1
  -4   4  11    6.75    1.09   1
 -11  -4   4    5.68    3.90   1
  -4 -11   4    7.15    1.44   1
 -11   4  -4    7.89    1.35   1
 -11   4   4    7.47    2.92   1
 -11   4   4    5.51    1.22   1
   4  -4  11    6.37    2.30   1
   4  -4  11    9.69    2.03   1
   4 -11   4    9.45    1.97   1
   4 -11  -4    9.95    2.38   1
  -4 -11   4    8.84    3.54   1
   5 -11   0    2.45    1.25   1
   0 -11  -5    1.05    1.17   1
  11  -5   0    2.00    1.08   1
  11  -5   0   -0.25    1.22   1
  -5   0  11    6.61    1.48   1
   5 -11   0    1.78    0.68   1
  11   0   5    4.37    2.30   1
  -5  11   0    0.28    0.84   1
 -11   5   0   -7.00    2.66   1
 -11   5   0    3.01    1.07   1
   0  11   5    2.98    1.38   1
  11  -5   0    4.63    0.93   1
  -5   0  11    0.27    2.08   1
 -11   0   5    4.10    3.21   1
 -11   0   5    0.13    1.00   1
  -5 -11   0    1.62    0.89   1
  -5  11   0    1.85    2.15   1
   0  -5 -11    3.76    0.98   1
   0  -5  11    2.49    2.21   1
   0  -5  11    1.64    1.09   1
   5 -11   0    0.69    1.34   1
   0 -11  -5    1.27    1.33   1
   0 -11   5    1.31    0.77   1
   0 -11   5    0.31    1.07   1
   0 -11   5   -1.10    1.18   1
 -11   0  -5    0.36    0.89   1
  -1   5  11    0.25    0.61   1
  -1  11  -5   -0.89    1.98   1
  -1  -5 -11    1.85    1.03   1
   1 -11  -5   -1.51    1.13   1
  -1   5  11   -0.83    0.71   1
 -11  -1  -5    0.45    0.91   1
  -1 -11   5    0.35    1.14   1
  -5  -1  11   -1.60    2.09   1
 -11   1   5    2.49    3.10   1
 -11   1   5   -0.54    1.04   1
   1  -5  11   -1.45    1.96   1
  11  -5  -1   -0.35    0.56   1
  -1 -11   5   -0.30    1.05   1
  11  -5  -1    0.87    1.26   1
   5 -11   1   -0.26    0.62   1
  11  -1   5    0.33    2.44   1
   5 -11   1   -0.23    1.24   1
  -5  11   1   -2.12    2.00   1
  -5  11   1    1.31    0.77   1
  11  -5  -1    0.77    0.91   1
  -1 -11   5    0.86    0.79   1
   5 -11   1    0.58    1.15   1
 -11   5  -1    0.39    0.90   1
   1  -5  11    0.09    1.07   1
 -11   5  -1   -2.08    3.10   1
   1 -11  -5    0.53    1.40   1
  -5   1  11   -1.47    1.88   1
   5 -11  -1    0.00    0.61   1
 -11   1  -5   -1.11    0.79   1
  -5   1  11   -3.07    0.99   1
  11  -5   1    0.16    0.62   1
 -11   5   1   -5.91    2.67   1
 -11   5   1   -0.55    0.94   1
  -5 -11   1    2.12    0.92   1
   5 -11  -1   -0.80    1.13   1
   5 -11  -1   -0.30    1.28   1
  -1 -11  -5    0.49    1.22   1
  -1 -11  -5    0.28    0.63   1
  -1 -11  -5   -0.21    1.05   1
  -5  11  -1    0.94    0.78   1
  -1  -5  11    0.11    2.14   1
 -11  -1   5   -1.52    4.90   1
 -11  -1   5    1.10    1.06   1
   1 -11   5    0.23    0.69   1
   1 -11   5   -1.25    1.09   1
   1 -11   5   -0.23    1.25   1
   1  -5 -11   -1.13    1.08   1
   1  -5 -11   -0.05    0.87   1
   5  -1  11    1.07    0.87   1
   5  -1  11   -0.65    0.83   1
  11   1   5   -0.64    2.02   1
  -5  11  -1    1.63    1.90   1
  -1  11   5    0.93    1.31   1
  -2 -11   5    0.61    1.15   1
   2  -5  11    1.17    1.99   1
   2  -5  11   -0.26    1.04   1
  -2 -11   5   -0.08    0.79   1
  -2 -11   5    1.12    1.09   1
   2 -11  -5   -1.73    1.15   1
   5 -11   2    0.62    0.66   1
   5 -11   2   -1.33    1.02   1
   5 -11   2    0.25    1.24   1
  -5  11   2    1.30    2.09   1
  -5  11   2   -0.33    0.84   1
  -2  -5 -11   -0.21    0.96   1
 -11   2   5    0.41    2.86   1
 -11   5  -2   -1.72    1.20   1
  -2  11  -5    2.71    2.18   1
  -5  -2  11   -0.63    2.25   1
  11  -5  -2   -0.42    1.15   1
   2 -11  -5    0.90    1.46   1
 -11   2   5    0.14    1.05   1
  11  -5  -2    0.83    1.06   1
  11  -5  -2    1.36    0.59   1
  -2   5  11    0.51    1.09   1
  -2 -11   5   -0.55    2.85   1
  -2  -5 -11   -0.36    1.09   1
  -2  11   5    0.37    1.39   1
  -2 -11  -5   -0.12    1.24   1
   2 -11   5    0.12    0.70   1
  -5 -11   2   -1.71    0.86   1
   2  -5 -11    0.49    0.86   1
  -5   2  11    2.34    1.78   1
   5  -2  11   -0.93    1.29   1
  -2 -11  -5    0.08    0.84   1
 -11  -2   5    0.20    1.07   1
  -2  -5  11    0.69    2.32   1
   2 -11   5    0.39    1.10   1
   2 -11   5    1.62    1.24   1
  11  -5   2    1.31    0.82   1
 -11   5   2    2.64    3.03   1
  -5  11  -2    1.74    2.00   1
   5 -11  -2    0.61    0.64   1
   5 -11  -2   -1.14    1.05   1
   5 -11  -2    0.45    1.32   1
   5  -2  11    0.91    1.31   1
 -11  -2   5    2.46    3.21   1
 -11   5   2   -0.69    0.94   1
 -11   2  -5    0.34    0.86   1
   2  -5 -11   -0.92    0.86   1
  -2 -11  -5    0.94    0.71   1
  -5   2  11    3.14    0.99   1
  -3 -11   5    1.53    3.03   1
  11  -5  -3    4.03    1.27   1
  -5  11   3    4.99    0.97   1
  -3  -5 -11    4.50    1.06   1
  -3  -5 -11    5.95    1.14   1
  -3 -11   5    4.62    1.10   1
  -3 -11   5    3.37    1.22   1
  11  -3   5    1.02    1.14   1
   3  -5  11    5.11    1.23   1
   3 -11  -5    1.70    1.30   1
   3 -11  -5    5.76    1.65   1
  -3   5  11    3.48    1.53   1
  -3   5  11    4.63    0.95   1
   3  -5  11    4.73    2.10   1
   5 -11   3    5.00    1.29   1
 -11   5  -3    3.71    0.95   1
  -5  -3  11    5.52    2.56   1
  -5  11   3    2.14    1.99   1
   5 -11   3    3.82    1.35   1
  -3  11  -5    4.98    2.57   1
 -11   3   5    1.43    2.76   1
 -11   3   5    3.59    1.21   1
  -5 -11  -3    4.61    1.18   1
  11  -5  -3    2.99    1.13   1
   5 -11   3    3.85    0.84   1
  -5   3  11    3.20    0.97   1
  -3  11   5    0.83    1.59   1
  -5  -3 -11    6.79    1.73   1
  -5   3  11    3.33    1.85   1
  11  -5   3    3.67    0.87   1
  11   3   5    5.92    1.78   1
   5 -11  -3    5.80    1.11   1
   5 -11  -3    4.10    1.34   1
  -5 -11   3    7.55    1.50   1
  -3  -5  11    3.89    2.53   1
   3 -11   5    3.59    0.87   1
   3 -11   5    2.35    1.23   1
 -11   5   3    4.35    3.13   1
   3  -5 -11    8.89    1.72   1
   3  -5 -11    2.56    0.97   1
 -11   3  -5    2.81    1.00   1
   5 -11  -3    4.06    1.49   1
 -11   5   3    1.77    1.04   1
  -3 -11  -5    5.26    0.82   1
  -3 -11  -5    5.13    1.25   1
 -11  -3   5    5.41    3.10   1
 -11  -3   5    5.70    1.18   1
  -5  11  -3    7.08    2.39   1
  -5 -11   3    4.96    1.26   1
   5  -3  11    4.11    1.64   1
   5  -3  11    4.46    1.12   1
   3 -11   5    2.38    1.31   1
  -4  11  -5    7.65    2.91   1
   4 -11  -5   11.09    2.31   1
   4 -11  -5    6.75    1.62   1
  -4  -5 -11   10.59    1.91   1
  -5  11   4    8.43    2.12   1
 -11   4   5    6.43    3.27   1
  11  -4   5    7.13    1.55   1
   5 -11   4    7.64    1.21   1
   5 -11   4    8.27    2.12   1
  -5  11   4   10.68    1.41   1
   5 -11   4   10.12    2.02   1
   4  -5  11    6.49    1.94   1
 -11   5  -4    9.93    1.38   1
  -4   5  11    9.04    1.97   1
  -4   5  11    7.82    1.12   1
  -5 -11  -4   11.64    2.04   1
  -4  -5 -11   14.51    1.85   1
  -4 -11   5   16.06    3.55   1
  -5  -4  11    5.84    2.70   1
   4  -5  11   10.53    1.75   1
 -11   4   5    9.75    1.63   1
  11  -5  -4   11.29    1.97   1
  11  -5  -4    7.04    1.41   1
  11  -5   4   10.00    1.36   1
   5 -11  -4    9.65    2.26   1
  -4 -11  -5    7.77    1.28   1
  -4 -11  -5   11.23    2.01   1
   5  -4  11    8.38    1.79   1
   4  -5 -11    5.27    1.09   1
   5 -11  -4   10.42    1.27   1
   5 -11  -4   10.92    2.31   1
  -5   4  11    9.10    2.07   1
  -5   4  11   11.68    1.34   1
   5  -4  11    1.88    2.17   1
   5  -4  11    6.33    1.70   1
   4 -11   5    7.39    1.27   1
  -5  11  -4    7.44    2.49   1
  -4  11   5   10.05    2.05   1
  -5  -4 -11    9.01    1.28   1
 -11   5   4   12.24    1.70   1
  -5 -11   4    7.21    1.44   1
  -5 -11   4   13.65    2.34   1
 -11   5   4   13.52    3.21   1
 -11  -4   5   12.02    3.49   1
 -11  -4   5   12.41    1.58   1
 -11   4  -5   10.34    1.36   1
  -4  -5  11    7.42    2.71   1
  -4  11   5   10.57    1.47   1
   4 -11   5    8.72    1.59   1
   4 -11   5    9.63    1.98   1
   5  -5  11   12.98    1.71   1
   5 -11   5    8.98    1.98   1
   5 -11   5   10.11    2.18   1
 -11  -5   5   11.74    4.07   1
 -11   5  -5    6.97    1.43   1
  -5 -11   5   15.88    3.99   1
  -5 -11   5   11.08    1.75   1
  11  -5  -5   10.27    2.11   1
  11  -5   5    7.61    1.44   1
   5  -5  11    8.96    2.04   1
   5 -11  -5   13.22    2.38   1
   5  -5 -11   10.42    1.66   1
  -5 -11   5   12.66    2.46   1
  -5  -5 -11   10.45    1.42   1
  -5  -5  11    2.16    2.68   1
  -5   5  11    8.53    1.97   1
  -5   5  11    7.17    1.38   1
  -5  11  -5   10.57    3.21   1
  -5  11   5    7.65    1.39   1
   5 -11  -5    9.04    1.68   1
   5 -11   5   11.03    1.34   1
 -11   5   5   11.78    1.64   1
 -11   5   5   14.69    3.51   1
  -5 -11  -5   12.31    2.13   1
 -11   0  -6    0.46    0.85   1
   0 -11   6    1.13    2.70   1
  11  -6   0    0.78    0.61   1
  11  -6   0    2.19    1.09   1
   0 -11   6    1.02    0.83   1
   6 -11   0    1.19    1.14   1
   6 -11   0    1.05    1.31   1
  -6  11   0    0.87    1.90   1
  -6  11   0    3.24    0.90   1
   0  -6 -11    1.14    1.12   1
  11  -6   0    0.54    1.16   1
 -11   6   0    0.26    0.88   1
   0 -11   6    2.55    1.19   1
   0 -11   6   -0.71    1.24   1
 -11   0   6   -0.67    3.16   1
 -11   0   6    0.52    1.01   1
   0 -11  -6    0.03    1.36   1
  -6   0  11    1.72    1.14   1
   6 -11   0    0.62    0.64   1
   0  11   6    3.05    1.31   1
   0  -6 -11    2.46    1.16   1
   0  -6  11    4.39    2.49   1
   0  -6  11    2.18    1.12   1
   0 -11  -6    4.01    1.28   1
  -6   0  11    1.77    2.29   1
 -11   6   0    0.62    3.10   1
   1 -11  -6   -2.65    1.33   1
  -1  -6 -11    0.23    1.07   1
  -6  11   1    0.55    0.83   1
   1 -11  -6    1.34    1.32   1
  -6  -1  11    0.76    2.33   1
  -6  -1  11   -1.17    1.06   1
 -11   6  -1    0.25    0.87   1
  -1 -11   6    0.38    0.82   1
  11  -6  -1    0.26    1.18   1
 -11  -1  -6    0.73    0.86   1
   6 -11   1   -0.09    1.12   1
   6 -11   1    0.19    1.25   1
   1  -6  11    1.24    1.06   1
   1  -6  11   -4.00    2.07   1
  -1 -11   6   -2.31    1.08   1
  -1 -11   6   -0.64    2.77   1
  -1  -6 -11    1.11    1.11   1
  11  -1   6   -0.86    2.21   1
 -11   6  -1   -3.19    2.70   1
  -1 -11   6    0.24    1.12   1
  -6  11   1   -1.87    1.80   1
  11  -6  -1   -0.08    0.93   1
  11  -6  -1   -2.11    1.14   1
 -11   1   6   -0.45    0.98   1
 -11   1   6    0.22    2.87   1
   6 -11   1    0.04    0.64   1
  -6   1  11   -1.56    2.00   1
 -11   6   1    1.55    0.97   1
  -1 -11  -6   -0.14    1.15   1
  -1 -11  -6   -1.39    1.28   1
   6 -11  -1   -0.76    1.24   1
  -1  11   6    0.62    1.21   1
  -1  -6  11    0.07    1.02   1
   1 -11   6   -0.03    1.16   1
  -6   1  11   -0.48    1.01   1
   6 -11  -1    0.61    0.65   1
  -6  11  -1    1.15    2.32   1
   1 -11   6   -2.81    1.15   1
  -6  11  -1   -0.87    0.74   1
   1  -6 -11   -0.74    0.99   1
 -11  -1   6   -3.63    3.02   1
 -11  -1   6   -0.53    0.96   1
   6 -11  -1    1.37    1.14   1
  11  -6   1    0.01    0.61   1
  11  -6   1   -0.55    0.97   1
  -1  -6  11   -1.13    2.22   1
 -11   6   1    0.60    2.61   1
  11   1   6    1.09    1.78   1
   1 -11   6   -0.61    0.80   1
   1  -6 -11   -1.62    0.96   1
  11  -6   1   -0.85    1.27   1
 -11   1  -6   -0.07    0.89   1
   2 -11  -6    0.11    1.30   1
  -2  11  -6   -1.78    2.50   1
  11  -6  -2   -0.01    0.57   1
  -6  11   2    1.62    1.94   1
  -6  -2  11   -1.88    1.16   1
   6 -11   2   -0.03    0.61   1
   6 -11   2    2.22    1.25   1
  11  -2   6    0.03    2.50   1
 -11   6  -2    0.81    0.94   1
  -2 -11   6    0.18    1.20   1
 -11   2   6   -0.17    3.12   1
  -2  -6 -11    1.11    1.10   1
   6 -11   2   -0.21    1.07   1
  -6  -2  11   -0.43    2.49   1
  11  -6  -2   -0.24    1.12   1
   2  -6  11    0.15    0.94   1
   2 -11  -6   -0.59    1.49   1
  11  -6  -2   -0.84    0.96   1
  -2 -11   6    2.62    2.99   1
  -2 -11   6    0.54    0.86   1
  -2 -11   6   -0.37    1.14   1
 -11   2   6    0.30    1.06   1
   2  -6  11    3.01    2.25   1
  -6  11   2   -1.78    0.80   1
  -2   6  11    0.36    0.94   1
   2  -6 -11    2.41    1.03   1
  11   2   6    1.51    1.49   1
   6 -11  -2   -0.02    0.62   1
 -11  -2   6    0.05    2.90   1
 -11  -2   6   -0.60    0.98   1
 -11   2  -6   -0.12    0.91   1
   6 -11  -2    0.77    1.26   1
   6 -11  -2    0.45    1.17   1
  -6  -2 -11    0.18    1.15   1
  -6  11  -2   -0.59    2.29   1
  -2  11   6    0.75    1.34   1
   6  -2  11    1.09    1.29   1
 -11   6   2    1.94    1.03   1
  -2  -6  11   -0.59    2.25   1
   6  -2  11    1.22    1.27   1
   2 -11   6   -0.32    1.14   1
   2  -6 -11   -1.79    1.01   1
  -2 -11  -6   -0.42    1.19   1
   2 -11   6    1.97    0.84   1
   2 -11   6    0.79    1.12   1
 -11   6   2   -1.38    2.83   1
  11  -6   2   -0.72    0.71   1
  11  -6   2    1.92    1.10   1
  11  -6   2    0.29    1.32   1
  -6  11  -2    0.72    0.79   1
  -2 -11  -6    0.11    1.10   1
  -6   2  11    1.29    0.98   1
  -6   2  11   -0.03    1.99   1
  -3 -11   6    2.46    1.01   1
   3 -11  -6    1.82    1.50   1
   3  -6  11    4.40    3.59   1
   3  -6  11    2.27    1.08   1
  -6  11   3    4.25    2.26   1
 -11   6  -3    1.47    0.97   1
  -3  -6 -11    3.03    1.16   1
  11  -6  -3    2.36    0.64   1
  -3 -11   6    4.83    1.35   1
  -3 -11   6    3.85    1.30   1
  11  -3   6   -1.01    1.17   1
  -3  11  -6    2.73    2.51   1
   3 -11  -6    1.69    1.32   1
   6 -11   3    2.89    1.28   1
 -11   3   6    1.55    2.74   1
  -6  -3  11    2.18    2.67   1
  11  -6  -3    2.13    1.04   1
  11  -6  -3    2.83    1.20   1
  -3 -11   6    4.97    3.34   1
 -11   3   6    2.57    1.12   1
  -3  -6 -11    1.37    1.18   1
   6 -11   3    1.58    0.78   1
   6 -11   3    1.89    1.14   1
  -3   6  11    1.20    1.04   1
  -6  11   3    2.12    0.95   1
  -3   6  11    2.39    2.14   1
  -6   3  11    2.47    1.00   1
  -6 -11   3    2.45    1.06   1
  -3  -6  11   -0.28    2.52   1
 -11   3  -6    1.96    0.98   1
 -11  -3   6   -1.61    3.30   1
 -11   6   3    2.35    1.04   1
   3  -6 -11    4.05    1.13   1
   3  -6 -11    2.87    1.01   1
   3 -11   6    3.85    0.92   1
   3 -11   6    0.51    1.16   1
   3 -11   6    0.72    1.21   1
   6 -11  -3    1.62    0.77   1
   6 -11  -3    2.36    1.25   1
   6 -11  -3    2.93    1.43   1
  -6  11  -3    0.82    2.46   1
  -6  -3 -11    2.64    1.11   1
  -3 -11  -6    1.88    0.77   1
   6  -3  11    2.02    1.83   1
 -11   6   3    6.72    3.01   1
  -3 -11  -6    2.72    1.10   1
  -6   3  11    0.60    3.27   1
 -11  -3   6    2.90    1.16   1
   6  -3  11    3.42    1.12   1
  -4 -11   6    5.02    3.02   1
  -4  11  -6    2.69    2.65   1
   4 -11  -6    3.48    1.62   1
   4 -11  -6    5.42    1.45   1
 -11   4   6    5.74    2.89   1
   6 -11   4    7.51    1.41   1
   6 -11   4    6.40    1.42   1
  -4   6  11    3.24    0.94   1
  11  -6  -4    9.23    2.08   1
  -4 -11   6    5.67    1.06   1
  -4  -6 -11    8.09    2.06   1
  -4  -6 -11    2.51    1.26   1
  11  -4   6    4.26    1.18   1
   6 -11   4    5.84    1.15   1
 -11   4   6    5.33    1.25   1
 -11   6  -4    7.21    1.48   1
  11  -6  -4    7.22    1.87   1
  -6  11   4    7.26    1.40   1
   4  -6  11    5.24    2.12   1
   4  -6  11    4.36    1.14   1
  -6  11   4    7.18    2.35   1
  -6  -4  11    3.17    2.83   1
  -4   6  11    5.19    1.70   1
  -4 -11  -6    7.91    2.02   1
   6  -4  11    5.14    1.67   1
   6  -4  11    4.60    1.25   1
   4 -11   6    6.84    1.65   1
  -6   4  11    6.69    2.14   1
   6 -11  -4    5.54    1.37   1
   4  -6 -11    5.16    1.21   1
   4 -11   6    5.25    0.98   1
  -4  -6  11    2.40    2.78   1
   6  -4  11    0.38    2.55   1
  11  -6   4    5.56    0.96   1
   4  -6 -11    4.62    1.09   1
   4 -11   6    4.12    1.30   1
   6 -11  -4    5.60    1.49   1
  -4  11   6    5.25    1.01   1
   6 -11  -4   10.16    1.27   1
 -11   6   4   10.77    3.32   1
  -4 -11  -6    4.98    0.91   1
  -6  -4 -11    4.00    1.21   1
 -11  -4   6    6.19    1.26   1
  -6  11  -4    6.59    2.91   1
  -6   4  11    4.50    1.09   1
 -11  -4   6    5.68    3.69   1
  -6 -11   4    5.02    1.07   1
 -11   4  -6    2.81    1.02   1
 -11   6   4    4.02    1.20   1
  -4  11   6    6.78    1.91   1
  -6  11   5    7.13    2.30   1
  11  -6  -5    6.36    1.32   1
 -11   6  -5    7.43    1.44   1
   6  -5 -11   10.78    2.16   1
   6  -5 -11    3.79    1.17   1
  -5   6  11    6.38    1.97   1
  -5 -11   6   12.85    2.60   1
   5 -11  -6    9.44    2.42   1
   5 -11  -6    6.61    1.53   1
   6 -11   5    7.30    1.25   1
   6 -11   5    9.49    2.31   1
  -6  11   5    7.69    1.41   1
  -5 -11   6    7.86    1.46   1
  -6  -5  11    7.01    3.15   1
  -5 -11   6    8.86    3.37   1
  -5  -6 -11   15.47    2.33   1
  -6 -11  -5    9.72    2.10   1
   6 -11   5    6.53    1.35   1
  -5   6  11    5.36    1.10   1
 -11   5   6    4.31    3.21   1
  11  -6  -5    7.39    1.39   1
  11  -5   6    8.05    1.48   1
 -11   5   6    4.81    1.25   1
   5  -6  11    8.06    2.20   1
   5  -6  11    7.39    1.61   1
  -5  11  -6    1.77    3.22   1
  -6 -11   5    7.74    1.14   1
  -6 -11   5    7.60    1.61   1
  -5  11   6    8.69    1.40   1
 -11  -5   6    7.93    3.78   1
  -6   5  11    6.49    2.10   1
   5 -11   6    9.24    1.36   1
   5 -11   6    6.44    1.44   1
   5  -6 -11    5.71    1.36   1
   5  -6 -11    4.68    1.16   1
 -11   6   5    6.44    1.23   1
  -6  -5 -11    8.17    2.08   1
   6  -5  11    5.27    1.93   1
   6 -11  -5    4.68    1.43   1
  -6   5  11    6.90    1.38   1
  -5 -11  -6    4.42    1.27   1
   6  -5  11    6.44    1.23   1
  -6  11  -5    6.22    3.11   1
  -5  11   6    5.24    2.05   1
  11  -6   5    7.90    1.39   1
  -5  -6  11    3.66    2.92   1
   5 -11   6    9.30    1.95   1
 -11   6   5   11.53    3.50   1
   6 -11  -5    5.08    1.42   1
 -11   5  -6    7.42    1.51   1
 -11  -5   6    9.22    1.63   1
  -6   6  11    6.57    2.28   1
  -6 -11   6   12.05    2.91   1
  11  -6  -6    9.50    2.05   1
  11  -6   6    7.39    1.10   1
  -6   6  11    7.16    1.19   1
  -6  -6 -11    7.45    1.48   1
  -6  11   6    8.21    2.28   1
  -6 -11  -6    5.96    1.42   1
 -11  -6   6   -1.36    4.53   1
 -11  -6   6    6.65    1.37   1
 -11   6  -6    7.09    1.21   1
 -11   6   6    5.32    3.62   1
 -11   6   6    5.57    1.30   1
   6  -6  11    8.12    1.71   1
  -6 -11   6    0.83    3.91   1
  -6 -11   6   10.77    1.63   1
   6  -6 -11    3.88    1.19   1
  -6  -6  11    7.69    3.62   1
  -6  11  -6   16.29    4.32   1
  -6  11   6    6.49    1.18   1
   6 -11  -6    8.91    2.24   1
   6 -11  -6    4.19    1.42   1
   6 -11   6    5.00    0.99   1
   6 -11   6    2.85    1.37   1
   6 -11   6    4.34    1.40   1
   6  -6 -11    5.78    1.71   1
  11  -6  -6    4.46    1.29   1
   6  -6  11    4.47    2.15   1
 -11   0  -7   -0.49    0.93   1
   7 -11   0    0.64    1.23   1
 -11   7   0    1.96    1.04   1
 -11   7   0    0.12    2.65   1
   7 -11   0   -1.18    1.03   1
   0 -11   7   -1.21    1.23   1
   0  -7 -11   -2.63    1.19   1
  -7   0  11    1.66    1.05   1
   0 -11  -7   -1.08    1.14   1
  -7   0  11    2.51    2.43   1
 -11   0   7    0.48    3.21   1
  11  -7   0    0.35    0.61   1
  11  -7   0    0.15    1.03   1
   0 -11   7   -4.23    2.51   1
   0 -11   7    0.97    0.84   1
  11  -7   0    0.47    1.27   1
   0  -7  11    2.40    2.58   1
   0  -7  11    0.22    1.04   1
   0 -11   7   -0.92    1.23   1
 -11   0   7   -0.42    1.04   1
  -7  11   0    1.47    2.14   1
  -7  11   0   -0.13    0.89   1
  11   0   7   -0.73    1.70   1
   0  -7 -11   -2.00    1.26   1
   0 -11  -7    0.65    1.43   1
   7 -11   0    0.71    0.69   1
   7 -11   1   -0.43    1.08   1
 -11   1   7    1.65    1.10   1
   7 -11   1   -0.70    0.63   1
 -11   1   7   -2.39    3.09   1
 -11  -1  -7    1.69    0.91   1
  -1 -11   7   -1.63    2.74   1
  -7  11   1   -0.23    1.96   1
  -7  11   1    0.20    0.94   1
 -11   7  -1   -3.74    2.88   1
 -11   7  -1    0.39    0.93   1
   7 -11   1    1.39    1.25   1
  11  -1   7   -1.89    2.08   1
  -1 -11   7    0.94    1.26   1
  -1 -11   7   -1.00    1.14   1
   1  -7  11    4.54    3.57   1
   1  -7  11   -0.04    0.97   1
  -7  -1  11   -1.27    1.02   1
   1 -11  -7   -1.29    1.20   1
   1 -11  -7    1.04    1.47   1
  -1 -11   7    1.70    0.85   1
  -7  -1  11   -1.75    2.29   1
  -1  -7 -11   -2.69    1.19   1
  -1  -7 -11   -0.54    1.30   1
  11  -7  -1   -0.32    1.02   1
  11  -7  -1    1.20    1.27   1
  11  -7  -1   -0.27    0.60   1
 -11   7   1   -0.19    0.97   1
  -1  -7  11    0.33    2.50   1
  -7   1  11    0.03    1.04   1
   1  -7 -11   -0.87    1.18   1
  -7   1  11    1.51    3.12   1
 -11   1  -7    0.97    1.00   1
   7 -11  -1   -0.81    1.18   1
   7 -11  -1    0.56    0.67   1
   1  -7 -11   -0.37    1.08   1
 -11   7   1   -2.27    2.93   1
   7 -11  -1   -0.32    1.28   1
  -7  11  -1   -7.07    2.13   1
  -7  11  -1    0.71    0.82   1
 -11  -1   7   -2.35    3.28   1
 -11  -1   7    0.48    1.09   1
  11   1   7   -1.94    1.35   1
  -1 -11  -7    0.08    1.20   1
  -1  11   7    0.40    1.23   1
  11  -7   1    0.64    0.63   1
  11  -7   1   -0.54    0.94   1
  11  -7   1    1.83    1.32   1
   1 -11   7    0.68    1.18   1
  -1  -7  11   -0.61    1.00   1
   1 -11   7    0.41    1.19   1
  -1 -11  -7   -0.13    1.32   1
   1 -11   7    1.35    2.91   1
   1 -11   7    0.40    0.76   1
  -2 -11   7    0.43    1.22   1
   7 -11   2    0.39    0.63   1
  -2 -11   7    0.09    0.92   1
  -7  11   2    0.50    0.98   1
   2 -11  -7   -0.60    1.46   1
 -11  -2  -7    0.40    0.88   1
  -2  -7 -11    0.68    1.28   1
   7 -11   2   -0.66    1.12   1
  11  -2   7   11.02    3.48   1
  -7  -2  11    0.66    2.76   1
  -7  -2  11   -1.87    1.11   1
   7 -11   2    0.50    1.08   1
  -7  11   2    1.57    2.05   1
   2  -7  11   -3.26    2.83   1
   2  -7  11    0.51    1.00   1
  -2 -11   7    2.12    1.24   1
 -11   2   7   -0.16    2.82   1
 -11   2   7   -0.52    1.09   1
  -2  -7 -11   -0.66    1.27   1
 -11   7  -2   -0.31    0.99   1
  11  -7  -2    0.67    0.60   1
   2 -11  -7   -0.37    1.25   1
  -2 -11   7   -0.67    3.06   1
  11  -7  -2   -0.67    1.22   1
  11  -7  -2    0.80    1.09   1
  -2 -11  -7   -1.60    1.24   1
   2 -11   7   -0.18    0.81   1
  -7   2  11   -1.70    3.48   1
   7  -2  11    1.55    1.21   1
  -2 -11  -7   -0.19    1.14   1
  11  -7   2   -0.73    1.21   1
  -7  11  -2   -3.59    2.44   1
  -7   2  11   -1.11    0.99   1
   2 -11   7    2.61    1.25   1
  -2  -7  11   -1.46    2.48   1
  -2  -7  11    0.23    1.00   1
   2  -7 -11   -0.07    1.16   1
   2  -7 -11    0.25    1.04   1
 -11  -2   7   -3.44    2.84   1
   7 -11  -2    0.13    0.70   1
  -2  11   7   -0.74    1.23   1
 -11  -2   7    0.20    0.99   1
 -11   7   2    2.25    2.74   1
 -11   7   2    0.37    1.03   1
   7 -11  -2    0.23    1.10   1
   2 -11   7   -0.47    1.12   1
 -11   2  -7    1.53    1.13   1
  11  -7   2    0.11    0.75   1
   7 -11  -2   -0.10    1.28   1
  -7  11  -2    0.12    0.77   1
  11  -7   2    0.17    1.08   1
  -7  -3  11    0.80    1.30   1
  -7  11   3    1.03    2.27   1
  -3  -7 -11   -0.57    1.23   1
  11  -7  -3    1.40    0.63   1
  -7  11   3    0.17    0.97   1
  -3  -7 -11   -0.61    1.22   1
  -3 -11   7    0.11    1.30   1
  11  -7  -3    1.68    1.13   1
  11  -7  -3   -0.27    1.30   1
  11  -3   7   -1.13    1.15   1
   3 -11  -7    0.05    1.21   1
 -11   7  -3    0.70    0.97   1
  -3 -11   7    3.18    1.30   1
 -11   3   7    0.17    1.13   1
 -11   3   7   -3.69    2.99   1
   3 -11  -7   -0.59    1.44   1
  -7  -3  11    0.60    2.91   1
  -3   7  11   -0.06    1.13   1
   7 -11   3    1.37    0.77   1
  -3 -11   7    3.50    3.35   1
  -3 -11   7    2.43    0.98   1
   7 -11   3    0.75    1.18   1
   3  -7  11   -0.68    2.13   1
   3  -7  11    0.14    1.00   1
  -3  11  -7   -2.49    3.09   1
   7 -11   3    0.12    1.14   1
  -7  11  -3    1.43    0.82   1
   3 -11   7    0.32    1.21   1
  -7   3  11   -0.55    2.19   1
  11  -7   3    1.29    1.12   1
  11  -7   3    0.21    1.24   1
   7 -11  -3    1.73    1.40   1
   3 -11   7   -1.25    1.06   1
   7 -11  -3    1.07    0.74   1
   7  -3  11   -0.01    1.26   1
  -7   3  11    2.20    1.04   1
   3 -11   7    0.97    0.85   1
 -11   7   3    1.61    1.06   1
  -3  -7  11    1.29    2.84   1
  -3 -11  -7   -0.37    1.20   1
   3  -7 -11   -0.26    1.11   1
   3  -7 -11    0.93    1.24   1
  -7  11  -3   -3.54    2.53   1
 -11   7   3    3.57    2.75   1
   7 -11  -3    2.81    1.28   1
  -3  11   7    1.65    1.45   1
   7  -3  11    0.15    1.66   1
  11  -7   3    0.58    0.75   1
 -11  -3   7   -2.25    3.24   1
  -3 -11  -7    2.74    1.28   1
 -11  -3   7    1.05    1.06   1
   7 -11   4    0.17    0.67   1
  -4 -11   7    0.59    3.06   1
  -4  -7 -11   -0.15    1.28   1
  -4  -7 -11    1.82    1.28   1
   4 -11  -7    1.24    1.47   1
   4  -7  11    2.22    2.23   1
   7 -11   4    0.82    1.15   1
 -11   7  -4    1.36    0.91   1
  -4 -11   7    0.81    0.91   1
  -4 -11   7   -1.11    2.62   1
   4  -7  11    1.12    1.04   1
  -4  11  -7   -6.34    3.33   1
  -4   7  11   -0.92    0.86   1
  11  -7  -4    1.96    1.15   1
 -11   4   7   -1.88    2.92   1
 -11   4   7    0.64    1.10   1
   7 -11   4   -0.20    1.11   1
  11  -4   7    1.71    1.12   1
  -4 -11   7    0.55    1.26   1
  -7  -4  11    2.23    1.40   1
  -4   7  11    1.61    1.44   1
  11  -7  -4    0.29    1.29   1
  -7  11   4    0.53    1.00   1
   4 -11  -7   -1.63    1.25   1
  -7  11   4   -0.22    2.24   1
 -11   7   4    1.39    1.08   1
   7  -4  11    2.15    1.13   1
   4 -11   7    1.21    0.91   1
   7 -11  -4    0.17    1.26   1
  -4  11   7    0.90    1.67   1
   4 -11   7    3.06    1.47   1
   4 -11   7    1.84    1.21   1
  -7   4  11    2.56    2.20   1
  -7   4  11    1.48    1.01   1
  -4 -11  -7    2.35    0.81   1
 -11   7   4    0.04    2.86   1
   4  -7 -11    1.71    1.11   1
 -11  -4   7    9.14    3.91   1
 -11  -4   7    1.54    1.22   1
   7  -4  11   -1.72    2.16   1
   7 -11  -4    1.08    0.71   1
   7 -11  -4   -0.19    1.08   1
  -7  11  -4    2.33    2.96   1
  11  -7   4   -0.19    0.84   1
   4  -7 -11   -0.05    1.23   1
  -4  11   7    1.95    0.96   1
   7  -4  11    1.77    1.51   1
  -7  -4 -11    0.65    1.22   1
  -4 -11  -7    1.01    1.06   1
  -5  -7 -11   -0.95    1.63   1
  -5   7  11    1.53    0.90   1
 -11   7  -5    3.60    1.04   1
  -5 -11   7    1.93    1.60   1
   7 -11   5    2.69    1.29   1
  -7  11   5    2.88    2.34   1
  -7  11   5    1.41    1.03   1
  11  -7  -5    0.17    1.24   1
  -7  -5  11    0.49    1.36   1
  -5 -11   7   -4.47    3.59   1
  -5   7  11    0.24    1.78   1
   5 -11  -7    1.23    1.30   1
   5  -7  11    0.21    2.20   1
   7 -11   5    1.36    0.74   1
   7 -11   5    1.79    1.33   1
  11  -5   7    2.23    1.03   1
   5  -7  11    1.85    1.01   1
  -5 -11   7    0.30    0.93   1
 -11   5   7    2.31    1.11   1
  11  -7  -5    1.61    1.10   1
   5 -11  -7    2.25    1.39   1
  -5  -7 -11   -0.53    1.13   1
  -7  -5  11    6.59    3.30   1
 -11   7   5   -1.62    2.82   1
   5  -7 -11    2.87    1.37   1
  11  -7   5    2.67    0.98   1
 -11  -5   7    0.82    1.16   1
 -11   7   5    1.77    1.12   1
 -11  -5   7   -1.42    3.86   1
  -7  11  -5   -2.23    3.38   1
  -5  -7  11    8.16    3.30   1
   7  -5  11    0.85    1.03   1
  -7  -5 -11   -3.33    1.30   1
   5  -7 -11    0.91    1.15   1
  -5 -11  -7    1.50    1.19   1
   7 -11  -5    1.20    1.23   1
   5 -11   7    3.11    1.43   1
   5 -11   7    2.04    1.35   1
  -7   5  11    1.23    2.05   1
  -7   5  11   -0.35    1.02   1
   5 -11   7    2.02    0.94   1
  -5  11   7    0.86    1.78   1
  -5  11   7    0.25    0.90   1
   7 -11  -5    2.90    1.36   1
   7  -5  11    1.71    1.78   1
  11  -7  -6   -0.69    1.04   1
  -7 -11  -6   -0.02    1.20   1
 -11   7  -6    1.52    1.89   1
  -6   7  11    2.48    1.07   1
  -7  11   6   -0.42    2.13   1
  -6 -11   7    1.06    1.02   1
  -6   7  11    0.19    1.97   1
 -11   6   7   -2.37    2.81   1
 -11   6   7    1.25    1.11   1
   7  -6 -11    2.01    1.15   1
  -6 -11   7    2.47    1.79   1
  11  -7  -6    1.78    1.24   1
   7 -11   6    1.35    0.85   1
   7 -11   6    1.50    1.39   1
  -7  11   6    0.77    1.00   1
   6 -11  -7    1.16    1.28   1
   6 -11  -7    0.76    1.38   1
  -6  -7 -11    2.56    1.44   1
   7 -11   6   -1.66    1.27   1
   7  -6 -11   -1.25    1.41   1
  -6 -11   7    2.85    4.07   1
   6  -7  11   -0.85    2.15   1
   6  -7  11    0.50    0.97   1
  -7  -6  11   -6.03    2.81   1
  11  -6   7    0.63    0.95   1
   7  -6  11    0.87    1.98   1
  -6  -7  11   -2.68    2.98   1
 -11  -6   7    3.69    4.16   1
 -11  -6   7    1.19    1.17   1
   6 -11   7   -1.35    1.43   1
 -11   7   6   -2.88    2.96   1
 -11   7   6   -0.28    1.02   1
  -7 -11   6   -1.85    1.59   1
  11  -7   6    1.63    0.89   1
  -6 -11  -7   -0.38    1.13   1
  -6  11   7   -0.12    1.94   1
  -7  -6 -11    2.53    1.48   1
   7 -11  -6    2.51    1.31   1
   7 -11  -6   -1.08    1.42   1
   6  -7 -11    1.14    1.41   1
   6  -7 -11    0.23    1.11   1
   6 -11   7    3.62    1.46   1
   6 -11   7   -0.20    0.88   1
   7  -6  11    0.98    1.02   1
  -7   6  11    0.52    2.27   1
  -6  11   7   -0.23    0.85   1
  -7   6  11    0.43    0.96   1
  11  -7   7   -0.41    0.92   1
 -11  -7   7    0.49    1.09   1
  -7   7  11    1.81    2.22   1
   7  -7 -11    0.00    1.24   1
  11  -7  -7   -0.74    1.32   1
   7  -7  11    1.73    2.29   1
 -11   7   7   -1.40    1.00   1
  -7 -11  -7   -1.31    1.20   1
  -7 -11   7    2.19    2.02   1
   7  -7  11   -0.18    1.02   1
 -11   7   7   -3.27    2.80   1
  -7   7  11    3.30    1.07   1
  -7  11   7    2.32    2.16   1
  -7  11   7    0.63    0.94   1
   7 -11  -7   -1.82    1.28   1
   7 -11  -7    1.03    1.41   1
   7 -11   7    0.01    0.90   1
   7 -11   7    2.31    1.64   1
   7 -11   7   -1.13    1.41   1
  11  -7  -7   -0.83    1.13   1
  -7  -7  11   -3.45    3.17   1
  -7  -7 -11    2.95    1.63   1
   7  -7 -11   -3.45    1.55   1
  11  -8   0   -0.25    1.12   1
   0 -11   8   -0.13    0.93   1
   0 -11   8   -2.03    1.35   1
   0 -11   8   -2.50    1.26   1
  11  -8   0    0.75    0.65   1
   8 -11   0   -0.90    1.22   1
 -11   8   0    4.36    3.27   1
  -8   0  11    1.59    1.10   1
   0 -11  -8   -0.19    1.29   1
   0  -8  11    1.28    0.99   1
  -8   0  11    2.49    2.85   1
  -8  11   0   -3.26    2.42   1
  -8  11   0   -1.25    0.95   1
 -11   0   8   -0.03    1.13   1
 -11   8   0    0.71    0.92   1
   0  -8  11    3.38    2.87   1
   8 -11   0    0.75    0.68   1
   8 -11   0   -0.91    1.16   1
   0  -8 -11    2.29    1.43   1
  11   0   8    0.16    1.34   1
   0  -8 -11    0.54    1.33   1
  11  -8   0   -1.74    1.29   1
 -11   0   8    1.16    3.23   1
   0 -11   8   -2.83    3.01   1
   0 -11  -8   -1.19    1.44   1
  -1 -11   8    2.35    2.77   1
  11  -8  -1   -0.08    1.29   1
  -8  -1  11   -1.01    1.05   1
  -1  -8 -11    0.96    1.39   1
  -1 -11   8   -1.47    0.92   1
  -1 -11   8   -1.20    1.46   1
   1  -8  11   -0.13    2.48   1
 -11   1   8   -0.98    1.08   1
 -11   8  -1    5.51    3.37   1
 -11   8  -1    0.65    0.88   1
   8 -11   1    1.54    1.14   1
   1 -11  -8    0.59    1.34   1
   1 -11  -8    0.58    1.58   1
  -8  11   1    0.81    1.01   1
  -1  -8 -11    1.22    1.46   1
  11  -1   8    0.19    1.74   1
 -11  -1  -8   -0.30    1.00   1
  -1 -11   8   -2.12    1.33   1
  -8  11   1    1.52    2.54   1
 -11   1   8    0.19    2.86   1
   8 -11   1    0.46    0.68   1
   8 -11   1    1.27    1.26   1
  -8  -1  11    1.58    2.55   1
  11  -8  -1    1.02    1.12   1
   1  -8  11   -0.53    1.01   1
  11  -8  -1    0.91    0.66   1
 -11  -1   8    1.26    2.93   1
  11  -8   1   -0.40    1.12   1
  11  -8   1    0.42    0.64   1
   1 -11   8   -1.59    1.38   1
  -1  11   8    1.58    1.17   1
 -11  -1   8    0.71    1.18   1
  -8  11  -1    0.13    0.90   1
  -8   1  11   -0.65    2.53   1
   1  -8 -11    1.63    1.44   1
   1  -8 -11    1.00    1.31   1
  11  -8   1    0.34    1.38   1
  -1  -8  11    0.34    1.02   1
  -8  11  -1    1.48    2.50   1
   8 -11  -1    0.89    0.75   1
   8 -11  -1   -0.17    1.20   1
   8 -11  -1    0.08    1.30   1
   1 -11   8   -1.29    3.01   1
  -1  -8  11    0.68    2.67   1
   1 -11   8    0.33    0.91   1
  -1 -11  -8   -0.34    1.37   1
 -11   8   1   -0.45    2.95   1
 -11   8   1    0.04    0.94   1
   1 -11   8    1.82    1.25   1
  -8   1  11    0.99    1.15   1
  -1 -11  -8   -0.09    1.25   1
   2 -11  -8    2.18    1.54   1
   2  -8  11   -0.07    2.46   1
   8 -11   2   -0.95    0.65   1
   8 -11   2    1.44    1.12   1
  -8  11   2   -0.39    0.99   1
  11  -2   8   -0.68    2.13   1
  -2 -11   8    1.24    1.49   1
  11  -8  -2   -0.60    0.60   1
   8 -11   2    0.00    1.17   1
  -8  -2  11    0.64    1.16   1
   2 -11  -8    0.54    1.38   1
  -2 -11   8    1.85    1.40   1
  -8  11   2    0.34    2.34   1
  -2   8  11    0.00    0.70   1
  11  -8  -2    1.44    1.36   1
  -2  -8 -11   -2.13    1.40   1
   2  -8  11   -0.61    0.94   1
 -11   2   8   -2.09    2.88   1
  11  -8  -2   -2.91    1.05   1
  -2 -11   8    2.15    3.16   1
  -8  -2  11    0.53    2.57   1
 -11  -2  -8    1.41    0.96   1
 -11   8  -2   -0.53    0.92   1
  -2 -11   8    1.37    0.96   1
 -11   2   8    0.05    1.07   1
  -2  -8 -11    3.10    1.43   1
  -8  11  -2    0.54    0.79   1
   8  -2  11    1.69    1.13   1
   8  -2  11   -2.06    0.95   1
   8 -11  -2    0.66    0.76   1
   2 -11   8   -0.61    1.27   1
  -8  11  -2   -0.16    2.47   1
   2 -11   8   -3.27    2.83   1
   2 -11   8    0.49    1.43   1
   2  -8 -11    0.94    1.53   1
   2  -8 -11    1.49    1.22   1
 -11   8   2    1.55    0.97   1
 -11  -2   8    4.89    3.61   1
 -11  -2   8   -1.23    1.09   1
  -2  11   8    0.59    1.21   1
 -11   8   2   -4.36    2.77   1
   8 -11  -2    0.65    1.14   1
   2 -11   8   -0.21    0.85   1
  -2  -8  11    0.19    2.79   1
   8 -11  -2    0.47    1.30   1
  -2  -8  11   -0.25    1.06   1
  -8   2  11   -2.46    2.54   1
  -8   2  11    0.80    1.08   1
  11  -8   2    0.40    1.06   1
  -2 -11  -8    0.33    1.30   1
  11  -8   2    0.86    1.32   1
  -2 -11  -8    0.58    1.21   1
  11  -8   2    1.41    0.81   1
  -3   8  11    1.45    1.17   1
  -3 -11   8    0.01    3.31   1
  -8  11   3    5.03    2.39   1
 -11   8  -3    1.48    0.95   1
   3 -11  -8    0.27    1.49   1
  -8  11   3   -1.13    0.92   1
 -11   3   8    0.90    1.10   1
  -3 -11   8    0.13    1.26   1
  11  -3   8   -5.80    2.48   1
  -3  -8 -11    0.66    1.34   1
   3  -8  11    5.19    2.62   1
   3 -11  -8    2.13    1.38   1
   8 -11   3   -0.60    1.16   1
  -8  -3  11    2.54    1.29   1
  -3  -8 -11    3.55    1.69   1
   8 -11   3    0.00    1.29   1
   8 -11   3   -0.61    0.62   1
   3  -8  11    1.15    1.05   1
  11  -8  -3    0.88    1.13   1
  -8  -3  11   -2.83    2.75   1
  11  -8  -3   -0.15    1.31   1
  -3 -11   8   -3.37    1.47   1
  -3 -11   8    1.30    0.95   1
  11  -8  -3    1.64    0.68   1
  11  -8   3    0.31    1.16   1
   8 -11  -3    1.29    1.34   1
  -8   3  11   -0.80    1.03   1
  -3 -11  -8   -1.21    1.17   1
  -3 -11  -8   -0.96    1.23   1
  -8  11  -3    0.48    2.75   1
 -11   8   3   -0.78    0.89   1
   3  -8 -11   -0.45    1.13   1
  -3  -8  11   -5.82    2.73   1
 -11   8   3   -2.56    3.13   1
   3 -11   8    0.31    0.80   1
   3 -11   8    0.71    1.49   1
   3 -11   8    1.11    1.29   1
  11  -8   3   -0.38    1.28   1
   3  -8 -11    3.17    1.47   1
  -8   3  11    1.12    2.49   1
   8  -3  11    0.27    1.29   1
   8 -11  -3    0.69    0.75   1
  11  -8   3    1.82    0.78   1
 -11  -3   8    1.27    1.04   1
  -8  11  -3    0.00    0.78   1
 -11  -3   8   -4.08    3.17   1
  -3  11   8   -1.18    1.29   1
   8 -11  -3   -1.71    1.17   1
   8  -3  11    1.83    1.67   1
  -4   8  11    0.18    0.90   1
  -8  11   4   -1.22    1.99   1
  -8  -4  11   -0.90    1.27   1
 -11   4   8    3.67    3.27   1
 -11   4   8    0.23    1.06   1
   8 -11   4   -0.22    0.69   1
   4  -8  11    2.24    2.44   1
  -4 -11   8   -0.99    0.92   1
  -4 -11   8   -2.26    1.27   1
  -8  11   4   -1.66    0.99   1
   8 -11   4    0.15    1.22   1
 -11   8  -4    2.09    0.94   1
  -4  -8 -11   -1.89    1.25   1
   8 -11   4   -0.90    1.21   1
  -4 -11   8   -6.51    3.47   1
  11  -8  -4   -1.32    0.59   1
  11  -8  -4    0.49    1.13   1
  11  -8  -4   -1.04    1.29   1
   4 -11  -8    0.52    1.28   1
   4 -11  -8    0.45    1.40   1
  -4   8  11    1.12    1.45   1
  -4  -8 -11   -3.68    1.41   1
  -8  -4  11   -2.54    2.83   1
   4  -8  11    0.12    0.98   1
   4 -11   8    0.07    1.39   1
  -4 -11  -8   -0.96    1.19   1
  -8  11  -4   -5.97    3.10   1
 -11  -4   8   -0.53    1.06   1
   4 -11   8   -1.57    0.80   1
   4  -8 -11    2.82    1.45   1
   8  -4  11   -3.37    2.12   1
 -11   8   4   -0.04    3.72   1
 -11   8   4    0.47    1.02   1
  -8   4  11   -0.28    1.04   1
  -4 -11  -8   -0.62    0.84   1
  -8  11  -4   -0.12    0.81   1
  -8   4  11   -1.82    2.27   1
   8 -11  -4   -1.32    1.28   1
   4 -11   8    2.47    1.55   1
   4  -8 -11   -0.11    1.15   1
  11  -8   4   -0.25    1.21   1
  11  -8   4    0.15    1.38   1
  -4 -11  -8   -0.66    1.19   1
   8 -11  -4   -0.46    0.66   1
   8 -11  -4    0.23    1.25   1
  -4  -8  11   -0.93    2.87   1
   8  -4  11   -0.70    1.44   1
   8  -4  11    2.65    1.19   1
  -4  11   8    2.19    1.61   1
  11  -8   4    1.80    0.85   1
   8 -11   5    0.46    1.35   1
  11  -5   8   -0.40    1.00   1
   8 -11   5   -0.82    1.30   1
  -5  -8 -11   -0.98    1.48   1
  11  -8  -5   -0.21    1.15   1
  11  -8  -5   -0.17    1.35   1
  -5  -8 -11    0.09    1.30   1
 -11   8  -5   -0.04    0.91   1
  -5 -11   8   -2.22    3.72   1
   8 -11   5   -0.05    0.75   1
 -11   5   8    2.08    1.20   1
  -8  -5  11   -0.75    1.30   1
  -5 -11   8   -1.18    1.85   1
  -5 -11   8    1.32    1.46   1
  -5   8  11    1.69    1.62   1
  -5   8  11   -0.38    0.88   1
   5 -11  -8    0.07    1.36   1
  -8  11   5    0.66    2.21   1
  -8  11   5   -0.45    0.98   1
 -11   5   8   -2.49    2.93   1
  -8  -5  11    3.97    3.45   1
   5  -8  11   -1.81    2.40   1
   5 -11  -8    0.86    1.44   1
   5  -8  11    0.54    0.97   1
  -5 -11   8   -0.41    1.02   1
   5 -11   8    1.94    1.50   1
   5 -11   8    2.45    1.76   1
   5 -11   8    0.60    0.81   1
   8  -5  11    1.23    1.81   1
  -5  -8  11    0.02    3.00   1
 -11  -5   8   -2.72    3.98   1
  -8   5  11   -1.60    1.00   1
  -8   5  11   -0.69    2.23   1
   8 -11  -5    0.79    1.47   1
  11  -8   5    0.27    0.89   1
  -5  11   8   -0.37    0.94   1
   8  -5  11    2.81    1.11   1
 -11   8   5    0.51    2.85   1
 -11  -5   8   -0.27    1.09   1
   8 -11  -5    0.14    1.30   1
   5  -8 -11   -0.47    1.42   1
   5  -8 -11   -0.12    1.16   1
  -5 -11  -8    0.84    1.28   1
 -11   8   5    2.21    1.06   1
   8 -11  -5    0.26    0.77   1
  -5  11   8   -1.00    1.75   1
  11  -6   8    0.84    1.03   1
  11  -8  -6   -2.90    1.16   1
  -8  11   6    0.94    1.09   1
  11  -8  -6    1.06    1.17   1
  -8  -6  11   -2.24    1.33   1
  -6   8  11   -1.37    0.88   1
  -8  -6  11   -2.73    2.93   1
   8 -11   6    0.07    0.82   1
 -11   6   8    0.39    1.11   1
   6 -11  -8   -1.48    1.29   1
  -6  -8 -11    1.86    1.66   1
  -8  11   6   -4.67    1.99   1
 -11   6   8   -1.61    2.95   1
   6  -8  11   -0.97    2.42   1
  -6   8  11   -0.31    1.76   1
  -6 -11   8   -1.47    2.03   1
   6  -8  11   -0.47    0.92   1
   6 -11  -8    1.90    1.47   1
   8 -11   6    0.02    1.34   1
  -6 -11   8   -3.31    3.62   1
   8 -11   6    1.56    1.53   1
  -8   6  11    1.49    2.55   1
  -6  11   8    2.31    2.00   1
   8 -11  -6    0.22    1.27   1
  -6  -8  11   -1.63    2.85   1
  -8   6  11    1.88    1.14   1
  -6 -11  -8    0.44    1.31   1
   8 -11  -6   -0.14    1.37   1
 -11  -6   8    0.49    4.55   1
  -6  11   8   -0.05    0.95   1
 -11   8   6   -3.10    2.95   1
   6 -11   8    0.20    0.81   1
 -11   8   6    0.51    1.10   1
   6 -11   8    6.54    1.97   1
 -11  -6   8    0.87    1.09   1
   6  -8 -11    0.13    1.60   1
   6  -8 -11    0.21    1.22   1
   6 -11   8    0.80    1.56   1
  11  -8   6    0.61    0.88   1
   8  -6  11    1.35    1.05   1
  -7   8  11    1.05    0.98   1
   8 -11   7    0.69    1.72   1
   7  -8  11    2.43    2.52   1
   8 -11   7   -0.34    0.94   1
  -8  11   7   -0.20    1.03   1
  -8  -7  11    2.50    1.50   1
   7 -11  -8    1.05    1.36   1
   7 -11  -8   -0.74    1.35   1
   8 -11   7    2.13    1.54   1
  -8  11   7   -0.10    2.21   1
  11  -8  -7    0.86    1.41   1
 -11  -8   7    0.91    1.20   1
  11  -7   8    0.31    1.00   1
  -7   8  11    1.90    2.26   1
 -11   7   8    1.18    1.14   1
  -8 -11  -7   -0.33    1.37   1
 -11   7   8   -3.54    2.84   1
   8  -7 -11    3.78    1.83   1
  -7 -11   8   -2.15    2.33   1
  11  -8  -7    2.17    1.27   1
  -8  -7  11    5.92    3.80   1
  -7  -8 -11   -0.04    1.78   1
   8  -7 -11    1.11    1.32   1
  11  -8   7    0.96    0.93   1
  -8  -7 -11   -0.31    1.81   1
   7  -8 -11   -2.73    1.12   1
  -8   7  11   -0.39    0.94   1
   7  -8 -11   -1.31    1.69   1
 -11  -7   8   -0.91    1.10   1
  -7  11   8   -1.93    2.04   1
  -7  11   8    1.49    0.95   1
  -8 -11   7    1.22    2.28   1
  -7 -11  -8    0.76    1.40   1
   8  -7  11    0.02    1.03   1
 -11   8   7    1.90    1.12   1
   7 -11   8    1.61    2.01   1
   7 -11   8   -1.96    1.57   1
   8 -11  -7    2.74    1.51   1
  -7  -8  11    2.97    3.90   1
   8 -11  -7   -1.12    1.39   1
  -8   7  11    3.98    2.50   1
   7 -11   8    0.84    0.88   1
 -11   8   7   -0.95    2.89   1
   8  -8  11    1.98    1.07   1
 -11   8   8    1.19    1.16   1
  -8 -11  -8    1.09    1.52   1
   8  -8 -11    2.16    1.56   1
  -8  -8 -11    1.80    2.04   1
  -8  11   8    0.10    2.15   1
  -8  11   8    0.93    1.09   1
 -11   8   8    3.39    3.14   1
  11  -8  -8    0.20    1.26   1
   8 -11  -8    0.31    1.35   1
   8 -11   8    1.81    1.00   1
  -8   8  11   -1.72    2.32   1
   8  -8 -11    2.05    1.85   1
[truncated: 559,448 more chars]
