# Supplementary material for: Understanding disorder and linker deficiency in porphyrinic zirconium-based metal–organic frameworks by resolving the Zr8O6 cluster conundrum in PCN-221
Source: Nat Commun. 2021 May 25;12:3099. doi: 10.1038/s41467-021-23348-w (PMC8149457; doi:10.1038/s41467-021-23348-w)
Supplement: Supplementary file 3 — Supplementary Data 2 [file 41467_2021_23348_MOESM3_ESM.zip › dPCN-224_Rietveld.cif]

# Generated from TOPAS v6.
# Ag atom sites represent diffuse electron clouds corresponding to additional disordered water or other pore content coordinating the open sites of the cluster.
# Biso for the linkers was fixed to 5.

data_
_chemical_name_mineral 'dPCN-224'
_cell_length_a 19.3749(5)
_cell_length_b 19.3749(5)
_cell_length_c 19.3749(5)
_cell_angle_alpha 90
_cell_angle_beta 90
_cell_angle_gamma 90
_cell_volume 7273.1(6)
_symmetry_space_group_name_H-M Pm-3m
loop_
	_symmetry_equiv_pos_as_xyz
	 'x, y, z '
	 '-x, -y, z '
	 '-x, -z, -y '
	 '-x, -z, y '
	 '-x, z, -y '
	 '-x, z, y '
	 '-x, y, -z '
	 '-x, y, z '
	 '-y, -x, -z '
	 '-y, -x, z '
	 '-y, -z, -x '
	 '-y, -z, x '
	 '-y, z, -x '
	 '-y, z, x '
	 '-y, x, -z '
	 '-y, x, z '
	 '-z, -x, -y '
	 '-z, -x, y '
	 '-z, -y, -x '
	 '-z, -y, x '
	 '-z, y, -x '
	 '-z, y, x '
	 '-z, x, -y '
	 '-z, x, y '
	 'z, -x, -y '
	 'z, -x, y '
	 'z, -y, -x '
	 'z, -y, x '
	 'z, y, -x '
	 'z, y, x '
	 'z, x, -y '
	 'z, x, y '
	 'y, -x, -z '
	 'y, -x, z '
	 'y, -z, -x '
	 'y, -z, x '
	 'y, z, -x '
	 'y, z, x '
	 'y, x, -z '
	 'y, x, z '
	 'x, -y, -z '
	 'x, -y, z '
	 'x, -z, -y '
	 'x, -z, y '
	 'x, z, -y '
	 'x, z, y '
	 'x, y, -z '
	 '-x, -y, -z '
loop_
_atom_site_label
_atom_site_type_symbol
_atom_site_symmetry_multiplicity
_atom_site_fract_x
_atom_site_fract_y
_atom_site_fract_z
_atom_site_occupancy
_atom_site_B_iso_or_equiv
Ag1 Ag   6 0.2094(15) 0.5 0.5 0.595(10) 242(5)
Zr1 Zr  24 -0.4546(4) -1.4174(2) -1.4174(2) 0.25 3.7(4)
O1 O  24 0.4899 0.4899 0.3851 0.25 3.7(4)
O2 O   8 0.4375 0.4375 0.4375 0.25 3.7(4)
O3 O  24 -0.5 -1.3015 -1.3973 0.5 3.7(4)
O4 O  24 -0.4441 -1.3608 -1.3608 0.5 3.7(4)
C1 C  12 1.3379 0.5 0.6621 0.626(3) 5
C6 C  12 1.1284 0.5 0.8716 0.626(3) 5
C5 C  12 1.1831 0.5 0.8169 0.626(3) 5
C7 C  24 1.0573 0.5 0.8603 0.626(3) 5
C8 C  24 1.0347 0.5 0.7914 0.626(3) 5
H8A H  24 1.0636 0.5 0.7515 0.626(3) 5
C3 C  24 1.2578 0.4395 0.7422 0.626(3) 5
H3A H  24 1.2749 0.3972 0.7251 0.626(3) 5
N1 N  12 1 0.5 0.8996 0.626(3) 5
C4 C  24 1.2085 0.4393 0.7915 0.626(3) 5
H4A H  24 1.1915 0.397 0.8085 0.626(3) 5
C2 C  12 1.2832 0.5 0.7168 0.626(3) 5
