# Supplementary material for: Understanding disorder and linker deficiency in porphyrinic zirconium-based metal–organic frameworks by resolving the Zr8O6 cluster conundrum in PCN-221
Source: Nat Commun. 2021 May 25;12:3099. doi: 10.1038/s41467-021-23348-w (PMC8149457; doi:10.1038/s41467-021-23348-w)
Supplement: Supplementary file 4 — Supplementary Data 3 [file 41467_2021_23348_MOESM4_ESM.zip › dPCN-224_2x2x2_Rietveld.cif]

# Generated from TOPAS v6. 
# Ag atom sites represent diffuse electron clouds corresponding to additional disordered water or other pore content coordinating the open sites of the cluster.
# The supercell was refined in P1 to allow for refinement occupancies of individual linkers and cluster orientations.
# Specific component occupany values should not be regarded as meaningful.

data_
_chemical_name_mineral 'dPCN-224 2x2x2 supercell'
_cell_length_a 38.7498(10)
_cell_length_b 38.7498(10)
_cell_length_c 38.7498(10)
_cell_angle_alpha 90
_cell_angle_beta 90
_cell_angle_gamma 90
_cell_volume 58185(5)
_symmetry_space_group_name_H-M P1
loop_
	_symmetry_equiv_pos_as_xyz
	 'x, y, z '
loop_
_atom_site_label
_atom_site_type_symbol
_atom_site_symmetry_multiplicity
_atom_site_fract_x
_atom_site_fract_y
_atom_site_fract_z
_atom_site_occupancy
_atom_site_B_iso_or_equiv
Ag01 Ag   1 0.1081 0.25 0.25 0.570(6) 213(4)
Ag02 Ag   1 0.1081 0.25 0.75 0.570(6) 213(4)
Ag03 Ag   1 0.1081 0.75 0.25 0.570(6) 213(4)
Ag04 Ag   1 0.1081 0.75 0.75 0.570(6) 213(4)
Ag05 Ag   1 0.6081 0.25 0.25 0.570(6) 213(4)
Ag06 Ag   1 0.6081 0.25 0.75 0.570(6) 213(4)
Ag11 Ag   1 0.6081 0.75 0.25 0.570(6) 213(4)
Ag12 Ag   1 0.6081 0.75 0.75 0.570(6) 213(4)
Ag13 Ag   1 0.25 0.25 0.1081 0.570(6) 213(4)
Ag14 Ag   1 0.25 0.25 0.6081 0.570(6) 213(4)
Ag15 Ag   1 0.25 0.75 0.1081 0.570(6) 213(4)
Ag16 Ag   1 0.25 0.75 0.6081 0.570(6) 213(4)
Ag21 Ag   1 0.75 0.25 0.1081 0.570(6) 213(4)
Ag22 Ag   1 0.75 0.25 0.6081 0.570(6) 213(4)
Ag23 Ag   1 0.75 0.75 0.1081 0.570(6) 213(4)
Ag24 Ag   1 0.75 0.75 0.6081 0.570(6) 213(4)
Ag25 Ag   1 0.25 0.25 0.3919 0.570(6) 213(4)
Ag26 Ag   1 0.25 0.25 0.8919 0.570(6) 213(4)
Ag31 Ag   1 0.25 0.75 0.3919 0.570(6) 213(4)
Ag32 Ag   1 0.25 0.75 0.8919 0.570(6) 213(4)
Ag33 Ag   1 0.75 0.25 0.3919 0.570(6) 213(4)
Ag34 Ag   1 0.75 0.25 0.8919 0.570(6) 213(4)
Ag35 Ag   1 0.75 0.75 0.3919 0.570(6) 213(4)
Ag36 Ag   1 0.75 0.75 0.8919 0.570(6) 213(4)
Ag41 Ag   1 0.3919 0.25 0.25 0.570(6) 213(4)
Ag42 Ag   1 0.3919 0.25 0.75 0.570(6) 213(4)
Ag43 Ag   1 0.3919 0.75 0.25 0.570(6) 213(4)
Ag44 Ag   1 0.3919 0.75 0.75 0.570(6) 213(4)
Ag45 Ag   1 0.8919 0.25 0.25 0.570(6) 213(4)
Ag46 Ag   1 0.8919 0.25 0.75 0.570(6) 213(4)
Ag51 Ag   1 0.8919 0.75 0.25 0.570(6) 213(4)
Ag52 Ag   1 0.8919 0.75 0.75 0.570(6) 213(4)
Ag53 Ag   1 0.25 0.1081 0.25 0.570(6) 213(4)
Ag54 Ag   1 0.25 0.1081 0.75 0.570(6) 213(4)
Ag55 Ag   1 0.25 0.6081 0.25 0.570(6) 213(4)
Ag56 Ag   1 0.25 0.6081 0.75 0.570(6) 213(4)
Ag61 Ag   1 0.75 0.1081 0.25 0.570(6) 213(4)
Ag62 Ag   1 0.75 0.1081 0.75 0.570(6) 213(4)
Ag63 Ag   1 0.75 0.6081 0.25 0.570(6) 213(4)
Ag64 Ag   1 0.75 0.6081 0.75 0.570(6) 213(4)
Ag65 Ag   1 0.25 0.3919 0.25 0.570(6) 213(4)
Ag66 Ag   1 0.25 0.3919 0.75 0.570(6) 213(4)
Ag71 Ag   1 0.25 0.8919 0.25 0.570(6) 213(4)
Ag72 Ag   1 0.25 0.8919 0.75 0.570(6) 213(4)
Ag73 Ag   1 0.75 0.3919 0.25 0.570(6) 213(4)
Ag74 Ag   1 0.75 0.3919 0.75 0.570(6) 213(4)
Ag75 Ag   1 0.75 0.8919 0.25 0.570(6) 213(4)
Ag76 Ag   1 0.75 0.8919 0.75 0.570(6) 213(4)
Zr1011 Zr   1 0.2795(6) 0.20070(15) 0.26582(19) 0(1800) 1.7(4)
Zr1021 Zr   1 0.2795(6) 0.26582(19) 0.20070(15) 0(1800) 1.7(4)
Zr1031 Zr   1 0.2143(5) 0.20070(15) 0.20070(15) 0(1800) 1.7(4)
Zr1041 Zr   1 0.1908(5) 0.2894(2) 0.22426(16) 0(1800) 1.7(4)
Zr1051 Zr   1 0.1908(5) 0.22426(16) 0.2894(2) 0(1800) 1.7(4)
Zr1061 Zr   1 0.2559(6) 0.2894(2) 0.2894(2) 0(1800) 1.7(4)
O1011 O   1 0.2614(10) 0.1689(2) 0.3081(4) 0(1800) 1.7(4)
O1021 O   1 0.2614(10) 0.3081(4) 0.1689(2) 0(1800) 1.7(4)
O1031 O   1 0.1708(8) 0.1689(2) 0.2175(3) 0(1800) 1.7(4)
O1041 O   1 0.1708(8) 0.2175(3) 0.1689(2) 0(1800) 1.7(4)
O1051 O   1 0.1583(8) 0.2719(3) 0.1814(2) 0(1800) 1.7(4)
O1061 O   1 0.1583(8) 0.1814(2) 0.2719(3) 0(1800) 1.7(4)
O1071 O   1 0.2070(9) 0.1814(2) 0.3206(4) 0(1800) 1.7(4)
O1081 O   1 0.2070(9) 0.3206(4) 0.1814(2) 0(1800) 1.7(4)
O1091 O   1 0.2351(9) 0.1968(2) 0.15016(19) 0(1800) 1.7(4)
O1101 O   1 0.2351(9) 0.15016(19) 0.1968(2) 0(1800) 1.7(4)
O1111 O   1 0.1862(9) 0.3393(4) 0.2456(3) 0(1800) 1.7(4)
O1121 O   1 0.1862(9) 0.2456(3) 0.3393(4) 0(1800) 1.7(4)
O1131 O   1 0.2333(9) 0.3393(4) 0.2927(4) 0(1800) 1.7(4)
O1141 O   1 0.2333(9) 0.2927(4) 0.3393(4) 0(1800) 1.7(4)
O1151 O   1 0.1396(8) 0.2456(3) 0.2927(4) 0(1800) 1.7(4)
O1161 O   1 0.1396(8) 0.2927(4) 0.2456(3) 0(1800) 1.7(4)
O1171 O   1 0.2867(10) 0.2535(3) 0.2535(3) 0(1800) 1.7(4)
O1181 O   1 0.2254(9) 0.2535(3) 0.1922(2) 0(1800) 1.7(4)
O1191 O   1 0.2254(9) 0.1922(2) 0.2535(3) 0(1800) 1.7(4)
O1201 O   1 0.2430(9) 0.2973(4) 0.2359(3) 0(1800) 1.7(4)
O1211 O   1 0.2430(9) 0.2359(3) 0.2973(4) 0(1800) 1.7(4)
O1221 O   1 0.1816(9) 0.2359(3) 0.2359(3) 0(1800) 1.7(4)
O1231 O   1 0.2656(10) 0.2133(3) 0.2133(3) 0(1800) 1.7(4)
O1241 O   1 0.2028(9) 0.2762(3) 0.2762(3) 0(1800) 1.7(4)
O1251 O   1 0.3100(10) 0.3081(4) 0.2175(3) 0(1800) 1.7(4)
O1261 O   1 0.3100(10) 0.2175(3) 0.3081(4) 0(1800) 1.7(4)
O1271 O   1 0.2975(10) 0.2719(3) 0.3206(4) 0(1800) 1.7(4)
O1281 O   1 0.2975(10) 0.3206(4) 0.2719(3) 0(1800) 1.7(4)
O1291 O   1 0.3287(10) 0.1968(2) 0.2438(3) 0(1800) 1.7(4)
O1301 O   1 0.3287(10) 0.2438(3) 0.1968(2) 0(1800) 1.7(4)
O1311 O   1 0.2821(10) 0.2438(3) 0.15016(19) 0(1800) 1.7(4)
O1321 O   1 0.2821(10) 0.15016(19) 0.2438(3) 0(1800) 1.7(4)
Zr1012 Zr   1 0.2795(6) 0.2143(5) 0.20070(15) 0(500) 1.7(4)
Zr1022 Zr   1 0.2795(6) 0.2795(6) 0.26582(19) 0(500) 1.7(4)
Zr1032 Zr   1 0.2143(5) 0.2795(6) 0.20070(15) 0(500) 1.7(4)
Zr1042 Zr   1 0.1908(5) 0.2559(6) 0.2894(2) 0(500) 1.7(4)
Zr1052 Zr   1 0.1908(5) 0.1908(5) 0.22426(16) 0(500) 1.7(4)
Zr1062 Zr   1 0.2559(6) 0.1908(5) 0.2894(2) 0(500) 1.7(4)
O1012 O   1 0.2614(10) 0.1708(8) 0.1689(2) 0(500) 1.7(4)
O1022 O   1 0.1708(8) 0.2614(10) 0.1689(2) 0(500) 1.7(4)
O1032 O   1 0.1583(8) 0.2070(9) 0.1814(2) 0(500) 1.7(4)
O1042 O   1 0.2070(9) 0.1583(8) 0.1814(2) 0(500) 1.7(4)
O1052 O   1 0.1862(9) 0.2333(9) 0.3393(4) 0(500) 1.7(4)
O1062 O   1 0.1862(9) 0.1396(8) 0.2456(3) 0(500) 1.7(4)
O1072 O   1 0.2333(9) 0.1862(9) 0.3393(4) 0(500) 1.7(4)
O1082 O   1 0.2333(9) 0.1396(8) 0.2927(4) 0(500) 1.7(4)
O1092 O   1 0.1396(8) 0.1862(9) 0.2456(3) 0(500) 1.7(4)
O1102 O   1 0.1396(8) 0.2333(9) 0.2927(4) 0(500) 1.7(4)
O1112 O   1 0.2867(10) 0.2254(9) 0.2535(3) 0(500) 1.7(4)
O1122 O   1 0.2254(9) 0.2867(10) 0.2535(3) 0(500) 1.7(4)
O1132 O   1 0.2254(9) 0.2254(9) 0.1922(2) 0(500) 1.7(4)
O1142 O   1 0.2430(9) 0.2430(9) 0.2973(4) 0(500) 1.7(4)
O1152 O   1 0.2430(9) 0.1816(9) 0.2359(3) 0(500) 1.7(4)
O1162 O   1 0.1816(9) 0.2430(9) 0.2359(3) 0(500) 1.7(4)
O1172 O   1 0.2656(10) 0.2656(10) 0.2133(3) 0(500) 1.7(4)
O1182 O   1 0.2028(9) 0.2028(9) 0.2762(3) 0(500) 1.7(4)
O1192 O   1 0.2614(10) 0.3100(10) 0.3081(4) 0(500) 1.7(4)
O1202 O   1 0.1708(8) 0.3100(10) 0.2175(3) 0(500) 1.7(4)
O1212 O   1 0.3100(10) 0.2614(10) 0.3081(4) 0(500) 1.7(4)
O1222 O   1 0.3100(10) 0.1708(8) 0.2175(3) 0(500) 1.7(4)
O1232 O   1 0.1583(8) 0.2975(10) 0.2719(3) 0(500) 1.7(4)
O1242 O   1 0.2975(10) 0.1583(8) 0.2719(3) 0(500) 1.7(4)
O1252 O   1 0.2975(10) 0.2070(9) 0.3206(4) 0(500) 1.7(4)
O1262 O   1 0.2070(9) 0.2975(10) 0.3206(4) 0(500) 1.7(4)
O1272 O   1 0.3287(10) 0.2351(9) 0.1968(2) 0(500) 1.7(4)
O1282 O   1 0.3287(10) 0.2821(10) 0.2438(3) 0(500) 1.7(4)
O1292 O   1 0.2351(9) 0.3287(10) 0.1968(2) 0(500) 1.7(4)
O1302 O   1 0.2351(9) 0.2821(10) 0.15016(19) 0(500) 1.7(4)
O1312 O   1 0.2821(10) 0.3287(10) 0.2438(3) 0(500) 1.7(4)
O1322 O   1 0.2821(10) 0.2351(9) 0.15016(19) 0(500) 1.7(4)
Zr1013 Zr   1 0.20070(15) 0.2795(6) 0.26582(19) 0(2000) 1.7(4)
Zr1023 Zr   1 0.20070(15) 0.2143(5) 0.20070(15) 0(2000) 1.7(4)
Zr1033 Zr   1 0.26582(19) 0.2795(6) 0.20070(15) 0(2000) 1.7(4)
Zr1043 Zr   1 0.2894(2) 0.1908(5) 0.22426(16) 0(2000) 1.7(4)
Zr1053 Zr   1 0.2894(2) 0.2559(6) 0.2894(2) 0(2000) 1.7(4)
Zr1063 Zr   1 0.22426(16) 0.1908(5) 0.2894(2) 0(2000) 1.7(4)
O1013 O   1 0.1689(2) 0.2614(10) 0.3081(4) 0(2000) 1.7(4)
O1023 O   1 0.1689(2) 0.1708(8) 0.2175(3) 0(2000) 1.7(4)
O1033 O   1 0.3081(4) 0.2614(10) 0.1689(2) 0(2000) 1.7(4)
O1043 O   1 0.2175(3) 0.1708(8) 0.1689(2) 0(2000) 1.7(4)
O1053 O   1 0.2719(3) 0.1583(8) 0.1814(2) 0(2000) 1.7(4)
O1063 O   1 0.1814(2) 0.1583(8) 0.2719(3) 0(2000) 1.7(4)
O1073 O   1 0.1814(2) 0.2070(9) 0.3206(4) 0(2000) 1.7(4)
O1083 O   1 0.3206(4) 0.2070(9) 0.1814(2) 0(2000) 1.7(4)
O1093 O   1 0.1968(2) 0.2351(9) 0.15016(19) 0(2000) 1.7(4)
O1103 O   1 0.15016(19) 0.2351(9) 0.1968(2) 0(2000) 1.7(4)
O1113 O   1 0.3393(4) 0.1862(9) 0.2456(3) 0(2000) 1.7(4)
O1123 O   1 0.3393(4) 0.2333(9) 0.2927(4) 0(2000) 1.7(4)
O1133 O   1 0.2456(3) 0.1862(9) 0.3393(4) 0(2000) 1.7(4)
O1143 O   1 0.2456(3) 0.1396(8) 0.2927(4) 0(2000) 1.7(4)
O1153 O   1 0.2927(4) 0.2333(9) 0.3393(4) 0(2000) 1.7(4)
O1163 O   1 0.2927(4) 0.1396(8) 0.2456(3) 0(2000) 1.7(4)
O1173 O   1 0.2535(3) 0.2867(10) 0.2535(3) 0(2000) 1.7(4)
O1183 O   1 0.2535(3) 0.2254(9) 0.1922(2) 0(2000) 1.7(4)
O1193 O   1 0.1922(2) 0.2254(9) 0.2535(3) 0(2000) 1.7(4)
O1203 O   1 0.2973(4) 0.2430(9) 0.2359(3) 0(2000) 1.7(4)
O1213 O   1 0.2359(3) 0.2430(9) 0.2973(4) 0(2000) 1.7(4)
O1223 O   1 0.2359(3) 0.1816(9) 0.2359(3) 0(2000) 1.7(4)
O1233 O   1 0.2133(3) 0.2656(10) 0.2133(3) 0(2000) 1.7(4)
O1243 O   1 0.2762(3) 0.2028(9) 0.2762(3) 0(2000) 1.7(4)
O1253 O   1 0.3081(4) 0.3100(10) 0.2175(3) 0(2000) 1.7(4)
O1263 O   1 0.2175(3) 0.3100(10) 0.3081(4) 0(2000) 1.7(4)
O1273 O   1 0.2719(3) 0.2975(10) 0.3206(4) 0(2000) 1.7(4)
O1283 O   1 0.3206(4) 0.2975(10) 0.2719(3) 0(2000) 1.7(4)
O1293 O   1 0.1968(2) 0.3287(10) 0.2438(3) 0(2000) 1.7(4)
O1303 O   1 0.2438(3) 0.3287(10) 0.1968(2) 0(2000) 1.7(4)
O1313 O   1 0.2438(3) 0.2821(10) 0.15016(19) 0(2000) 1.7(4)
O1323 O   1 0.15016(19) 0.2821(10) 0.2438(3) 0(2000) 1.7(4)
Zr1014 Zr   1 0.20070(15) 0.26582(19) 0.20070(15) 0(3000) 1.7(4)
Zr1024 Zr   1 0.20070(15) 0.20070(15) 0.26582(19) 0(3000) 1.7(4)
Zr1034 Zr   1 0.26582(19) 0.20070(15) 0.20070(15) 0(3000) 1.7(4)
Zr1044 Zr   1 0.2894(2) 0.2894(2) 0.22426(16) 0(3000) 1.7(4)
Zr1054 Zr   1 0.22426(16) 0.2894(2) 0.2894(2) 0(3000) 1.7(4)
Zr1064 Zr   1 0.2894(2) 0.22426(16) 0.2894(2) 0(3000) 1.7(4)
O1014 O   1 0.2175(3) 0.3081(4) 0.1689(2) 0(3000) 1.7(4)
O1024 O   1 0.1689(2) 0.3081(4) 0.2175(3) 0(3000) 1.7(4)
O1034 O   1 0.1689(2) 0.2175(3) 0.3081(4) 0(3000) 1.7(4)
O1044 O   1 0.3081(4) 0.1689(2) 0.2175(3) 0(3000) 1.7(4)
O1054 O   1 0.3081(4) 0.2175(3) 0.1689(2) 0(3000) 1.7(4)
O1064 O   1 0.2175(3) 0.1689(2) 0.3081(4) 0(3000) 1.7(4)
O1074 O   1 0.2719(3) 0.3206(4) 0.1814(2) 0(3000) 1.7(4)
O1084 O   1 0.1814(2) 0.2719(3) 0.3206(4) 0(3000) 1.7(4)
O1094 O   1 0.1814(2) 0.3206(4) 0.2719(3) 0(3000) 1.7(4)
O1104 O   1 0.3206(4) 0.2719(3) 0.1814(2) 0(3000) 1.7(4)
O1114 O   1 0.3206(4) 0.1814(2) 0.2719(3) 0(3000) 1.7(4)
O1124 O   1 0.2719(3) 0.1814(2) 0.3206(4) 0(3000) 1.7(4)
O1134 O   1 0.15016(19) 0.2438(3) 0.1968(2) 0(3000) 1.7(4)
O1144 O   1 0.1968(2) 0.2438(3) 0.15016(19) 0(3000) 1.7(4)
O1154 O   1 0.1968(2) 0.15016(19) 0.2438(3) 0(3000) 1.7(4)
O1164 O   1 0.2438(3) 0.1968(2) 0.15016(19) 0(3000) 1.7(4)
O1174 O   1 0.2438(3) 0.15016(19) 0.1968(2) 0(3000) 1.7(4)
O1184 O   1 0.15016(19) 0.1968(2) 0.2438(3) 0(3000) 1.7(4)
O1194 O   1 0.3393(4) 0.2927(4) 0.2456(3) 0(3000) 1.7(4)
O1204 O   1 0.2456(3) 0.3393(4) 0.2927(4) 0(3000) 1.7(4)
O1214 O   1 0.2456(3) 0.2927(4) 0.3393(4) 0(3000) 1.7(4)
O1224 O   1 0.2927(4) 0.3393(4) 0.2456(3) 0(3000) 1.7(4)
O1234 O   1 0.2927(4) 0.2456(3) 0.3393(4) 0(3000) 1.7(4)
O1244 O   1 0.3393(4) 0.2456(3) 0.2927(4) 0(3000) 1.7(4)
O1254 O   1 0.1922(2) 0.2535(3) 0.2535(3) 0(3000) 1.7(4)
O1264 O   1 0.2535(3) 0.2535(3) 0.1922(2) 0(3000) 1.7(4)
O1274 O   1 0.2535(3) 0.1922(2) 0.2535(3) 0(3000) 1.7(4)
O1284 O   1 0.2973(4) 0.2359(3) 0.2359(3) 0(3000) 1.7(4)
O1294 O   1 0.2359(3) 0.2973(4) 0.2359(3) 0(3000) 1.7(4)
O1304 O   1 0.2359(3) 0.2359(3) 0.2973(4) 0(3000) 1.7(4)
O1314 O   1 0.2133(3) 0.2133(3) 0.2133(3) 0(3000) 1.7(4)
O1324 O   1 0.2762(3) 0.2762(3) 0.2762(3) 0(3000) 1.7(4)
Zr2011 Zr   1 0.7795(6) 0.20070(15) 0.26582(19) 0(800) 1.7(4)
Zr2021 Zr   1 0.7795(6) 0.26582(19) 0.20070(15) 0(800) 1.7(4)
Zr2031 Zr   1 0.7143(5) 0.20070(15) 0.20070(15) 0(800) 1.7(4)
Zr2041 Zr   1 0.6908(5) 0.2894(2) 0.22426(16) 0(800) 1.7(4)
Zr2051 Zr   1 0.6908(5) 0.22426(16) 0.2894(2) 0(800) 1.7(4)
Zr2061 Zr   1 0.7559(6) 0.2894(2) 0.2894(2) 0(800) 1.7(4)
O2011 O   1 0.7614(10) 0.1689(2) 0.3081(4) 0(800) 1.7(4)
O2021 O   1 0.7614(10) 0.3081(4) 0.1689(2) 0(800) 1.7(4)
O2031 O   1 0.6708(8) 0.1689(2) 0.2175(3) 0(800) 1.7(4)
O2041 O   1 0.6708(8) 0.2175(3) 0.1689(2) 0(800) 1.7(4)
O2051 O   1 0.6583(8) 0.2719(3) 0.1814(2) 0(800) 1.7(4)
O2061 O   1 0.6583(8) 0.1814(2) 0.2719(3) 0(800) 1.7(4)
O2071 O   1 0.7070(9) 0.1814(2) 0.3206(4) 0(800) 1.7(4)
O2081 O   1 0.7070(9) 0.3206(4) 0.1814(2) 0(800) 1.7(4)
O2091 O   1 0.7351(9) 0.1968(2) 0.15016(19) 0(800) 1.7(4)
O2101 O   1 0.7351(9) 0.15016(19) 0.1968(2) 0(800) 1.7(4)
O2111 O   1 0.6862(9) 0.3393(4) 0.2456(3) 0(800) 1.7(4)
O2121 O   1 0.6862(9) 0.2456(3) 0.3393(4) 0(800) 1.7(4)
O2131 O   1 0.7333(9) 0.3393(4) 0.2927(4) 0(800) 1.7(4)
O2141 O   1 0.7333(9) 0.2927(4) 0.3393(4) 0(800) 1.7(4)
O2151 O   1 0.6396(8) 0.2456(3) 0.2927(4) 0(800) 1.7(4)
O2161 O   1 0.6396(8) 0.2927(4) 0.2456(3) 0(800) 1.7(4)
O2171 O   1 0.7867(10) 0.2535(3) 0.2535(3) 0(800) 1.7(4)
O2181 O   1 0.7254(9) 0.2535(3) 0.1922(2) 0(800) 1.7(4)
O2191 O   1 0.7254(9) 0.1922(2) 0.2535(3) 0(800) 1.7(4)
O2201 O   1 0.7430(9) 0.2973(4) 0.2359(3) 0(800) 1.7(4)
O2211 O   1 0.7430(9) 0.2359(3) 0.2973(4) 0(800) 1.7(4)
O2221 O   1 0.6816(9) 0.2359(3) 0.2359(3) 0(800) 1.7(4)
O2231 O   1 0.7656(10) 0.2133(3) 0.2133(3) 0(800) 1.7(4)
O2241 O   1 0.7028(9) 0.2762(3) 0.2762(3) 0(800) 1.7(4)
O2251 O   1 0.8100(10) 0.3081(4) 0.2175(3) 0(800) 1.7(4)
O2261 O   1 0.8100(10) 0.2175(3) 0.3081(4) 0(800) 1.7(4)
O2271 O   1 0.7975(10) 0.2719(3) 0.3206(4) 0(800) 1.7(4)
O2281 O   1 0.7975(10) 0.3206(4) 0.2719(3) 0(800) 1.7(4)
O2291 O   1 0.8287(10) 0.1968(2) 0.2438(3) 0(800) 1.7(4)
O2301 O   1 0.8287(10) 0.2438(3) 0.1968(2) 0(800) 1.7(4)
O2311 O   1 0.7821(10) 0.2438(3) 0.15016(19) 0(800) 1.7(4)
O2321 O   1 0.7821(10) 0.15016(19) 0.2438(3) 0(800) 1.7(4)
Zr2012 Zr   1 0.7795(6) 0.2143(5) 0.20070(15) 1(1600) 1.7(4)
Zr2022 Zr   1 0.7795(6) 0.2795(6) 0.26582(19) 1(1600) 1.7(4)
Zr2032 Zr   1 0.7143(5) 0.2795(6) 0.20070(15) 1(1600) 1.7(4)
Zr2042 Zr   1 0.6908(5) 0.2559(6) 0.2894(2) 1(1600) 1.7(4)
Zr2052 Zr   1 0.6908(5) 0.1908(5) 0.22426(16) 1(1600) 1.7(4)
Zr2062 Zr   1 0.7559(6) 0.1908(5) 0.2894(2) 1(1600) 1.7(4)
O2012 O   1 0.7614(10) 0.1708(8) 0.1689(2) 1(1600) 1.7(4)
O2022 O   1 0.6708(8) 0.2614(10) 0.1689(2) 1(1600) 1.7(4)
O2032 O   1 0.6583(8) 0.2070(9) 0.1814(2) 1(1600) 1.7(4)
O2042 O   1 0.7070(9) 0.1583(8) 0.1814(2) 1(1600) 1.7(4)
O2052 O   1 0.6862(9) 0.2333(9) 0.3393(4) 1(1600) 1.7(4)
O2062 O   1 0.6862(9) 0.1396(8) 0.2456(3) 1(1600) 1.7(4)
O2072 O   1 0.7333(9) 0.1862(9) 0.3393(4) 1(1600) 1.7(4)
O2082 O   1 0.7333(9) 0.1396(8) 0.2927(4) 1(1600) 1.7(4)
O2092 O   1 0.6396(8) 0.1862(9) 0.2456(3) 1(1600) 1.7(4)
O2102 O   1 0.6396(8) 0.2333(9) 0.2927(4) 1(1600) 1.7(4)
O2112 O   1 0.7867(10) 0.2254(9) 0.2535(3) 1(1600) 1.7(4)
O2122 O   1 0.7254(9) 0.2867(10) 0.2535(3) 1(1600) 1.7(4)
O2132 O   1 0.7254(9) 0.2254(9) 0.1922(2) 1(1600) 1.7(4)
O2142 O   1 0.7430(9) 0.2430(9) 0.2973(4) 1(1600) 1.7(4)
O2152 O   1 0.7430(9) 0.1816(9) 0.2359(3) 1(1600) 1.7(4)
O2162 O   1 0.6816(9) 0.2430(9) 0.2359(3) 1(1600) 1.7(4)
O2172 O   1 0.7656(10) 0.2656(10) 0.2133(3) 1(1600) 1.7(4)
O2182 O   1 0.7028(9) 0.2028(9) 0.2762(3) 1(1600) 1.7(4)
O2192 O   1 0.7614(10) 0.3100(10) 0.3081(4) 1(1600) 1.7(4)
O2202 O   1 0.6708(8) 0.3100(10) 0.2175(3) 1(1600) 1.7(4)
O2212 O   1 0.8100(10) 0.2614(10) 0.3081(4) 1(1600) 1.7(4)
O2222 O   1 0.8100(10) 0.1708(8) 0.2175(3) 1(1600) 1.7(4)
O2232 O   1 0.6583(8) 0.2975(10) 0.2719(3) 1(1600) 1.7(4)
O2242 O   1 0.7975(10) 0.1583(8) 0.2719(3) 1(1600) 1.7(4)
O2252 O   1 0.7975(10) 0.2070(9) 0.3206(4) 1(1600) 1.7(4)
O2262 O   1 0.7070(9) 0.2975(10) 0.3206(4) 1(1600) 1.7(4)
O2272 O   1 0.8287(10) 0.2351(9) 0.1968(2) 1(1600) 1.7(4)
O2282 O   1 0.8287(10) 0.2821(10) 0.2438(3) 1(1600) 1.7(4)
O2292 O   1 0.7351(9) 0.3287(10) 0.1968(2) 1(1600) 1.7(4)
O2302 O   1 0.7351(9) 0.2821(10) 0.15016(19) 1(1600) 1.7(4)
O2312 O   1 0.7821(10) 0.3287(10) 0.2438(3) 1(1600) 1.7(4)
O2322 O   1 0.7821(10) 0.2351(9) 0.15016(19) 1(1600) 1.7(4)
Zr2013 Zr   1 0.70070(15) 0.2795(6) 0.26582(19) 0(500) 1.7(4)
Zr2023 Zr   1 0.70070(15) 0.2143(5) 0.20070(15) 0(500) 1.7(4)
Zr2033 Zr   1 0.76582(19) 0.2795(6) 0.20070(15) 0(500) 1.7(4)
Zr2043 Zr   1 0.7894(2) 0.1908(5) 0.22426(16) 0(500) 1.7(4)
Zr2053 Zr   1 0.7894(2) 0.2559(6) 0.2894(2) 0(500) 1.7(4)
Zr2063 Zr   1 0.72426(16) 0.1908(5) 0.2894(2) 0(500) 1.7(4)
O2013 O   1 0.6689(2) 0.2614(10) 0.3081(4) 0(500) 1.7(4)
O2023 O   1 0.6689(2) 0.1708(8) 0.2175(3) 0(500) 1.7(4)
O2033 O   1 0.8081(4) 0.2614(10) 0.1689(2) 0(500) 1.7(4)
O2043 O   1 0.7175(3) 0.1708(8) 0.1689(2) 0(500) 1.7(4)
O2053 O   1 0.7719(3) 0.1583(8) 0.1814(2) 0(500) 1.7(4)
O2063 O   1 0.6814(2) 0.1583(8) 0.2719(3) 0(500) 1.7(4)
O2073 O   1 0.6814(2) 0.2070(9) 0.3206(4) 0(500) 1.7(4)
O2083 O   1 0.8206(4) 0.2070(9) 0.1814(2) 0(500) 1.7(4)
O2093 O   1 0.6968(2) 0.2351(9) 0.15016(19) 0(500) 1.7(4)
O2103 O   1 0.65016(19) 0.2351(9) 0.1968(2) 0(500) 1.7(4)
O2113 O   1 0.8393(4) 0.1862(9) 0.2456(3) 0(500) 1.7(4)
O2123 O   1 0.8393(4) 0.2333(9) 0.2927(4) 0(500) 1.7(4)
O2133 O   1 0.7456(3) 0.1862(9) 0.3393(4) 0(500) 1.7(4)
O2143 O   1 0.7456(3) 0.1396(8) 0.2927(4) 0(500) 1.7(4)
O2153 O   1 0.7927(4) 0.2333(9) 0.3393(4) 0(500) 1.7(4)
O2163 O   1 0.7927(4) 0.1396(8) 0.2456(3) 0(500) 1.7(4)
O2173 O   1 0.7535(3) 0.2867(10) 0.2535(3) 0(500) 1.7(4)
O2183 O   1 0.7535(3) 0.2254(9) 0.1922(2) 0(500) 1.7(4)
O2193 O   1 0.6922(2) 0.2254(9) 0.2535(3) 0(500) 1.7(4)
O2203 O   1 0.7973(4) 0.2430(9) 0.2359(3) 0(500) 1.7(4)
O2213 O   1 0.7359(3) 0.2430(9) 0.2973(4) 0(500) 1.7(4)
O2223 O   1 0.7359(3) 0.1816(9) 0.2359(3) 0(500) 1.7(4)
O2233 O   1 0.7133(3) 0.2656(10) 0.2133(3) 0(500) 1.7(4)
O2243 O   1 0.7762(3) 0.2028(9) 0.2762(3) 0(500) 1.7(4)
O2253 O   1 0.8081(4) 0.3100(10) 0.2175(3) 0(500) 1.7(4)
O2263 O   1 0.7175(3) 0.3100(10) 0.3081(4) 0(500) 1.7(4)
O2273 O   1 0.7719(3) 0.2975(10) 0.3206(4) 0(500) 1.7(4)
O2283 O   1 0.8206(4) 0.2975(10) 0.2719(3) 0(500) 1.7(4)
O2293 O   1 0.6968(2) 0.3287(10) 0.2438(3) 0(500) 1.7(4)
O2303 O   1 0.7438(3) 0.3287(10) 0.1968(2) 0(500) 1.7(4)
O2313 O   1 0.7438(3) 0.2821(10) 0.15016(19) 0(500) 1.7(4)
O2323 O   1 0.65016(19) 0.2821(10) 0.2438(3) 0(500) 1.7(4)
Zr2014 Zr   1 0.70070(15) 0.26582(19) 0.20070(15) 0(1900) 1.7(4)
Zr2024 Zr   1 0.70070(15) 0.20070(15) 0.26582(19) 0(1900) 1.7(4)
Zr2034 Zr   1 0.76582(19) 0.20070(15) 0.20070(15) 0(1900) 1.7(4)
Zr2044 Zr   1 0.7894(2) 0.2894(2) 0.22426(16) 0(1900) 1.7(4)
Zr2054 Zr   1 0.72426(16) 0.2894(2) 0.2894(2) 0(1900) 1.7(4)
Zr2064 Zr   1 0.7894(2) 0.22426(16) 0.2894(2) 0(1900) 1.7(4)
O2014 O   1 0.7175(3) 0.3081(4) 0.1689(2) 0(1900) 1.7(4)
O2024 O   1 0.6689(2) 0.3081(4) 0.2175(3) 0(1900) 1.7(4)
O2034 O   1 0.6689(2) 0.2175(3) 0.3081(4) 0(1900) 1.7(4)
O2044 O   1 0.8081(4) 0.1689(2) 0.2175(3) 0(1900) 1.7(4)
O2054 O   1 0.8081(4) 0.2175(3) 0.1689(2) 0(1900) 1.7(4)
O2064 O   1 0.7175(3) 0.1689(2) 0.3081(4) 0(1900) 1.7(4)
O2074 O   1 0.7719(3) 0.3206(4) 0.1814(2) 0(1900) 1.7(4)
O2084 O   1 0.6814(2) 0.2719(3) 0.3206(4) 0(1900) 1.7(4)
O2094 O   1 0.6814(2) 0.3206(4) 0.2719(3) 0(1900) 1.7(4)
O2104 O   1 0.8206(4) 0.2719(3) 0.1814(2) 0(1900) 1.7(4)
O2114 O   1 0.8206(4) 0.1814(2) 0.2719(3) 0(1900) 1.7(4)
O2124 O   1 0.7719(3) 0.1814(2) 0.3206(4) 0(1900) 1.7(4)
O2134 O   1 0.65016(19) 0.2438(3) 0.1968(2) 0(1900) 1.7(4)
O2144 O   1 0.6968(2) 0.2438(3) 0.15016(19) 0(1900) 1.7(4)
O2154 O   1 0.6968(2) 0.15016(19) 0.2438(3) 0(1900) 1.7(4)
O2164 O   1 0.7438(3) 0.1968(2) 0.15016(19) 0(1900) 1.7(4)
O2174 O   1 0.7438(3) 0.15016(19) 0.1968(2) 0(1900) 1.7(4)
O2184 O   1 0.65016(19) 0.1968(2) 0.2438(3) 0(1900) 1.7(4)
O2194 O   1 0.8393(4) 0.2927(4) 0.2456(3) 0(1900) 1.7(4)
O2204 O   1 0.7456(3) 0.3393(4) 0.2927(4) 0(1900) 1.7(4)
O2214 O   1 0.7456(3) 0.2927(4) 0.3393(4) 0(1900) 1.7(4)
O2224 O   1 0.7927(4) 0.3393(4) 0.2456(3) 0(1900) 1.7(4)
O2234 O   1 0.7927(4) 0.2456(3) 0.3393(4) 0(1900) 1.7(4)
O2244 O   1 0.8393(4) 0.2456(3) 0.2927(4) 0(1900) 1.7(4)
O2254 O   1 0.6922(2) 0.2535(3) 0.2535(3) 0(1900) 1.7(4)
O2264 O   1 0.7535(3) 0.2535(3) 0.1922(2) 0(1900) 1.7(4)
O2274 O   1 0.7535(3) 0.1922(2) 0.2535(3) 0(1900) 1.7(4)
O2284 O   1 0.7973(4) 0.2359(3) 0.2359(3) 0(1900) 1.7(4)
O2294 O   1 0.7359(3) 0.2973(4) 0.2359(3) 0(1900) 1.7(4)
O2304 O   1 0.7359(3) 0.2359(3) 0.2973(4) 0(1900) 1.7(4)
O2314 O   1 0.7133(3) 0.2133(3) 0.2133(3) 0(1900) 1.7(4)
O2324 O   1 0.7762(3) 0.2762(3) 0.2762(3) 0(1900) 1.7(4)
Zr3011 Zr   1 0.2795(6) 0.70070(15) 0.26582(19) 0(500) 1.7(4)
Zr3021 Zr   1 0.2795(6) 0.76582(19) 0.20070(15) 0(500) 1.7(4)
Zr3031 Zr   1 0.2143(5) 0.70070(15) 0.20070(15) 0(500) 1.7(4)
Zr3041 Zr   1 0.1908(5) 0.7894(2) 0.22426(16) 0(500) 1.7(4)
Zr3051 Zr   1 0.1908(5) 0.72426(16) 0.2894(2) 0(500) 1.7(4)
Zr3061 Zr   1 0.2559(6) 0.7894(2) 0.2894(2) 0(500) 1.7(4)
O3011 O   1 0.2614(10) 0.6689(2) 0.3081(4) 0(500) 1.7(4)
O3021 O   1 0.2614(10) 0.8081(4) 0.1689(2) 0(500) 1.7(4)
O3031 O   1 0.1708(8) 0.6689(2) 0.2175(3) 0(500) 1.7(4)
O3041 O   1 0.1708(8) 0.7175(3) 0.1689(2) 0(500) 1.7(4)
O3051 O   1 0.1583(8) 0.7719(3) 0.1814(2) 0(500) 1.7(4)
O3061 O   1 0.1583(8) 0.6814(2) 0.2719(3) 0(500) 1.7(4)
O3071 O   1 0.2070(9) 0.6814(2) 0.3206(4) 0(500) 1.7(4)
O3081 O   1 0.2070(9) 0.8206(4) 0.1814(2) 0(500) 1.7(4)
O3091 O   1 0.2351(9) 0.6968(2) 0.15016(19) 0(500) 1.7(4)
O3101 O   1 0.2351(9) 0.65016(19) 0.1968(2) 0(500) 1.7(4)
O3111 O   1 0.1862(9) 0.8393(4) 0.2456(3) 0(500) 1.7(4)
O3121 O   1 0.1862(9) 0.7456(3) 0.3393(4) 0(500) 1.7(4)
O3131 O   1 0.2333(9) 0.8393(4) 0.2927(4) 0(500) 1.7(4)
O3141 O   1 0.2333(9) 0.7927(4) 0.3393(4) 0(500) 1.7(4)
O3151 O   1 0.1396(8) 0.7456(3) 0.2927(4) 0(500) 1.7(4)
O3161 O   1 0.1396(8) 0.7927(4) 0.2456(3) 0(500) 1.7(4)
O3171 O   1 0.2867(10) 0.7535(3) 0.2535(3) 0(500) 1.7(4)
O3181 O   1 0.2254(9) 0.7535(3) 0.1922(2) 0(500) 1.7(4)
O3191 O   1 0.2254(9) 0.6922(2) 0.2535(3) 0(500) 1.7(4)
O3201 O   1 0.2430(9) 0.7973(4) 0.2359(3) 0(500) 1.7(4)
O3211 O   1 0.2430(9) 0.7359(3) 0.2973(4) 0(500) 1.7(4)
O3221 O   1 0.1816(9) 0.7359(3) 0.2359(3) 0(500) 1.7(4)
O3231 O   1 0.2656(10) 0.7133(3) 0.2133(3) 0(500) 1.7(4)
O3241 O   1 0.2028(9) 0.7762(3) 0.2762(3) 0(500) 1.7(4)
O3251 O   1 0.3100(10) 0.8081(4) 0.2175(3) 0(500) 1.7(4)
O3261 O   1 0.3100(10) 0.7175(3) 0.3081(4) 0(500) 1.7(4)
O3271 O   1 0.2975(10) 0.7719(3) 0.3206(4) 0(500) 1.7(4)
O3281 O   1 0.2975(10) 0.8206(4) 0.2719(3) 0(500) 1.7(4)
O3291 O   1 0.3287(10) 0.6968(2) 0.2438(3) 0(500) 1.7(4)
O3301 O   1 0.3287(10) 0.7438(3) 0.1968(2) 0(500) 1.7(4)
O3311 O   1 0.2821(10) 0.7438(3) 0.15016(19) 0(500) 1.7(4)
O3321 O   1 0.2821(10) 0.65016(19) 0.2438(3) 0(500) 1.7(4)
Zr3012 Zr   1 0.2795(6) 0.7143(5) 0.20070(15) 0(1600) 1.7(4)
Zr3022 Zr   1 0.2795(6) 0.7795(6) 0.26582(19) 0(1600) 1.7(4)
Zr3032 Zr   1 0.2143(5) 0.7795(6) 0.20070(15) 0(1600) 1.7(4)
Zr3042 Zr   1 0.1908(5) 0.7559(6) 0.2894(2) 0(1600) 1.7(4)
Zr3052 Zr   1 0.1908(5) 0.6908(5) 0.22426(16) 0(1600) 1.7(4)
Zr3062 Zr   1 0.2559(6) 0.6908(5) 0.2894(2) 0(1600) 1.7(4)
O3012 O   1 0.2614(10) 0.6708(8) 0.1689(2) 0(1600) 1.7(4)
O3022 O   1 0.1708(8) 0.7614(10) 0.1689(2) 0(1600) 1.7(4)
O3032 O   1 0.1583(8) 0.7070(9) 0.1814(2) 0(1600) 1.7(4)
O3042 O   1 0.2070(9) 0.6583(8) 0.1814(2) 0(1600) 1.7(4)
O3052 O   1 0.1862(9) 0.7333(9) 0.3393(4) 0(1600) 1.7(4)
O3062 O   1 0.1862(9) 0.6396(8) 0.2456(3) 0(1600) 1.7(4)
O3072 O   1 0.2333(9) 0.6862(9) 0.3393(4) 0(1600) 1.7(4)
O3082 O   1 0.2333(9) 0.6396(8) 0.2927(4) 0(1600) 1.7(4)
O3092 O   1 0.1396(8) 0.6862(9) 0.2456(3) 0(1600) 1.7(4)
O3102 O   1 0.1396(8) 0.7333(9) 0.2927(4) 0(1600) 1.7(4)
O3112 O   1 0.2867(10) 0.7254(9) 0.2535(3) 0(1600) 1.7(4)
O3122 O   1 0.2254(9) 0.7867(10) 0.2535(3) 0(1600) 1.7(4)
O3132 O   1 0.2254(9) 0.7254(9) 0.1922(2) 0(1600) 1.7(4)
O3142 O   1 0.2430(9) 0.7430(9) 0.2973(4) 0(1600) 1.7(4)
O3152 O   1 0.2430(9) 0.6816(9) 0.2359(3) 0(1600) 1.7(4)
O3162 O   1 0.1816(9) 0.7430(9) 0.2359(3) 0(1600) 1.7(4)
O3172 O   1 0.2656(10) 0.7656(10) 0.2133(3) 0(1600) 1.7(4)
O3182 O   1 0.2028(9) 0.7028(9) 0.2762(3) 0(1600) 1.7(4)
O3192 O   1 0.2614(10) 0.8100(10) 0.3081(4) 0(1600) 1.7(4)
O3202 O   1 0.1708(8) 0.8100(10) 0.2175(3) 0(1600) 1.7(4)
O3212 O   1 0.3100(10) 0.7614(10) 0.3081(4) 0(1600) 1.7(4)
O3222 O   1 0.3100(10) 0.6708(8) 0.2175(3) 0(1600) 1.7(4)
O3232 O   1 0.1583(8) 0.7975(10) 0.2719(3) 0(1600) 1.7(4)
O3242 O   1 0.2975(10) 0.6583(8) 0.2719(3) 0(1600) 1.7(4)
O3252 O   1 0.2975(10) 0.7070(9) 0.3206(4) 0(1600) 1.7(4)
O3262 O   1 0.2070(9) 0.7975(10) 0.3206(4) 0(1600) 1.7(4)
O3272 O   1 0.3287(10) 0.7351(9) 0.1968(2) 0(1600) 1.7(4)
O3282 O   1 0.3287(10) 0.7821(10) 0.2438(3) 0(1600) 1.7(4)
O3292 O   1 0.2351(9) 0.8287(10) 0.1968(2) 0(1600) 1.7(4)
O3302 O   1 0.2351(9) 0.7821(10) 0.15016(19) 0(1600) 1.7(4)
O3312 O   1 0.2821(10) 0.8287(10) 0.2438(3) 0(1600) 1.7(4)
O3322 O   1 0.2821(10) 0.7351(9) 0.15016(19) 0(1600) 1.7(4)
Zr3013 Zr   1 0.20070(15) 0.7795(6) 0.26582(19) 0(700) 1.7(4)
Zr3023 Zr   1 0.20070(15) 0.7143(5) 0.20070(15) 0(700) 1.7(4)
Zr3033 Zr   1 0.26582(19) 0.7795(6) 0.20070(15) 0(700) 1.7(4)
Zr3043 Zr   1 0.2894(2) 0.6908(5) 0.22426(16) 0(700) 1.7(4)
Zr3053 Zr   1 0.2894(2) 0.7559(6) 0.2894(2) 0(700) 1.7(4)
Zr3063 Zr   1 0.22426(16) 0.6908(5) 0.2894(2) 0(700) 1.7(4)
O3013 O   1 0.1689(2) 0.7614(10) 0.3081(4) 0(700) 1.7(4)
O3023 O   1 0.1689(2) 0.6708(8) 0.2175(3) 0(700) 1.7(4)
O3033 O   1 0.3081(4) 0.7614(10) 0.1689(2) 0(700) 1.7(4)
O3043 O   1 0.2175(3) 0.6708(8) 0.1689(2) 0(700) 1.7(4)
O3053 O   1 0.2719(3) 0.6583(8) 0.1814(2) 0(700) 1.7(4)
O3063 O   1 0.1814(2) 0.6583(8) 0.2719(3) 0(700) 1.7(4)
O3073 O   1 0.1814(2) 0.7070(9) 0.3206(4) 0(700) 1.7(4)
O3083 O   1 0.3206(4) 0.7070(9) 0.1814(2) 0(700) 1.7(4)
O3093 O   1 0.1968(2) 0.7351(9) 0.15016(19) 0(700) 1.7(4)
O3103 O   1 0.15016(19) 0.7351(9) 0.1968(2) 0(700) 1.7(4)
O3113 O   1 0.3393(4) 0.6862(9) 0.2456(3) 0(700) 1.7(4)
O3123 O   1 0.3393(4) 0.7333(9) 0.2927(4) 0(700) 1.7(4)
O3133 O   1 0.2456(3) 0.6862(9) 0.3393(4) 0(700) 1.7(4)
O3143 O   1 0.2456(3) 0.6396(8) 0.2927(4) 0(700) 1.7(4)
O3153 O   1 0.2927(4) 0.7333(9) 0.3393(4) 0(700) 1.7(4)
O3163 O   1 0.2927(4) 0.6396(8) 0.2456(3) 0(700) 1.7(4)
O3173 O   1 0.2535(3) 0.7867(10) 0.2535(3) 0(700) 1.7(4)
O3183 O   1 0.2535(3) 0.7254(9) 0.1922(2) 0(700) 1.7(4)
O3193 O   1 0.1922(2) 0.7254(9) 0.2535(3) 0(700) 1.7(4)
O3203 O   1 0.2973(4) 0.7430(9) 0.2359(3) 0(700) 1.7(4)
O3213 O   1 0.2359(3) 0.7430(9) 0.2973(4) 0(700) 1.7(4)
O3223 O   1 0.2359(3) 0.6816(9) 0.2359(3) 0(700) 1.7(4)
O3233 O   1 0.2133(3) 0.7656(10) 0.2133(3) 0(700) 1.7(4)
O3243 O   1 0.2762(3) 0.7028(9) 0.2762(3) 0(700) 1.7(4)
O3253 O   1 0.3081(4) 0.8100(10) 0.2175(3) 0(700) 1.7(4)
O3263 O   1 0.2175(3) 0.8100(10) 0.3081(4) 0(700) 1.7(4)
O3273 O   1 0.2719(3) 0.7975(10) 0.3206(4) 0(700) 1.7(4)
O3283 O   1 0.3206(4) 0.7975(10) 0.2719(3) 0(700) 1.7(4)
O3293 O   1 0.1968(2) 0.8287(10) 0.2438(3) 0(700) 1.7(4)
O3303 O   1 0.2438(3) 0.8287(10) 0.1968(2) 0(700) 1.7(4)
O3313 O   1 0.2438(3) 0.7821(10) 0.15016(19) 0(700) 1.7(4)
O3323 O   1 0.15016(19) 0.7821(10) 0.2438(3) 0(700) 1.7(4)
Zr3014 Zr   1 0.20070(15) 0.76582(19) 0.20070(15) 1(1800) 1.7(4)
Zr3024 Zr   1 0.20070(15) 0.70070(15) 0.26582(19) 1(1800) 1.7(4)
Zr3034 Zr   1 0.26582(19) 0.70070(15) 0.20070(15) 1(1800) 1.7(4)
Zr3044 Zr   1 0.2894(2) 0.7894(2) 0.22426(16) 1(1800) 1.7(4)
Zr3054 Zr   1 0.22426(16) 0.7894(2) 0.2894(2) 1(1800) 1.7(4)
Zr3064 Zr   1 0.2894(2) 0.72426(16) 0.2894(2) 1(1800) 1.7(4)
O3014 O   1 0.2175(3) 0.8081(4) 0.1689(2) 1(1800) 1.7(4)
O3024 O   1 0.1689(2) 0.8081(4) 0.2175(3) 1(1800) 1.7(4)
O3034 O   1 0.1689(2) 0.7175(3) 0.3081(4) 1(1800) 1.7(4)
O3044 O   1 0.3081(4) 0.6689(2) 0.2175(3) 1(1800) 1.7(4)
O3054 O   1 0.3081(4) 0.7175(3) 0.1689(2) 1(1800) 1.7(4)
O3064 O   1 0.2175(3) 0.6689(2) 0.3081(4) 1(1800) 1.7(4)
O3074 O   1 0.2719(3) 0.8206(4) 0.1814(2) 1(1800) 1.7(4)
O3084 O   1 0.1814(2) 0.7719(3) 0.3206(4) 1(1800) 1.7(4)
O3094 O   1 0.1814(2) 0.8206(4) 0.2719(3) 1(1800) 1.7(4)
O3104 O   1 0.3206(4) 0.7719(3) 0.1814(2) 1(1800) 1.7(4)
O3114 O   1 0.3206(4) 0.6814(2) 0.2719(3) 1(1800) 1.7(4)
O3124 O   1 0.2719(3) 0.6814(2) 0.3206(4) 1(1800) 1.7(4)
O3134 O   1 0.15016(19) 0.7438(3) 0.1968(2) 1(1800) 1.7(4)
O3144 O   1 0.1968(2) 0.7438(3) 0.15016(19) 1(1800) 1.7(4)
O3154 O   1 0.1968(2) 0.65016(19) 0.2438(3) 1(1800) 1.7(4)
O3164 O   1 0.2438(3) 0.6968(2) 0.15016(19) 1(1800) 1.7(4)
O3174 O   1 0.2438(3) 0.65016(19) 0.1968(2) 1(1800) 1.7(4)
O3184 O   1 0.15016(19) 0.6968(2) 0.2438(3) 1(1800) 1.7(4)
O3194 O   1 0.3393(4) 0.7927(4) 0.2456(3) 1(1800) 1.7(4)
O3204 O   1 0.2456(3) 0.8393(4) 0.2927(4) 1(1800) 1.7(4)
O3214 O   1 0.2456(3) 0.7927(4) 0.3393(4) 1(1800) 1.7(4)
O3224 O   1 0.2927(4) 0.8393(4) 0.2456(3) 1(1800) 1.7(4)
O3234 O   1 0.2927(4) 0.7456(3) 0.3393(4) 1(1800) 1.7(4)
O3244 O   1 0.3393(4) 0.7456(3) 0.2927(4) 1(1800) 1.7(4)
O3254 O   1 0.1922(2) 0.7535(3) 0.2535(3) 1(1800) 1.7(4)
O3264 O   1 0.2535(3) 0.7535(3) 0.1922(2) 1(1800) 1.7(4)
O3274 O   1 0.2535(3) 0.6922(2) 0.2535(3) 1(1800) 1.7(4)
O3284 O   1 0.2973(4) 0.7359(3) 0.2359(3) 1(1800) 1.7(4)
O3294 O   1 0.2359(3) 0.7973(4) 0.2359(3) 1(1800) 1.7(4)
O3304 O   1 0.2359(3) 0.7359(3) 0.2973(4) 1(1800) 1.7(4)
O3314 O   1 0.2133(3) 0.7133(3) 0.2133(3) 1(1800) 1.7(4)
O3324 O   1 0.2762(3) 0.7762(3) 0.2762(3) 1(1800) 1.7(4)
Zr4011 Zr   1 0.7795(6) 0.70070(15) 0.26582(19) 0(1700) 1.7(4)
Zr4021 Zr   1 0.7795(6) 0.76582(19) 0.20070(15) 0(1700) 1.7(4)
Zr4031 Zr   1 0.7143(5) 0.70070(15) 0.20070(15) 0(1700) 1.7(4)
Zr4041 Zr   1 0.6908(5) 0.7894(2) 0.22426(16) 0(1700) 1.7(4)
Zr4051 Zr   1 0.6908(5) 0.72426(16) 0.2894(2) 0(1700) 1.7(4)
Zr4061 Zr   1 0.7559(6) 0.7894(2) 0.2894(2) 0(1700) 1.7(4)
O4011 O   1 0.7614(10) 0.6689(2) 0.3081(4) 0(1700) 1.7(4)
O4021 O   1 0.7614(10) 0.8081(4) 0.1689(2) 0(1700) 1.7(4)
O4031 O   1 0.6708(8) 0.6689(2) 0.2175(3) 0(1700) 1.7(4)
O4041 O   1 0.6708(8) 0.7175(3) 0.1689(2) 0(1700) 1.7(4)
O4051 O   1 0.6583(8) 0.7719(3) 0.1814(2) 0(1700) 1.7(4)
O4061 O   1 0.6583(8) 0.6814(2) 0.2719(3) 0(1700) 1.7(4)
O4071 O   1 0.7070(9) 0.6814(2) 0.3206(4) 0(1700) 1.7(4)
O4081 O   1 0.7070(9) 0.8206(4) 0.1814(2) 0(1700) 1.7(4)
O4091 O   1 0.7351(9) 0.6968(2) 0.15016(19) 0(1700) 1.7(4)
O4101 O   1 0.7351(9) 0.65016(19) 0.1968(2) 0(1700) 1.7(4)
O4111 O   1 0.6862(9) 0.8393(4) 0.2456(3) 0(1700) 1.7(4)
O4121 O   1 0.6862(9) 0.7456(3) 0.3393(4) 0(1700) 1.7(4)
O4131 O   1 0.7333(9) 0.8393(4) 0.2927(4) 0(1700) 1.7(4)
O4141 O   1 0.7333(9) 0.7927(4) 0.3393(4) 0(1700) 1.7(4)
O4151 O   1 0.6396(8) 0.7456(3) 0.2927(4) 0(1700) 1.7(4)
O4161 O   1 0.6396(8) 0.7927(4) 0.2456(3) 0(1700) 1.7(4)
O4171 O   1 0.7867(10) 0.7535(3) 0.2535(3) 0(1700) 1.7(4)
O4181 O   1 0.7254(9) 0.7535(3) 0.1922(2) 0(1700) 1.7(4)
O4191 O   1 0.7254(9) 0.6922(2) 0.2535(3) 0(1700) 1.7(4)
O4201 O   1 0.7430(9) 0.7973(4) 0.2359(3) 0(1700) 1.7(4)
O4211 O   1 0.7430(9) 0.7359(3) 0.2973(4) 0(1700) 1.7(4)
O4221 O   1 0.6816(9) 0.7359(3) 0.2359(3) 0(1700) 1.7(4)
O4231 O   1 0.7656(10) 0.7133(3) 0.2133(3) 0(1700) 1.7(4)
O4241 O   1 0.7028(9) 0.7762(3) 0.2762(3) 0(1700) 1.7(4)
O4251 O   1 0.8100(10) 0.8081(4) 0.2175(3) 0(1700) 1.7(4)
O4261 O   1 0.8100(10) 0.7175(3) 0.3081(4) 0(1700) 1.7(4)
O4271 O   1 0.7975(10) 0.7719(3) 0.3206(4) 0(1700) 1.7(4)
O4281 O   1 0.7975(10) 0.8206(4) 0.2719(3) 0(1700) 1.7(4)
O4291 O   1 0.8287(10) 0.6968(2) 0.2438(3) 0(1700) 1.7(4)
O4301 O   1 0.8287(10) 0.7438(3) 0.1968(2) 0(1700) 1.7(4)
O4311 O   1 0.7821(10) 0.7438(3) 0.15016(19) 0(1700) 1.7(4)
O4321 O   1 0.7821(10) 0.65016(19) 0.2438(3) 0(1700) 1.7(4)
Zr4012 Zr   1 0.7795(6) 0.7143(5) 0.20070(15) 0(500) 1.7(4)
Zr4022 Zr   1 0.7795(6) 0.7795(6) 0.26582(19) 0(500) 1.7(4)
Zr4032 Zr   1 0.7143(5) 0.7795(6) 0.20070(15) 0(500) 1.7(4)
Zr4042 Zr   1 0.6908(5) 0.7559(6) 0.2894(2) 0(500) 1.7(4)
Zr4052 Zr   1 0.6908(5) 0.6908(5) 0.22426(16) 0(500) 1.7(4)
Zr4062 Zr   1 0.7559(6) 0.6908(5) 0.2894(2) 0(500) 1.7(4)
O4012 O   1 0.7614(10) 0.6708(8) 0.1689(2) 0(500) 1.7(4)
O4022 O   1 0.6708(8) 0.7614(10) 0.1689(2) 0(500) 1.7(4)
O4032 O   1 0.6583(8) 0.7070(9) 0.1814(2) 0(500) 1.7(4)
O4042 O   1 0.7070(9) 0.6583(8) 0.1814(2) 0(500) 1.7(4)
O4052 O   1 0.6862(9) 0.7333(9) 0.3393(4) 0(500) 1.7(4)
O4062 O   1 0.6862(9) 0.6396(8) 0.2456(3) 0(500) 1.7(4)
O4072 O   1 0.7333(9) 0.6862(9) 0.3393(4) 0(500) 1.7(4)
O4082 O   1 0.7333(9) 0.6396(8) 0.2927(4) 0(500) 1.7(4)
O4092 O   1 0.6396(8) 0.6862(9) 0.2456(3) 0(500) 1.7(4)
O4102 O   1 0.6396(8) 0.7333(9) 0.2927(4) 0(500) 1.7(4)
O4112 O   1 0.7867(10) 0.7254(9) 0.2535(3) 0(500) 1.7(4)
O4122 O   1 0.7254(9) 0.7867(10) 0.2535(3) 0(500) 1.7(4)
O4132 O   1 0.7254(9) 0.7254(9) 0.1922(2) 0(500) 1.7(4)
O4142 O   1 0.7430(9) 0.7430(9) 0.2973(4) 0(500) 1.7(4)
O4152 O   1 0.7430(9) 0.6816(9) 0.2359(3) 0(500) 1.7(4)
O4162 O   1 0.6816(9) 0.7430(9) 0.2359(3) 0(500) 1.7(4)
O4172 O   1 0.7656(10) 0.7656(10) 0.2133(3) 0(500) 1.7(4)
O4182 O   1 0.7028(9) 0.7028(9) 0.2762(3) 0(500) 1.7(4)
O4192 O   1 0.7614(10) 0.8100(10) 0.3081(4) 0(500) 1.7(4)
O4202 O   1 0.6708(8) 0.8100(10) 0.2175(3) 0(500) 1.7(4)
O4212 O   1 0.8100(10) 0.7614(10) 0.3081(4) 0(500) 1.7(4)
O4222 O   1 0.8100(10) 0.6708(8) 0.2175(3) 0(500) 1.7(4)
O4232 O   1 0.6583(8) 0.7975(10) 0.2719(3) 0(500) 1.7(4)
O4242 O   1 0.7975(10) 0.6583(8) 0.2719(3) 0(500) 1.7(4)
O4252 O   1 0.7975(10) 0.7070(9) 0.3206(4) 0(500) 1.7(4)
O4262 O   1 0.7070(9) 0.7975(10) 0.3206(4) 0(500) 1.7(4)
O4272 O   1 0.8287(10) 0.7351(9) 0.1968(2) 0(500) 1.7(4)
O4282 O   1 0.8287(10) 0.7821(10) 0.2438(3) 0(500) 1.7(4)
O4292 O   1 0.7351(9) 0.8287(10) 0.1968(2) 0(500) 1.7(4)
O4302 O   1 0.7351(9) 0.7821(10) 0.15016(19) 0(500) 1.7(4)
O4312 O   1 0.7821(10) 0.8287(10) 0.2438(3) 0(500) 1.7(4)
O4322 O   1 0.7821(10) 0.7351(9) 0.15016(19) 0(500) 1.7(4)
Zr4013 Zr   1 0.70070(15) 0.7795(6) 0.26582(19) 0(1900) 1.7(4)
Zr4023 Zr   1 0.70070(15) 0.7143(5) 0.20070(15) 0(1900) 1.7(4)
Zr4033 Zr   1 0.76582(19) 0.7795(6) 0.20070(15) 0(1900) 1.7(4)
Zr4043 Zr   1 0.7894(2) 0.6908(5) 0.22426(16) 0(1900) 1.7(4)
Zr4053 Zr   1 0.7894(2) 0.7559(6) 0.2894(2) 0(1900) 1.7(4)
Zr4063 Zr   1 0.72426(16) 0.6908(5) 0.2894(2) 0(1900) 1.7(4)
O4013 O   1 0.6689(2) 0.7614(10) 0.3081(4) 0(1900) 1.7(4)
O4023 O   1 0.6689(2) 0.6708(8) 0.2175(3) 0(1900) 1.7(4)
O4033 O   1 0.8081(4) 0.7614(10) 0.1689(2) 0(1900) 1.7(4)
O4043 O   1 0.7175(3) 0.6708(8) 0.1689(2) 0(1900) 1.7(4)
O4053 O   1 0.7719(3) 0.6583(8) 0.1814(2) 0(1900) 1.7(4)
O4063 O   1 0.6814(2) 0.6583(8) 0.2719(3) 0(1900) 1.7(4)
O4073 O   1 0.6814(2) 0.7070(9) 0.3206(4) 0(1900) 1.7(4)
O4083 O   1 0.8206(4) 0.7070(9) 0.1814(2) 0(1900) 1.7(4)
O4093 O   1 0.6968(2) 0.7351(9) 0.15016(19) 0(1900) 1.7(4)
O4103 O   1 0.65016(19) 0.7351(9) 0.1968(2) 0(1900) 1.7(4)
O4113 O   1 0.8393(4) 0.6862(9) 0.2456(3) 0(1900) 1.7(4)
O4123 O   1 0.8393(4) 0.7333(9) 0.2927(4) 0(1900) 1.7(4)
O4133 O   1 0.7456(3) 0.6862(9) 0.3393(4) 0(1900) 1.7(4)
O4143 O   1 0.7456(3) 0.6396(8) 0.2927(4) 0(1900) 1.7(4)
O4153 O   1 0.7927(4) 0.7333(9) 0.3393(4) 0(1900) 1.7(4)
O4163 O   1 0.7927(4) 0.6396(8) 0.2456(3) 0(1900) 1.7(4)
O4173 O   1 0.7535(3) 0.7867(10) 0.2535(3) 0(1900) 1.7(4)
O4183 O   1 0.7535(3) 0.7254(9) 0.1922(2) 0(1900) 1.7(4)
O4193 O   1 0.6922(2) 0.7254(9) 0.2535(3) 0(1900) 1.7(4)
O4203 O   1 0.7973(4) 0.7430(9) 0.2359(3) 0(1900) 1.7(4)
O4213 O   1 0.7359(3) 0.7430(9) 0.2973(4) 0(1900) 1.7(4)
O4223 O   1 0.7359(3) 0.6816(9) 0.2359(3) 0(1900) 1.7(4)
O4233 O   1 0.7133(3) 0.7656(10) 0.2133(3) 0(1900) 1.7(4)
O4243 O   1 0.7762(3) 0.7028(9) 0.2762(3) 0(1900) 1.7(4)
O4253 O   1 0.8081(4) 0.8100(10) 0.2175(3) 0(1900) 1.7(4)
O4263 O   1 0.7175(3) 0.8100(10) 0.3081(4) 0(1900) 1.7(4)
O4273 O   1 0.7719(3) 0.7975(10) 0.3206(4) 0(1900) 1.7(4)
O4283 O   1 0.8206(4) 0.7975(10) 0.2719(3) 0(1900) 1.7(4)
O4293 O   1 0.6968(2) 0.8287(10) 0.2438(3) 0(1900) 1.7(4)
O4303 O   1 0.7438(3) 0.8287(10) 0.1968(2) 0(1900) 1.7(4)
O4313 O   1 0.7438(3) 0.7821(10) 0.15016(19) 0(1900) 1.7(4)
O4323 O   1 0.65016(19) 0.7821(10) 0.2438(3) 0(1900) 1.7(4)
Zr4014 Zr   1 0.70070(15) 0.76582(19) 0.20070(15) 0(3000) 1.7(4)
Zr4024 Zr   1 0.70070(15) 0.70070(15) 0.26582(19) 0(3000) 1.7(4)
Zr4034 Zr   1 0.76582(19) 0.70070(15) 0.20070(15) 0(3000) 1.7(4)
Zr4044 Zr   1 0.7894(2) 0.7894(2) 0.22426(16) 0(3000) 1.7(4)
Zr4054 Zr   1 0.72426(16) 0.7894(2) 0.2894(2) 0(3000) 1.7(4)
Zr4064 Zr   1 0.7894(2) 0.72426(16) 0.2894(2) 0(3000) 1.7(4)
O4014 O   1 0.7175(3) 0.8081(4) 0.1689(2) 0(3000) 1.7(4)
O4024 O   1 0.6689(2) 0.8081(4) 0.2175(3) 0(3000) 1.7(4)
O4034 O   1 0.6689(2) 0.7175(3) 0.3081(4) 0(3000) 1.7(4)
O4044 O   1 0.8081(4) 0.6689(2) 0.2175(3) 0(3000) 1.7(4)
O4054 O   1 0.8081(4) 0.7175(3) 0.1689(2) 0(3000) 1.7(4)
O4064 O   1 0.7175(3) 0.6689(2) 0.3081(4) 0(3000) 1.7(4)
O4074 O   1 0.7719(3) 0.8206(4) 0.1814(2) 0(3000) 1.7(4)
O4084 O   1 0.6814(2) 0.7719(3) 0.3206(4) 0(3000) 1.7(4)
O4094 O   1 0.6814(2) 0.8206(4) 0.2719(3) 0(3000) 1.7(4)
O4104 O   1 0.8206(4) 0.7719(3) 0.1814(2) 0(3000) 1.7(4)
O4114 O   1 0.8206(4) 0.6814(2) 0.2719(3) 0(3000) 1.7(4)
O4124 O   1 0.7719(3) 0.6814(2) 0.3206(4) 0(3000) 1.7(4)
O4134 O   1 0.65016(19) 0.7438(3) 0.1968(2) 0(3000) 1.7(4)
O4144 O   1 0.6968(2) 0.7438(3) 0.15016(19) 0(3000) 1.7(4)
O4154 O   1 0.6968(2) 0.65016(19) 0.2438(3) 0(3000) 1.7(4)
O4164 O   1 0.7438(3) 0.6968(2) 0.15016(19) 0(3000) 1.7(4)
O4174 O   1 0.7438(3) 0.65016(19) 0.1968(2) 0(3000) 1.7(4)
O4184 O   1 0.65016(19) 0.6968(2) 0.2438(3) 0(3000) 1.7(4)
O4194 O   1 0.8393(4) 0.7927(4) 0.2456(3) 0(3000) 1.7(4)
O4204 O   1 0.7456(3) 0.8393(4) 0.2927(4) 0(3000) 1.7(4)
O4214 O   1 0.7456(3) 0.7927(4) 0.3393(4) 0(3000) 1.7(4)
O4224 O   1 0.7927(4) 0.8393(4) 0.2456(3) 0(3000) 1.7(4)
O4234 O   1 0.7927(4) 0.7456(3) 0.3393(4) 0(3000) 1.7(4)
O4244 O   1 0.8393(4) 0.7456(3) 0.2927(4) 0(3000) 1.7(4)
O4254 O   1 0.6922(2) 0.7535(3) 0.2535(3) 0(3000) 1.7(4)
O4264 O   1 0.7535(3) 0.7535(3) 0.1922(2) 0(3000) 1.7(4)
O4274 O   1 0.7535(3) 0.6922(2) 0.2535(3) 0(3000) 1.7(4)
O4284 O   1 0.7973(4) 0.7359(3) 0.2359(3) 0(3000) 1.7(4)
O4294 O   1 0.7359(3) 0.7973(4) 0.2359(3) 0(3000) 1.7(4)
O4304 O   1 0.7359(3) 0.7359(3) 0.2973(4) 0(3000) 1.7(4)
O4314 O   1 0.7133(3) 0.7133(3) 0.2133(3) 0(3000) 1.7(4)
O4324 O   1 0.7762(3) 0.7762(3) 0.2762(3) 0(3000) 1.7(4)
Zr5011 Zr   1 0.2795(6) 0.20070(15) 0.76582(19) 0(1700) 1.7(4)
Zr5021 Zr   1 0.2795(6) 0.26582(19) 0.70070(15) 0(1700) 1.7(4)
Zr5031 Zr   1 0.2143(5) 0.20070(15) 0.70070(15) 0(1700) 1.7(4)
Zr5041 Zr   1 0.1908(5) 0.2894(2) 0.72426(16) 0(1700) 1.7(4)
Zr5051 Zr   1 0.1908(5) 0.22426(16) 0.7894(2) 0(1700) 1.7(4)
Zr5061 Zr   1 0.2559(6) 0.2894(2) 0.7894(2) 0(1700) 1.7(4)
O5011 O   1 0.2614(10) 0.1689(2) 0.8081(4) 0(1700) 1.7(4)
O5021 O   1 0.2614(10) 0.3081(4) 0.6689(2) 0(1700) 1.7(4)
O5031 O   1 0.1708(8) 0.1689(2) 0.7175(3) 0(1700) 1.7(4)
O5041 O   1 0.1708(8) 0.2175(3) 0.6689(2) 0(1700) 1.7(4)
O5051 O   1 0.1583(8) 0.2719(3) 0.6814(2) 0(1700) 1.7(4)
O5061 O   1 0.1583(8) 0.1814(2) 0.7719(3) 0(1700) 1.7(4)
O5071 O   1 0.2070(9) 0.1814(2) 0.8206(4) 0(1700) 1.7(4)
O5081 O   1 0.2070(9) 0.3206(4) 0.6814(2) 0(1700) 1.7(4)
O5091 O   1 0.2351(9) 0.1968(2) 0.65016(19) 0(1700) 1.7(4)
O5101 O   1 0.2351(9) 0.15016(19) 0.6968(2) 0(1700) 1.7(4)
O5111 O   1 0.1862(9) 0.3393(4) 0.7456(3) 0(1700) 1.7(4)
O5121 O   1 0.1862(9) 0.2456(3) 0.8393(4) 0(1700) 1.7(4)
O5131 O   1 0.2333(9) 0.3393(4) 0.7927(4) 0(1700) 1.7(4)
O5141 O   1 0.2333(9) 0.2927(4) 0.8393(4) 0(1700) 1.7(4)
O5151 O   1 0.1396(8) 0.2456(3) 0.7927(4) 0(1700) 1.7(4)
O5161 O   1 0.1396(8) 0.2927(4) 0.7456(3) 0(1700) 1.7(4)
O5171 O   1 0.2867(10) 0.2535(3) 0.7535(3) 0(1700) 1.7(4)
O5181 O   1 0.2254(9) 0.2535(3) 0.6922(2) 0(1700) 1.7(4)
O5191 O   1 0.2254(9) 0.1922(2) 0.7535(3) 0(1700) 1.7(4)
O5201 O   1 0.2430(9) 0.2973(4) 0.7359(3) 0(1700) 1.7(4)
O5211 O   1 0.2430(9) 0.2359(3) 0.7973(4) 0(1700) 1.7(4)
O5221 O   1 0.1816(9) 0.2359(3) 0.7359(3) 0(1700) 1.7(4)
O5231 O   1 0.2656(10) 0.2133(3) 0.7133(3) 0(1700) 1.7(4)
O5241 O   1 0.2028(9) 0.2762(3) 0.7762(3) 0(1700) 1.7(4)
O5251 O   1 0.3100(10) 0.3081(4) 0.7175(3) 0(1700) 1.7(4)
O5261 O   1 0.3100(10) 0.2175(3) 0.8081(4) 0(1700) 1.7(4)
O5271 O   1 0.2975(10) 0.2719(3) 0.8206(4) 0(1700) 1.7(4)
O5281 O   1 0.2975(10) 0.3206(4) 0.7719(3) 0(1700) 1.7(4)
O5291 O   1 0.3287(10) 0.1968(2) 0.7438(3) 0(1700) 1.7(4)
O5301 O   1 0.3287(10) 0.2438(3) 0.6968(2) 0(1700) 1.7(4)
O5311 O   1 0.2821(10) 0.2438(3) 0.65016(19) 0(1700) 1.7(4)
O5321 O   1 0.2821(10) 0.15016(19) 0.7438(3) 0(1700) 1.7(4)
Zr5012 Zr   1 0.2795(6) 0.2143(5) 0.70070(15) 0(500) 1.7(4)
Zr5022 Zr   1 0.2795(6) 0.2795(6) 0.76582(19) 0(500) 1.7(4)
Zr5032 Zr   1 0.2143(5) 0.2795(6) 0.70070(15) 0(500) 1.7(4)
Zr5042 Zr   1 0.1908(5) 0.2559(6) 0.7894(2) 0(500) 1.7(4)
Zr5052 Zr   1 0.1908(5) 0.1908(5) 0.72426(16) 0(500) 1.7(4)
Zr5062 Zr   1 0.2559(6) 0.1908(5) 0.7894(2) 0(500) 1.7(4)
O5012 O   1 0.2614(10) 0.1708(8) 0.6689(2) 0(500) 1.7(4)
O5022 O   1 0.1708(8) 0.2614(10) 0.6689(2) 0(500) 1.7(4)
O5032 O   1 0.1583(8) 0.2070(9) 0.6814(2) 0(500) 1.7(4)
O5042 O   1 0.2070(9) 0.1583(8) 0.6814(2) 0(500) 1.7(4)
O5052 O   1 0.1862(9) 0.2333(9) 0.8393(4) 0(500) 1.7(4)
O5062 O   1 0.1862(9) 0.1396(8) 0.7456(3) 0(500) 1.7(4)
O5072 O   1 0.2333(9) 0.1862(9) 0.8393(4) 0(500) 1.7(4)
O5082 O   1 0.2333(9) 0.1396(8) 0.7927(4) 0(500) 1.7(4)
O5092 O   1 0.1396(8) 0.1862(9) 0.7456(3) 0(500) 1.7(4)
O5102 O   1 0.1396(8) 0.2333(9) 0.7927(4) 0(500) 1.7(4)
O5112 O   1 0.2867(10) 0.2254(9) 0.7535(3) 0(500) 1.7(4)
O5122 O   1 0.2254(9) 0.2867(10) 0.7535(3) 0(500) 1.7(4)
O5132 O   1 0.2254(9) 0.2254(9) 0.6922(2) 0(500) 1.7(4)
O5142 O   1 0.2430(9) 0.2430(9) 0.7973(4) 0(500) 1.7(4)
O5152 O   1 0.2430(9) 0.1816(9) 0.7359(3) 0(500) 1.7(4)
O5162 O   1 0.1816(9) 0.2430(9) 0.7359(3) 0(500) 1.7(4)
O5172 O   1 0.2656(10) 0.2656(10) 0.7133(3) 0(500) 1.7(4)
O5182 O   1 0.2028(9) 0.2028(9) 0.7762(3) 0(500) 1.7(4)
O5192 O   1 0.2614(10) 0.3100(10) 0.8081(4) 0(500) 1.7(4)
O5202 O   1 0.1708(8) 0.3100(10) 0.7175(3) 0(500) 1.7(4)
O5212 O   1 0.3100(10) 0.2614(10) 0.8081(4) 0(500) 1.7(4)
O5222 O   1 0.3100(10) 0.1708(8) 0.7175(3) 0(500) 1.7(4)
O5232 O   1 0.1583(8) 0.2975(10) 0.7719(3) 0(500) 1.7(4)
O5242 O   1 0.2975(10) 0.1583(8) 0.7719(3) 0(500) 1.7(4)
O5252 O   1 0.2975(10) 0.2070(9) 0.8206(4) 0(500) 1.7(4)
O5262 O   1 0.2070(9) 0.2975(10) 0.8206(4) 0(500) 1.7(4)
O5272 O   1 0.3287(10) 0.2351(9) 0.6968(2) 0(500) 1.7(4)
O5282 O   1 0.3287(10) 0.2821(10) 0.7438(3) 0(500) 1.7(4)
O5292 O   1 0.2351(9) 0.3287(10) 0.6968(2) 0(500) 1.7(4)
O5302 O   1 0.2351(9) 0.2821(10) 0.65016(19) 0(500) 1.7(4)
O5312 O   1 0.2821(10) 0.3287(10) 0.7438(3) 0(500) 1.7(4)
O5322 O   1 0.2821(10) 0.2351(9) 0.65016(19) 0(500) 1.7(4)
Zr5013 Zr   1 0.20070(15) 0.2795(6) 0.76582(19) 0(1900) 1.7(4)
Zr5023 Zr   1 0.20070(15) 0.2143(5) 0.70070(15) 0(1900) 1.7(4)
Zr5033 Zr   1 0.26582(19) 0.2795(6) 0.70070(15) 0(1900) 1.7(4)
Zr5043 Zr   1 0.2894(2) 0.1908(5) 0.72426(16) 0(1900) 1.7(4)
Zr5053 Zr   1 0.2894(2) 0.2559(6) 0.7894(2) 0(1900) 1.7(4)
Zr5063 Zr   1 0.22426(16) 0.1908(5) 0.7894(2) 0(1900) 1.7(4)
O5013 O   1 0.1689(2) 0.2614(10) 0.8081(4) 0(1900) 1.7(4)
O5023 O   1 0.1689(2) 0.1708(8) 0.7175(3) 0(1900) 1.7(4)
O5033 O   1 0.3081(4) 0.2614(10) 0.6689(2) 0(1900) 1.7(4)
O5043 O   1 0.2175(3) 0.1708(8) 0.6689(2) 0(1900) 1.7(4)
O5053 O   1 0.2719(3) 0.1583(8) 0.6814(2) 0(1900) 1.7(4)
O5063 O   1 0.1814(2) 0.1583(8) 0.7719(3) 0(1900) 1.7(4)
O5073 O   1 0.1814(2) 0.2070(9) 0.8206(4) 0(1900) 1.7(4)
O5083 O   1 0.3206(4) 0.2070(9) 0.6814(2) 0(1900) 1.7(4)
O5093 O   1 0.1968(2) 0.2351(9) 0.65016(19) 0(1900) 1.7(4)
O5103 O   1 0.15016(19) 0.2351(9) 0.6968(2) 0(1900) 1.7(4)
O5113 O   1 0.3393(4) 0.1862(9) 0.7456(3) 0(1900) 1.7(4)
O5123 O   1 0.3393(4) 0.2333(9) 0.7927(4) 0(1900) 1.7(4)
O5133 O   1 0.2456(3) 0.1862(9) 0.8393(4) 0(1900) 1.7(4)
O5143 O   1 0.2456(3) 0.1396(8) 0.7927(4) 0(1900) 1.7(4)
O5153 O   1 0.2927(4) 0.2333(9) 0.8393(4) 0(1900) 1.7(4)
O5163 O   1 0.2927(4) 0.1396(8) 0.7456(3) 0(1900) 1.7(4)
O5173 O   1 0.2535(3) 0.2867(10) 0.7535(3) 0(1900) 1.7(4)
O5183 O   1 0.2535(3) 0.2254(9) 0.6922(2) 0(1900) 1.7(4)
O5193 O   1 0.1922(2) 0.2254(9) 0.7535(3) 0(1900) 1.7(4)
O5203 O   1 0.2973(4) 0.2430(9) 0.7359(3) 0(1900) 1.7(4)
O5213 O   1 0.2359(3) 0.2430(9) 0.7973(4) 0(1900) 1.7(4)
O5223 O   1 0.2359(3) 0.1816(9) 0.7359(3) 0(1900) 1.7(4)
O5233 O   1 0.2133(3) 0.2656(10) 0.7133(3) 0(1900) 1.7(4)
O5243 O   1 0.2762(3) 0.2028(9) 0.7762(3) 0(1900) 1.7(4)
O5253 O   1 0.3081(4) 0.3100(10) 0.7175(3) 0(1900) 1.7(4)
O5263 O   1 0.2175(3) 0.3100(10) 0.8081(4) 0(1900) 1.7(4)
O5273 O   1 0.2719(3) 0.2975(10) 0.8206(4) 0(1900) 1.7(4)
O5283 O   1 0.3206(4) 0.2975(10) 0.7719(3) 0(1900) 1.7(4)
O5293 O   1 0.1968(2) 0.3287(10) 0.7438(3) 0(1900) 1.7(4)
O5303 O   1 0.2438(3) 0.3287(10) 0.6968(2) 0(1900) 1.7(4)
O5313 O   1 0.2438(3) 0.2821(10) 0.65016(19) 0(1900) 1.7(4)
O5323 O   1 0.15016(19) 0.2821(10) 0.7438(3) 0(1900) 1.7(4)
Zr5014 Zr   1 0.20070(15) 0.26582(19) 0.70070(15) 0(3000) 1.7(4)
Zr5024 Zr   1 0.20070(15) 0.20070(15) 0.76582(19) 0(3000) 1.7(4)
Zr5034 Zr   1 0.26582(19) 0.20070(15) 0.70070(15) 0(3000) 1.7(4)
Zr5044 Zr   1 0.2894(2) 0.2894(2) 0.72426(16) 0(3000) 1.7(4)
Zr5054 Zr   1 0.22426(16) 0.2894(2) 0.7894(2) 0(3000) 1.7(4)
Zr5064 Zr   1 0.2894(2) 0.22426(16) 0.7894(2) 0(3000) 1.7(4)
O5014 O   1 0.2175(3) 0.3081(4) 0.6689(2) 0(3000) 1.7(4)
O5024 O   1 0.1689(2) 0.3081(4) 0.7175(3) 0(3000) 1.7(4)
O5034 O   1 0.1689(2) 0.2175(3) 0.8081(4) 0(3000) 1.7(4)
O5044 O   1 0.3081(4) 0.1689(2) 0.7175(3) 0(3000) 1.7(4)
O5054 O   1 0.3081(4) 0.2175(3) 0.6689(2) 0(3000) 1.7(4)
O5064 O   1 0.2175(3) 0.1689(2) 0.8081(4) 0(3000) 1.7(4)
O5074 O   1 0.2719(3) 0.3206(4) 0.6814(2) 0(3000) 1.7(4)
O5084 O   1 0.1814(2) 0.2719(3) 0.8206(4) 0(3000) 1.7(4)
O5094 O   1 0.1814(2) 0.3206(4) 0.7719(3) 0(3000) 1.7(4)
O5104 O   1 0.3206(4) 0.2719(3) 0.6814(2) 0(3000) 1.7(4)
O5114 O   1 0.3206(4) 0.1814(2) 0.7719(3) 0(3000) 1.7(4)
O5124 O   1 0.2719(3) 0.1814(2) 0.8206(4) 0(3000) 1.7(4)
O5134 O   1 0.15016(19) 0.2438(3) 0.6968(2) 0(3000) 1.7(4)
O5144 O   1 0.1968(2) 0.2438(3) 0.65016(19) 0(3000) 1.7(4)
O5154 O   1 0.1968(2) 0.15016(19) 0.7438(3) 0(3000) 1.7(4)
O5164 O   1 0.2438(3) 0.1968(2) 0.65016(19) 0(3000) 1.7(4)
O5174 O   1 0.2438(3) 0.15016(19) 0.6968(2) 0(3000) 1.7(4)
O5184 O   1 0.15016(19) 0.1968(2) 0.7438(3) 0(3000) 1.7(4)
O5194 O   1 0.3393(4) 0.2927(4) 0.7456(3) 0(3000) 1.7(4)
O5204 O   1 0.2456(3) 0.3393(4) 0.7927(4) 0(3000) 1.7(4)
O5214 O   1 0.2456(3) 0.2927(4) 0.8393(4) 0(3000) 1.7(4)
O5224 O   1 0.2927(4) 0.3393(4) 0.7456(3) 0(3000) 1.7(4)
O5234 O   1 0.2927(4) 0.2456(3) 0.8393(4) 0(3000) 1.7(4)
O5244 O   1 0.3393(4) 0.2456(3) 0.7927(4) 0(3000) 1.7(4)
O5254 O   1 0.1922(2) 0.2535(3) 0.7535(3) 0(3000) 1.7(4)
O5264 O   1 0.2535(3) 0.2535(3) 0.6922(2) 0(3000) 1.7(4)
O5274 O   1 0.2535(3) 0.1922(2) 0.7535(3) 0(3000) 1.7(4)
O5284 O   1 0.2973(4) 0.2359(3) 0.7359(3) 0(3000) 1.7(4)
O5294 O   1 0.2359(3) 0.2973(4) 0.7359(3) 0(3000) 1.7(4)
O5304 O   1 0.2359(3) 0.2359(3) 0.7973(4) 0(3000) 1.7(4)
O5314 O   1 0.2133(3) 0.2133(3) 0.7133(3) 0(3000) 1.7(4)
O5324 O   1 0.2762(3) 0.2762(3) 0.7762(3) 0(3000) 1.7(4)
Zr6011 Zr   1 0.7795(6) 0.20070(15) 0.76582(19) 0(500) 1.7(4)
Zr6021 Zr   1 0.7795(6) 0.26582(19) 0.70070(15) 0(500) 1.7(4)
Zr6031 Zr   1 0.7143(5) 0.20070(15) 0.70070(15) 0(500) 1.7(4)
Zr6041 Zr   1 0.6908(5) 0.2894(2) 0.72426(16) 0(500) 1.7(4)
Zr6051 Zr   1 0.6908(5) 0.22426(16) 0.7894(2) 0(500) 1.7(4)
Zr6061 Zr   1 0.7559(6) 0.2894(2) 0.7894(2) 0(500) 1.7(4)
O6011 O   1 0.7614(10) 0.1689(2) 0.8081(4) 0(500) 1.7(4)
O6021 O   1 0.7614(10) 0.3081(4) 0.6689(2) 0(500) 1.7(4)
O6031 O   1 0.6708(8) 0.1689(2) 0.7175(3) 0(500) 1.7(4)
O6041 O   1 0.6708(8) 0.2175(3) 0.6689(2) 0(500) 1.7(4)
O6051 O   1 0.6583(8) 0.2719(3) 0.6814(2) 0(500) 1.7(4)
O6061 O   1 0.6583(8) 0.1814(2) 0.7719(3) 0(500) 1.7(4)
O6071 O   1 0.7070(9) 0.1814(2) 0.8206(4) 0(500) 1.7(4)
O6081 O   1 0.7070(9) 0.3206(4) 0.6814(2) 0(500) 1.7(4)
O6091 O   1 0.7351(9) 0.1968(2) 0.65016(19) 0(500) 1.7(4)
O6101 O   1 0.7351(9) 0.15016(19) 0.6968(2) 0(500) 1.7(4)
O6111 O   1 0.6862(9) 0.3393(4) 0.7456(3) 0(500) 1.7(4)
O6121 O   1 0.6862(9) 0.2456(3) 0.8393(4) 0(500) 1.7(4)
O6131 O   1 0.7333(9) 0.3393(4) 0.7927(4) 0(500) 1.7(4)
O6141 O   1 0.7333(9) 0.2927(4) 0.8393(4) 0(500) 1.7(4)
O6151 O   1 0.6396(8) 0.2456(3) 0.7927(4) 0(500) 1.7(4)
O6161 O   1 0.6396(8) 0.2927(4) 0.7456(3) 0(500) 1.7(4)
O6171 O   1 0.7867(10) 0.2535(3) 0.7535(3) 0(500) 1.7(4)
O6181 O   1 0.7254(9) 0.2535(3) 0.6922(2) 0(500) 1.7(4)
O6191 O   1 0.7254(9) 0.1922(2) 0.7535(3) 0(500) 1.7(4)
O6201 O   1 0.7430(9) 0.2973(4) 0.7359(3) 0(500) 1.7(4)
O6211 O   1 0.7430(9) 0.2359(3) 0.7973(4) 0(500) 1.7(4)
O6221 O   1 0.6816(9) 0.2359(3) 0.7359(3) 0(500) 1.7(4)
O6231 O   1 0.7656(10) 0.2133(3) 0.7133(3) 0(500) 1.7(4)
O6241 O   1 0.7028(9) 0.2762(3) 0.7762(3) 0(500) 1.7(4)
O6251 O   1 0.8100(10) 0.3081(4) 0.7175(3) 0(500) 1.7(4)
O6261 O   1 0.8100(10) 0.2175(3) 0.8081(4) 0(500) 1.7(4)
O6271 O   1 0.7975(10) 0.2719(3) 0.8206(4) 0(500) 1.7(4)
O6281 O   1 0.7975(10) 0.3206(4) 0.7719(3) 0(500) 1.7(4)
O6291 O   1 0.8287(10) 0.1968(2) 0.7438(3) 0(500) 1.7(4)
O6301 O   1 0.8287(10) 0.2438(3) 0.6968(2) 0(500) 1.7(4)
O6311 O   1 0.7821(10) 0.2438(3) 0.65016(19) 0(500) 1.7(4)
O6321 O   1 0.7821(10) 0.15016(19) 0.7438(3) 0(500) 1.7(4)
Zr6012 Zr   1 0.7795(6) 0.2143(5) 0.70070(15) 0(1600) 1.7(4)
Zr6022 Zr   1 0.7795(6) 0.2795(6) 0.76582(19) 0(1600) 1.7(4)
Zr6032 Zr   1 0.7143(5) 0.2795(6) 0.70070(15) 0(1600) 1.7(4)
Zr6042 Zr   1 0.6908(5) 0.2559(6) 0.7894(2) 0(1600) 1.7(4)
Zr6052 Zr   1 0.6908(5) 0.1908(5) 0.72426(16) 0(1600) 1.7(4)
Zr6062 Zr   1 0.7559(6) 0.1908(5) 0.7894(2) 0(1600) 1.7(4)
O6012 O   1 0.7614(10) 0.1708(8) 0.6689(2) 0(1600) 1.7(4)
O6022 O   1 0.6708(8) 0.2614(10) 0.6689(2) 0(1600) 1.7(4)
O6032 O   1 0.6583(8) 0.2070(9) 0.6814(2) 0(1600) 1.7(4)
O6042 O   1 0.7070(9) 0.1583(8) 0.6814(2) 0(1600) 1.7(4)
O6052 O   1 0.6862(9) 0.2333(9) 0.8393(4) 0(1600) 1.7(4)
O6062 O   1 0.6862(9) 0.1396(8) 0.7456(3) 0(1600) 1.7(4)
O6072 O   1 0.7333(9) 0.1862(9) 0.8393(4) 0(1600) 1.7(4)
O6082 O   1 0.7333(9) 0.1396(8) 0.7927(4) 0(1600) 1.7(4)
O6092 O   1 0.6396(8) 0.1862(9) 0.7456(3) 0(1600) 1.7(4)
O6102 O   1 0.6396(8) 0.2333(9) 0.7927(4) 0(1600) 1.7(4)
O6112 O   1 0.7867(10) 0.2254(9) 0.7535(3) 0(1600) 1.7(4)
O6122 O   1 0.7254(9) 0.2867(10) 0.7535(3) 0(1600) 1.7(4)
O6132 O   1 0.7254(9) 0.2254(9) 0.6922(2) 0(1600) 1.7(4)
O6142 O   1 0.7430(9) 0.2430(9) 0.7973(4) 0(1600) 1.7(4)
O6152 O   1 0.7430(9) 0.1816(9) 0.7359(3) 0(1600) 1.7(4)
O6162 O   1 0.6816(9) 0.2430(9) 0.7359(3) 0(1600) 1.7(4)
O6172 O   1 0.7656(10) 0.2656(10) 0.7133(3) 0(1600) 1.7(4)
O6182 O   1 0.7028(9) 0.2028(9) 0.7762(3) 0(1600) 1.7(4)
O6192 O   1 0.7614(10) 0.3100(10) 0.8081(4) 0(1600) 1.7(4)
O6202 O   1 0.6708(8) 0.3100(10) 0.7175(3) 0(1600) 1.7(4)
O6212 O   1 0.8100(10) 0.2614(10) 0.8081(4) 0(1600) 1.7(4)
O6222 O   1 0.8100(10) 0.1708(8) 0.7175(3) 0(1600) 1.7(4)
O6232 O   1 0.6583(8) 0.2975(10) 0.7719(3) 0(1600) 1.7(4)
O6242 O   1 0.7975(10) 0.1583(8) 0.7719(3) 0(1600) 1.7(4)
O6252 O   1 0.7975(10) 0.2070(9) 0.8206(4) 0(1600) 1.7(4)
O6262 O   1 0.7070(9) 0.2975(10) 0.8206(4) 0(1600) 1.7(4)
O6272 O   1 0.8287(10) 0.2351(9) 0.6968(2) 0(1600) 1.7(4)
O6282 O   1 0.8287(10) 0.2821(10) 0.7438(3) 0(1600) 1.7(4)
O6292 O   1 0.7351(9) 0.3287(10) 0.6968(2) 0(1600) 1.7(4)
O6302 O   1 0.7351(9) 0.2821(10) 0.65016(19) 0(1600) 1.7(4)
O6312 O   1 0.7821(10) 0.3287(10) 0.7438(3) 0(1600) 1.7(4)
O6322 O   1 0.7821(10) 0.2351(9) 0.65016(19) 0(1600) 1.7(4)
Zr6013 Zr   1 0.70070(15) 0.2795(6) 0.76582(19) 0(600) 1.7(4)
Zr6023 Zr   1 0.70070(15) 0.2143(5) 0.70070(15) 0(600) 1.7(4)
Zr6033 Zr   1 0.76582(19) 0.2795(6) 0.70070(15) 0(600) 1.7(4)
Zr6043 Zr   1 0.7894(2) 0.1908(5) 0.72426(16) 0(600) 1.7(4)
Zr6053 Zr   1 0.7894(2) 0.2559(6) 0.7894(2) 0(600) 1.7(4)
Zr6063 Zr   1 0.72426(16) 0.1908(5) 0.7894(2) 0(600) 1.7(4)
O6013 O   1 0.6689(2) 0.2614(10) 0.8081(4) 0(600) 1.7(4)
O6023 O   1 0.6689(2) 0.1708(8) 0.7175(3) 0(600) 1.7(4)
O6033 O   1 0.8081(4) 0.2614(10) 0.6689(2) 0(600) 1.7(4)
O6043 O   1 0.7175(3) 0.1708(8) 0.6689(2) 0(600) 1.7(4)
O6053 O   1 0.7719(3) 0.1583(8) 0.6814(2) 0(600) 1.7(4)
O6063 O   1 0.6814(2) 0.1583(8) 0.7719(3) 0(600) 1.7(4)
O6073 O   1 0.6814(2) 0.2070(9) 0.8206(4) 0(600) 1.7(4)
O6083 O   1 0.8206(4) 0.2070(9) 0.6814(2) 0(600) 1.7(4)
O6093 O   1 0.6968(2) 0.2351(9) 0.65016(19) 0(600) 1.7(4)
O6103 O   1 0.65016(19) 0.2351(9) 0.6968(2) 0(600) 1.7(4)
O6113 O   1 0.8393(4) 0.1862(9) 0.7456(3) 0(600) 1.7(4)
O6123 O   1 0.8393(4) 0.2333(9) 0.7927(4) 0(600) 1.7(4)
O6133 O   1 0.7456(3) 0.1862(9) 0.8393(4) 0(600) 1.7(4)
O6143 O   1 0.7456(3) 0.1396(8) 0.7927(4) 0(600) 1.7(4)
O6153 O   1 0.7927(4) 0.2333(9) 0.8393(4) 0(600) 1.7(4)
O6163 O   1 0.7927(4) 0.1396(8) 0.7456(3) 0(600) 1.7(4)
O6173 O   1 0.7535(3) 0.2867(10) 0.7535(3) 0(600) 1.7(4)
O6183 O   1 0.7535(3) 0.2254(9) 0.6922(2) 0(600) 1.7(4)
O6193 O   1 0.6922(2) 0.2254(9) 0.7535(3) 0(600) 1.7(4)
O6203 O   1 0.7973(4) 0.2430(9) 0.7359(3) 0(600) 1.7(4)
O6213 O   1 0.7359(3) 0.2430(9) 0.7973(4) 0(600) 1.7(4)
O6223 O   1 0.7359(3) 0.1816(9) 0.7359(3) 0(600) 1.7(4)
O6233 O   1 0.7133(3) 0.2656(10) 0.7133(3) 0(600) 1.7(4)
O6243 O   1 0.7762(3) 0.2028(9) 0.7762(3) 0(600) 1.7(4)
O6253 O   1 0.8081(4) 0.3100(10) 0.7175(3) 0(600) 1.7(4)
O6263 O   1 0.7175(3) 0.3100(10) 0.8081(4) 0(600) 1.7(4)
O6273 O   1 0.7719(3) 0.2975(10) 0.8206(4) 0(600) 1.7(4)
O6283 O   1 0.8206(4) 0.2975(10) 0.7719(3) 0(600) 1.7(4)
O6293 O   1 0.6968(2) 0.3287(10) 0.7438(3) 0(600) 1.7(4)
O6303 O   1 0.7438(3) 0.3287(10) 0.6968(2) 0(600) 1.7(4)
O6313 O   1 0.7438(3) 0.2821(10) 0.65016(19) 0(600) 1.7(4)
O6323 O   1 0.65016(19) 0.2821(10) 0.7438(3) 0(600) 1.7(4)
Zr6014 Zr   1 0.70070(15) 0.26582(19) 0.70070(15) 1(1800) 1.7(4)
Zr6024 Zr   1 0.70070(15) 0.20070(15) 0.76582(19) 1(1800) 1.7(4)
Zr6034 Zr   1 0.76582(19) 0.20070(15) 0.70070(15) 1(1800) 1.7(4)
Zr6044 Zr   1 0.7894(2) 0.2894(2) 0.72426(16) 1(1800) 1.7(4)
Zr6054 Zr   1 0.72426(16) 0.2894(2) 0.7894(2) 1(1800) 1.7(4)
Zr6064 Zr   1 0.7894(2) 0.22426(16) 0.7894(2) 1(1800) 1.7(4)
O6014 O   1 0.7175(3) 0.3081(4) 0.6689(2) 1(1800) 1.7(4)
O6024 O   1 0.6689(2) 0.3081(4) 0.7175(3) 1(1800) 1.7(4)
O6034 O   1 0.6689(2) 0.2175(3) 0.8081(4) 1(1800) 1.7(4)
O6044 O   1 0.8081(4) 0.1689(2) 0.7175(3) 1(1800) 1.7(4)
O6054 O   1 0.8081(4) 0.2175(3) 0.6689(2) 1(1800) 1.7(4)
O6064 O   1 0.7175(3) 0.1689(2) 0.8081(4) 1(1800) 1.7(4)
O6074 O   1 0.7719(3) 0.3206(4) 0.6814(2) 1(1800) 1.7(4)
O6084 O   1 0.6814(2) 0.2719(3) 0.8206(4) 1(1800) 1.7(4)
O6094 O   1 0.6814(2) 0.3206(4) 0.7719(3) 1(1800) 1.7(4)
O6104 O   1 0.8206(4) 0.2719(3) 0.6814(2) 1(1800) 1.7(4)
O6114 O   1 0.8206(4) 0.1814(2) 0.7719(3) 1(1800) 1.7(4)
O6124 O   1 0.7719(3) 0.1814(2) 0.8206(4) 1(1800) 1.7(4)
O6134 O   1 0.65016(19) 0.2438(3) 0.6968(2) 1(1800) 1.7(4)
O6144 O   1 0.6968(2) 0.2438(3) 0.65016(19) 1(1800) 1.7(4)
O6154 O   1 0.6968(2) 0.15016(19) 0.7438(3) 1(1800) 1.7(4)
O6164 O   1 0.7438(3) 0.1968(2) 0.65016(19) 1(1800) 1.7(4)
O6174 O   1 0.7438(3) 0.15016(19) 0.6968(2) 1(1800) 1.7(4)
O6184 O   1 0.65016(19) 0.1968(2) 0.7438(3) 1(1800) 1.7(4)
O6194 O   1 0.8393(4) 0.2927(4) 0.7456(3) 1(1800) 1.7(4)
O6204 O   1 0.7456(3) 0.3393(4) 0.7927(4) 1(1800) 1.7(4)
O6214 O   1 0.7456(3) 0.2927(4) 0.8393(4) 1(1800) 1.7(4)
O6224 O   1 0.7927(4) 0.3393(4) 0.7456(3) 1(1800) 1.7(4)
O6234 O   1 0.7927(4) 0.2456(3) 0.8393(4) 1(1800) 1.7(4)
O6244 O   1 0.8393(4) 0.2456(3) 0.7927(4) 1(1800) 1.7(4)
O6254 O   1 0.6922(2) 0.2535(3) 0.7535(3) 1(1800) 1.7(4)
O6264 O   1 0.7535(3) 0.2535(3) 0.6922(2) 1(1800) 1.7(4)
O6274 O   1 0.7535(3) 0.1922(2) 0.7535(3) 1(1800) 1.7(4)
O6284 O   1 0.7973(4) 0.2359(3) 0.7359(3) 1(1800) 1.7(4)
O6294 O   1 0.7359(3) 0.2973(4) 0.7359(3) 1(1800) 1.7(4)
O6304 O   1 0.7359(3) 0.2359(3) 0.7973(4) 1(1800) 1.7(4)
O6314 O   1 0.7133(3) 0.2133(3) 0.7133(3) 1(1800) 1.7(4)
O6324 O   1 0.7762(3) 0.2762(3) 0.7762(3) 1(1800) 1.7(4)
Zr7011 Zr   1 0.2795(6) 0.70070(15) 0.76582(19) 0(800) 1.7(4)
Zr7021 Zr   1 0.2795(6) 0.76582(19) 0.70070(15) 0(800) 1.7(4)
Zr7031 Zr   1 0.2143(5) 0.70070(15) 0.70070(15) 0(800) 1.7(4)
Zr7041 Zr   1 0.1908(5) 0.7894(2) 0.72426(16) 0(800) 1.7(4)
Zr7051 Zr   1 0.1908(5) 0.72426(16) 0.7894(2) 0(800) 1.7(4)
Zr7061 Zr   1 0.2559(6) 0.7894(2) 0.7894(2) 0(800) 1.7(4)
O7011 O   1 0.2614(10) 0.6689(2) 0.8081(4) 0(800) 1.7(4)
O7021 O   1 0.2614(10) 0.8081(4) 0.6689(2) 0(800) 1.7(4)
O7031 O   1 0.1708(8) 0.6689(2) 0.7175(3) 0(800) 1.7(4)
O7041 O   1 0.1708(8) 0.7175(3) 0.6689(2) 0(800) 1.7(4)
O7051 O   1 0.1583(8) 0.7719(3) 0.6814(2) 0(800) 1.7(4)
O7061 O   1 0.1583(8) 0.6814(2) 0.7719(3) 0(800) 1.7(4)
O7071 O   1 0.2070(9) 0.6814(2) 0.8206(4) 0(800) 1.7(4)
O7081 O   1 0.2070(9) 0.8206(4) 0.6814(2) 0(800) 1.7(4)
O7091 O   1 0.2351(9) 0.6968(2) 0.65016(19) 0(800) 1.7(4)
O7101 O   1 0.2351(9) 0.65016(19) 0.6968(2) 0(800) 1.7(4)
O7111 O   1 0.1862(9) 0.8393(4) 0.7456(3) 0(800) 1.7(4)
O7121 O   1 0.1862(9) 0.7456(3) 0.8393(4) 0(800) 1.7(4)
O7131 O   1 0.2333(9) 0.8393(4) 0.7927(4) 0(800) 1.7(4)
O7141 O   1 0.2333(9) 0.7927(4) 0.8393(4) 0(800) 1.7(4)
O7151 O   1 0.1396(8) 0.7456(3) 0.7927(4) 0(800) 1.7(4)
O7161 O   1 0.1396(8) 0.7927(4) 0.7456(3) 0(800) 1.7(4)
O7171 O   1 0.2867(10) 0.7535(3) 0.7535(3) 0(800) 1.7(4)
O7181 O   1 0.2254(9) 0.7535(3) 0.6922(2) 0(800) 1.7(4)
O7191 O   1 0.2254(9) 0.6922(2) 0.7535(3) 0(800) 1.7(4)
O7201 O   1 0.2430(9) 0.7973(4) 0.7359(3) 0(800) 1.7(4)
O7211 O   1 0.2430(9) 0.7359(3) 0.7973(4) 0(800) 1.7(4)
O7221 O   1 0.1816(9) 0.7359(3) 0.7359(3) 0(800) 1.7(4)
O7231 O   1 0.2656(10) 0.7133(3) 0.7133(3) 0(800) 1.7(4)
O7241 O   1 0.2028(9) 0.7762(3) 0.7762(3) 0(800) 1.7(4)
O7251 O   1 0.3100(10) 0.8081(4) 0.7175(3) 0(800) 1.7(4)
O7261 O   1 0.3100(10) 0.7175(3) 0.8081(4) 0(800) 1.7(4)
O7271 O   1 0.2975(10) 0.7719(3) 0.8206(4) 0(800) 1.7(4)
O7281 O   1 0.2975(10) 0.8206(4) 0.7719(3) 0(800) 1.7(4)
O7291 O   1 0.3287(10) 0.6968(2) 0.7438(3) 0(800) 1.7(4)
O7301 O   1 0.3287(10) 0.7438(3) 0.6968(2) 0(800) 1.7(4)
O7311 O   1 0.2821(10) 0.7438(3) 0.65016(19) 0(800) 1.7(4)
O7321 O   1 0.2821(10) 0.65016(19) 0.7438(3) 0(800) 1.7(4)
Zr7012 Zr   1 0.2795(6) 0.7143(5) 0.70070(15) 0(1600) 1.7(4)
Zr7022 Zr   1 0.2795(6) 0.7795(6) 0.76582(19) 0(1600) 1.7(4)
Zr7032 Zr   1 0.2143(5) 0.7795(6) 0.70070(15) 0(1600) 1.7(4)
Zr7042 Zr   1 0.1908(5) 0.7559(6) 0.7894(2) 0(1600) 1.7(4)
Zr7052 Zr   1 0.1908(5) 0.6908(5) 0.72426(16) 0(1600) 1.7(4)
Zr7062 Zr   1 0.2559(6) 0.6908(5) 0.7894(2) 0(1600) 1.7(4)
O7012 O   1 0.2614(10) 0.6708(8) 0.6689(2) 0(1600) 1.7(4)
O7022 O   1 0.1708(8) 0.7614(10) 0.6689(2) 0(1600) 1.7(4)
O7032 O   1 0.1583(8) 0.7070(9) 0.6814(2) 0(1600) 1.7(4)
O7042 O   1 0.2070(9) 0.6583(8) 0.6814(2) 0(1600) 1.7(4)
O7052 O   1 0.1862(9) 0.7333(9) 0.8393(4) 0(1600) 1.7(4)
O7062 O   1 0.1862(9) 0.6396(8) 0.7456(3) 0(1600) 1.7(4)
O7072 O   1 0.2333(9) 0.6862(9) 0.8393(4) 0(1600) 1.7(4)
O7082 O   1 0.2333(9) 0.6396(8) 0.7927(4) 0(1600) 1.7(4)
O7092 O   1 0.1396(8) 0.6862(9) 0.7456(3) 0(1600) 1.7(4)
O7102 O   1 0.1396(8) 0.7333(9) 0.7927(4) 0(1600) 1.7(4)
O7112 O   1 0.2867(10) 0.7254(9) 0.7535(3) 0(1600) 1.7(4)
O7122 O   1 0.2254(9) 0.7867(10) 0.7535(3) 0(1600) 1.7(4)
O7132 O   1 0.2254(9) 0.7254(9) 0.6922(2) 0(1600) 1.7(4)
O7142 O   1 0.2430(9) 0.7430(9) 0.7973(4) 0(1600) 1.7(4)
O7152 O   1 0.2430(9) 0.6816(9) 0.7359(3) 0(1600) 1.7(4)
O7162 O   1 0.1816(9) 0.7430(9) 0.7359(3) 0(1600) 1.7(4)
O7172 O   1 0.2656(10) 0.7656(10) 0.7133(3) 0(1600) 1.7(4)
O7182 O   1 0.2028(9) 0.7028(9) 0.7762(3) 0(1600) 1.7(4)
O7192 O   1 0.2614(10) 0.8100(10) 0.8081(4) 0(1600) 1.7(4)
O7202 O   1 0.1708(8) 0.8100(10) 0.7175(3) 0(1600) 1.7(4)
O7212 O   1 0.3100(10) 0.7614(10) 0.8081(4) 0(1600) 1.7(4)
O7222 O   1 0.3100(10) 0.6708(8) 0.7175(3) 0(1600) 1.7(4)
O7232 O   1 0.1583(8) 0.7975(10) 0.7719(3) 0(1600) 1.7(4)
O7242 O   1 0.2975(10) 0.6583(8) 0.7719(3) 0(1600) 1.7(4)
O7252 O   1 0.2975(10) 0.7070(9) 0.8206(4) 0(1600) 1.7(4)
O7262 O   1 0.2070(9) 0.7975(10) 0.8206(4) 0(1600) 1.7(4)
O7272 O   1 0.3287(10) 0.7351(9) 0.6968(2) 0(1600) 1.7(4)
O7282 O   1 0.3287(10) 0.7821(10) 0.7438(3) 0(1600) 1.7(4)
O7292 O   1 0.2351(9) 0.8287(10) 0.6968(2) 0(1600) 1.7(4)
O7302 O   1 0.2351(9) 0.7821(10) 0.65016(19) 0(1600) 1.7(4)
O7312 O   1 0.2821(10) 0.8287(10) 0.7438(3) 0(1600) 1.7(4)
O7322 O   1 0.2821(10) 0.7351(9) 0.65016(19) 0(1600) 1.7(4)
Zr7013 Zr   1 0.20070(15) 0.7795(6) 0.76582(19) 0(500) 1.7(4)
Zr7023 Zr   1 0.20070(15) 0.7143(5) 0.70070(15) 0(500) 1.7(4)
Zr7033 Zr   1 0.26582(19) 0.7795(6) 0.70070(15) 0(500) 1.7(4)
Zr7043 Zr   1 0.2894(2) 0.6908(5) 0.72426(16) 0(500) 1.7(4)
Zr7053 Zr   1 0.2894(2) 0.7559(6) 0.7894(2) 0(500) 1.7(4)
Zr7063 Zr   1 0.22426(16) 0.6908(5) 0.7894(2) 0(500) 1.7(4)
O7013 O   1 0.1689(2) 0.7614(10) 0.8081(4) 0(500) 1.7(4)
O7023 O   1 0.1689(2) 0.6708(8) 0.7175(3) 0(500) 1.7(4)
O7033 O   1 0.3081(4) 0.7614(10) 0.6689(2) 0(500) 1.7(4)
O7043 O   1 0.2175(3) 0.6708(8) 0.6689(2) 0(500) 1.7(4)
O7053 O   1 0.2719(3) 0.6583(8) 0.6814(2) 0(500) 1.7(4)
O7063 O   1 0.1814(2) 0.6583(8) 0.7719(3) 0(500) 1.7(4)
O7073 O   1 0.1814(2) 0.7070(9) 0.8206(4) 0(500) 1.7(4)
O7083 O   1 0.3206(4) 0.7070(9) 0.6814(2) 0(500) 1.7(4)
O7093 O   1 0.1968(2) 0.7351(9) 0.65016(19) 0(500) 1.7(4)
O7103 O   1 0.15016(19) 0.7351(9) 0.6968(2) 0(500) 1.7(4)
O7113 O   1 0.3393(4) 0.6862(9) 0.7456(3) 0(500) 1.7(4)
O7123 O   1 0.3393(4) 0.7333(9) 0.7927(4) 0(500) 1.7(4)
O7133 O   1 0.2456(3) 0.6862(9) 0.8393(4) 0(500) 1.7(4)
O7143 O   1 0.2456(3) 0.6396(8) 0.7927(4) 0(500) 1.7(4)
O7153 O   1 0.2927(4) 0.7333(9) 0.8393(4) 0(500) 1.7(4)
O7163 O   1 0.2927(4) 0.6396(8) 0.7456(3) 0(500) 1.7(4)
O7173 O   1 0.2535(3) 0.7867(10) 0.7535(3) 0(500) 1.7(4)
O7183 O   1 0.2535(3) 0.7254(9) 0.6922(2) 0(500) 1.7(4)
O7193 O   1 0.1922(2) 0.7254(9) 0.7535(3) 0(500) 1.7(4)
O7203 O   1 0.2973(4) 0.7430(9) 0.7359(3) 0(500) 1.7(4)
O7213 O   1 0.2359(3) 0.7430(9) 0.7973(4) 0(500) 1.7(4)
O7223 O   1 0.2359(3) 0.6816(9) 0.7359(3) 0(500) 1.7(4)
O7233 O   1 0.2133(3) 0.7656(10) 0.7133(3) 0(500) 1.7(4)
O7243 O   1 0.2762(3) 0.7028(9) 0.7762(3) 0(500) 1.7(4)
O7253 O   1 0.3081(4) 0.8100(10) 0.7175(3) 0(500) 1.7(4)
O7263 O   1 0.2175(3) 0.8100(10) 0.8081(4) 0(500) 1.7(4)
O7273 O   1 0.2719(3) 0.7975(10) 0.8206(4) 0(500) 1.7(4)
O7283 O   1 0.3206(4) 0.7975(10) 0.7719(3) 0(500) 1.7(4)
O7293 O   1 0.1968(2) 0.8287(10) 0.7438(3) 0(500) 1.7(4)
O7303 O   1 0.2438(3) 0.8287(10) 0.6968(2) 0(500) 1.7(4)
O7313 O   1 0.2438(3) 0.7821(10) 0.65016(19) 0(500) 1.7(4)
O7323 O   1 0.15016(19) 0.7821(10) 0.7438(3) 0(500) 1.7(4)
Zr7014 Zr   1 0.20070(15) 0.76582(19) 0.70070(15) 0(1900) 1.7(4)
Zr7024 Zr   1 0.20070(15) 0.70070(15) 0.76582(19) 0(1900) 1.7(4)
Zr7034 Zr   1 0.26582(19) 0.70070(15) 0.70070(15) 0(1900) 1.7(4)
Zr7044 Zr   1 0.2894(2) 0.7894(2) 0.72426(16) 0(1900) 1.7(4)
Zr7054 Zr   1 0.22426(16) 0.7894(2) 0.7894(2) 0(1900) 1.7(4)
Zr7064 Zr   1 0.2894(2) 0.72426(16) 0.7894(2) 0(1900) 1.7(4)
O7014 O   1 0.2175(3) 0.8081(4) 0.6689(2) 0(1900) 1.7(4)
O7024 O   1 0.1689(2) 0.8081(4) 0.7175(3) 0(1900) 1.7(4)
O7034 O   1 0.1689(2) 0.7175(3) 0.8081(4) 0(1900) 1.7(4)
O7044 O   1 0.3081(4) 0.6689(2) 0.7175(3) 0(1900) 1.7(4)
O7054 O   1 0.3081(4) 0.7175(3) 0.6689(2) 0(1900) 1.7(4)
O7064 O   1 0.2175(3) 0.6689(2) 0.8081(4) 0(1900) 1.7(4)
O7074 O   1 0.2719(3) 0.8206(4) 0.6814(2) 0(1900) 1.7(4)
O7084 O   1 0.1814(2) 0.7719(3) 0.8206(4) 0(1900) 1.7(4)
O7094 O   1 0.1814(2) 0.8206(4) 0.7719(3) 0(1900) 1.7(4)
O7104 O   1 0.3206(4) 0.7719(3) 0.6814(2) 0(1900) 1.7(4)
O7114 O   1 0.3206(4) 0.6814(2) 0.7719(3) 0(1900) 1.7(4)
O7124 O   1 0.2719(3) 0.6814(2) 0.8206(4) 0(1900) 1.7(4)
O7134 O   1 0.15016(19) 0.7438(3) 0.6968(2) 0(1900) 1.7(4)
O7144 O   1 0.1968(2) 0.7438(3) 0.65016(19) 0(1900) 1.7(4)
O7154 O   1 0.1968(2) 0.65016(19) 0.7438(3) 0(1900) 1.7(4)
O7164 O   1 0.2438(3) 0.6968(2) 0.65016(19) 0(1900) 1.7(4)
O7174 O   1 0.2438(3) 0.65016(19) 0.6968(2) 0(1900) 1.7(4)
O7184 O   1 0.15016(19) 0.6968(2) 0.7438(3) 0(1900) 1.7(4)
O7194 O   1 0.3393(4) 0.7927(4) 0.7456(3) 0(1900) 1.7(4)
O7204 O   1 0.2456(3) 0.8393(4) 0.7927(4) 0(1900) 1.7(4)
O7214 O   1 0.2456(3) 0.7927(4) 0.8393(4) 0(1900) 1.7(4)
O7224 O   1 0.2927(4) 0.8393(4) 0.7456(3) 0(1900) 1.7(4)
O7234 O   1 0.2927(4) 0.7456(3) 0.8393(4) 0(1900) 1.7(4)
O7244 O   1 0.3393(4) 0.7456(3) 0.7927(4) 0(1900) 1.7(4)
O7254 O   1 0.1922(2) 0.7535(3) 0.7535(3) 0(1900) 1.7(4)
O7264 O   1 0.2535(3) 0.7535(3) 0.6922(2) 0(1900) 1.7(4)
O7274 O   1 0.2535(3) 0.6922(2) 0.7535(3) 0(1900) 1.7(4)
O7284 O   1 0.2973(4) 0.7359(3) 0.7359(3) 0(1900) 1.7(4)
O7294 O   1 0.2359(3) 0.7973(4) 0.7359(3) 0(1900) 1.7(4)
O7304 O   1 0.2359(3) 0.7359(3) 0.7973(4) 0(1900) 1.7(4)
O7314 O   1 0.2133(3) 0.7133(3) 0.7133(3) 0(1900) 1.7(4)
O7324 O   1 0.2762(3) 0.7762(3) 0.7762(3) 0(1900) 1.7(4)
Zr8011 Zr   1 0.7795(6) 0.70070(15) 0.76582(19) 0(1800) 1.7(4)
Zr8021 Zr   1 0.7795(6) 0.76582(19) 0.70070(15) 0(1800) 1.7(4)
Zr8031 Zr   1 0.7143(5) 0.70070(15) 0.70070(15) 0(1800) 1.7(4)
Zr8041 Zr   1 0.6908(5) 0.7894(2) 0.72426(16) 0(1800) 1.7(4)
Zr8051 Zr   1 0.6908(5) 0.72426(16) 0.7894(2) 0(1800) 1.7(4)
Zr8061 Zr   1 0.7559(6) 0.7894(2) 0.7894(2) 0(1800) 1.7(4)
O8011 O   1 0.7614(10) 0.6689(2) 0.8081(4) 0(1800) 1.7(4)
O8021 O   1 0.7614(10) 0.8081(4) 0.6689(2) 0(1800) 1.7(4)
O8031 O   1 0.6708(8) 0.6689(2) 0.7175(3) 0(1800) 1.7(4)
O8041 O   1 0.6708(8) 0.7175(3) 0.6689(2) 0(1800) 1.7(4)
O8051 O   1 0.6583(8) 0.7719(3) 0.6814(2) 0(1800) 1.7(4)
O8061 O   1 0.6583(8) 0.6814(2) 0.7719(3) 0(1800) 1.7(4)
O8071 O   1 0.7070(9) 0.6814(2) 0.8206(4) 0(1800) 1.7(4)
O8081 O   1 0.7070(9) 0.8206(4) 0.6814(2) 0(1800) 1.7(4)
O8091 O   1 0.7351(9) 0.6968(2) 0.65016(19) 0(1800) 1.7(4)
O8101 O   1 0.7351(9) 0.65016(19) 0.6968(2) 0(1800) 1.7(4)
O8111 O   1 0.6862(9) 0.8393(4) 0.7456(3) 0(1800) 1.7(4)
O8121 O   1 0.6862(9) 0.7456(3) 0.8393(4) 0(1800) 1.7(4)
O8131 O   1 0.7333(9) 0.8393(4) 0.7927(4) 0(1800) 1.7(4)
O8141 O   1 0.7333(9) 0.7927(4) 0.8393(4) 0(1800) 1.7(4)
O8151 O   1 0.6396(8) 0.7456(3) 0.7927(4) 0(1800) 1.7(4)
O8161 O   1 0.6396(8) 0.7927(4) 0.7456(3) 0(1800) 1.7(4)
O8171 O   1 0.7867(10) 0.7535(3) 0.7535(3) 0(1800) 1.7(4)
O8181 O   1 0.7254(9) 0.7535(3) 0.6922(2) 0(1800) 1.7(4)
O8191 O   1 0.7254(9) 0.6922(2) 0.7535(3) 0(1800) 1.7(4)
O8201 O   1 0.7430(9) 0.7973(4) 0.7359(3) 0(1800) 1.7(4)
O8211 O   1 0.7430(9) 0.7359(3) 0.7973(4) 0(1800) 1.7(4)
O8221 O   1 0.6816(9) 0.7359(3) 0.7359(3) 0(1800) 1.7(4)
O8231 O   1 0.7656(10) 0.7133(3) 0.7133(3) 0(1800) 1.7(4)
O8241 O   1 0.7028(9) 0.7762(3) 0.7762(3) 0(1800) 1.7(4)
O8251 O   1 0.8100(10) 0.8081(4) 0.7175(3) 0(1800) 1.7(4)
O8261 O   1 0.8100(10) 0.7175(3) 0.8081(4) 0(1800) 1.7(4)
O8271 O   1 0.7975(10) 0.7719(3) 0.8206(4) 0(1800) 1.7(4)
O8281 O   1 0.7975(10) 0.8206(4) 0.7719(3) 0(1800) 1.7(4)
O8291 O   1 0.8287(10) 0.6968(2) 0.7438(3) 0(1800) 1.7(4)
O8301 O   1 0.8287(10) 0.7438(3) 0.6968(2) 0(1800) 1.7(4)
O8311 O   1 0.7821(10) 0.7438(3) 0.65016(19) 0(1800) 1.7(4)
O8321 O   1 0.7821(10) 0.65016(19) 0.7438(3) 0(1800) 1.7(4)
Zr8012 Zr   1 0.7795(6) 0.7143(5) 0.70070(15) 0(500) 1.7(4)
Zr8022 Zr   1 0.7795(6) 0.7795(6) 0.76582(19) 0(500) 1.7(4)
Zr8032 Zr   1 0.7143(5) 0.7795(6) 0.70070(15) 0(500) 1.7(4)
Zr8042 Zr   1 0.6908(5) 0.7559(6) 0.7894(2) 0(500) 1.7(4)
Zr8052 Zr   1 0.6908(5) 0.6908(5) 0.72426(16) 0(500) 1.7(4)
Zr8062 Zr   1 0.7559(6) 0.6908(5) 0.7894(2) 0(500) 1.7(4)
O8012 O   1 0.7614(10) 0.6708(8) 0.6689(2) 0(500) 1.7(4)
O8022 O   1 0.6708(8) 0.7614(10) 0.6689(2) 0(500) 1.7(4)
O8032 O   1 0.6583(8) 0.7070(9) 0.6814(2) 0(500) 1.7(4)
O8042 O   1 0.7070(9) 0.6583(8) 0.6814(2) 0(500) 1.7(4)
O8052 O   1 0.6862(9) 0.7333(9) 0.8393(4) 0(500) 1.7(4)
O8062 O   1 0.6862(9) 0.6396(8) 0.7456(3) 0(500) 1.7(4)
O8072 O   1 0.7333(9) 0.6862(9) 0.8393(4) 0(500) 1.7(4)
O8082 O   1 0.7333(9) 0.6396(8) 0.7927(4) 0(500) 1.7(4)
O8092 O   1 0.6396(8) 0.6862(9) 0.7456(3) 0(500) 1.7(4)
O8102 O   1 0.6396(8) 0.7333(9) 0.7927(4) 0(500) 1.7(4)
O8112 O   1 0.7867(10) 0.7254(9) 0.7535(3) 0(500) 1.7(4)
O8122 O   1 0.7254(9) 0.7867(10) 0.7535(3) 0(500) 1.7(4)
O8132 O   1 0.7254(9) 0.7254(9) 0.6922(2) 0(500) 1.7(4)
O8142 O   1 0.7430(9) 0.7430(9) 0.7973(4) 0(500) 1.7(4)
O8152 O   1 0.7430(9) 0.6816(9) 0.7359(3) 0(500) 1.7(4)
O8162 O   1 0.6816(9) 0.7430(9) 0.7359(3) 0(500) 1.7(4)
O8172 O   1 0.7656(10) 0.7656(10) 0.7133(3) 0(500) 1.7(4)
O8182 O   1 0.7028(9) 0.7028(9) 0.7762(3) 0(500) 1.7(4)
O8192 O   1 0.7614(10) 0.8100(10) 0.8081(4) 0(500) 1.7(4)
O8202 O   1 0.6708(8) 0.8100(10) 0.7175(3) 0(500) 1.7(4)
O8212 O   1 0.8100(10) 0.7614(10) 0.8081(4) 0(500) 1.7(4)
O8222 O   1 0.8100(10) 0.6708(8) 0.7175(3) 0(500) 1.7(4)
O8232 O   1 0.6583(8) 0.7975(10) 0.7719(3) 0(500) 1.7(4)
O8242 O   1 0.7975(10) 0.6583(8) 0.7719(3) 0(500) 1.7(4)
O8252 O   1 0.7975(10) 0.7070(9) 0.8206(4) 0(500) 1.7(4)
O8262 O   1 0.7070(9) 0.7975(10) 0.8206(4) 0(500) 1.7(4)
O8272 O   1 0.8287(10) 0.7351(9) 0.6968(2) 0(500) 1.7(4)
O8282 O   1 0.8287(10) 0.7821(10) 0.7438(3) 0(500) 1.7(4)
O8292 O   1 0.7351(9) 0.8287(10) 0.6968(2) 0(500) 1.7(4)
O8302 O   1 0.7351(9) 0.7821(10) 0.65016(19) 0(500) 1.7(4)
O8312 O   1 0.7821(10) 0.8287(10) 0.7438(3) 0(500) 1.7(4)
O8322 O   1 0.7821(10) 0.7351(9) 0.65016(19) 0(500) 1.7(4)
Zr8013 Zr   1 0.70070(15) 0.7795(6) 0.76582(19) 1(2000) 1.7(4)
Zr8023 Zr   1 0.70070(15) 0.7143(5) 0.70070(15) 1(2000) 1.7(4)
Zr8033 Zr   1 0.76582(19) 0.7795(6) 0.70070(15) 1(2000) 1.7(4)
Zr8043 Zr   1 0.7894(2) 0.6908(5) 0.72426(16) 1(2000) 1.7(4)
Zr8053 Zr   1 0.7894(2) 0.7559(6) 0.7894(2) 1(2000) 1.7(4)
Zr8063 Zr   1 0.72426(16) 0.6908(5) 0.7894(2) 1(2000) 1.7(4)
O8013 O   1 0.6689(2) 0.7614(10) 0.8081(4) 1(2000) 1.7(4)
O8023 O   1 0.6689(2) 0.6708(8) 0.7175(3) 1(2000) 1.7(4)
O8033 O   1 0.8081(4) 0.7614(10) 0.6689(2) 1(2000) 1.7(4)
O8043 O   1 0.7175(3) 0.6708(8) 0.6689(2) 1(2000) 1.7(4)
O8053 O   1 0.7719(3) 0.6583(8) 0.6814(2) 1(2000) 1.7(4)
O8063 O   1 0.6814(2) 0.6583(8) 0.7719(3) 1(2000) 1.7(4)
O8073 O   1 0.6814(2) 0.7070(9) 0.8206(4) 1(2000) 1.7(4)
O8083 O   1 0.8206(4) 0.7070(9) 0.6814(2) 1(2000) 1.7(4)
O8093 O   1 0.6968(2) 0.7351(9) 0.65016(19) 1(2000) 1.7(4)
O8103 O   1 0.65016(19) 0.7351(9) 0.6968(2) 1(2000) 1.7(4)
O8113 O   1 0.8393(4) 0.6862(9) 0.7456(3) 1(2000) 1.7(4)
O8123 O   1 0.8393(4) 0.7333(9) 0.7927(4) 1(2000) 1.7(4)
O8133 O   1 0.7456(3) 0.6862(9) 0.8393(4) 1(2000) 1.7(4)
O8143 O   1 0.7456(3) 0.6396(8) 0.7927(4) 1(2000) 1.7(4)
O8153 O   1 0.7927(4) 0.7333(9) 0.8393(4) 1(2000) 1.7(4)
O8163 O   1 0.7927(4) 0.6396(8) 0.7456(3) 1(2000) 1.7(4)
O8173 O   1 0.7535(3) 0.7867(10) 0.7535(3) 1(2000) 1.7(4)
O8183 O   1 0.7535(3) 0.7254(9) 0.6922(2) 1(2000) 1.7(4)
O8193 O   1 0.6922(2) 0.7254(9) 0.7535(3) 1(2000) 1.7(4)
O8203 O   1 0.7973(4) 0.7430(9) 0.7359(3) 1(2000) 1.7(4)
O8213 O   1 0.7359(3) 0.7430(9) 0.7973(4) 1(2000) 1.7(4)
O8223 O   1 0.7359(3) 0.6816(9) 0.7359(3) 1(2000) 1.7(4)
O8233 O   1 0.7133(3) 0.7656(10) 0.7133(3) 1(2000) 1.7(4)
O8243 O   1 0.7762(3) 0.7028(9) 0.7762(3) 1(2000) 1.7(4)
O8253 O   1 0.8081(4) 0.8100(10) 0.7175(3) 1(2000) 1.7(4)
O8263 O   1 0.7175(3) 0.8100(10) 0.8081(4) 1(2000) 1.7(4)
O8273 O   1 0.7719(3) 0.7975(10) 0.8206(4) 1(2000) 1.7(4)
O8283 O   1 0.8206(4) 0.7975(10) 0.7719(3) 1(2000) 1.7(4)
O8293 O   1 0.6968(2) 0.8287(10) 0.7438(3) 1(2000) 1.7(4)
O8303 O   1 0.7438(3) 0.8287(10) 0.6968(2) 1(2000) 1.7(4)
O8313 O   1 0.7438(3) 0.7821(10) 0.65016(19) 1(2000) 1.7(4)
O8323 O   1 0.65016(19) 0.7821(10) 0.7438(3) 1(2000) 1.7(4)
Zr8014 Zr   1 0.70070(15) 0.76582(19) 0.70070(15) 0(3000) 1.7(4)
Zr8024 Zr   1 0.70070(15) 0.70070(15) 0.76582(19) 0(3000) 1.7(4)
Zr8034 Zr   1 0.76582(19) 0.70070(15) 0.70070(15) 0(3000) 1.7(4)
Zr8044 Zr   1 0.7894(2) 0.7894(2) 0.72426(16) 0(3000) 1.7(4)
Zr8054 Zr   1 0.72426(16) 0.7894(2) 0.7894(2) 0(3000) 1.7(4)
Zr8064 Zr   1 0.7894(2) 0.72426(16) 0.7894(2) 0(3000) 1.7(4)
O8014 O   1 0.7175(3) 0.8081(4) 0.6689(2) 0(3000) 1.7(4)
O8024 O   1 0.6689(2) 0.8081(4) 0.7175(3) 0(3000) 1.7(4)
O8034 O   1 0.6689(2) 0.7175(3) 0.8081(4) 0(3000) 1.7(4)
O8044 O   1 0.8081(4) 0.6689(2) 0.7175(3) 0(3000) 1.7(4)
O8054 O   1 0.8081(4) 0.7175(3) 0.6689(2) 0(3000) 1.7(4)
O8064 O   1 0.7175(3) 0.6689(2) 0.8081(4) 0(3000) 1.7(4)
O8074 O   1 0.7719(3) 0.8206(4) 0.6814(2) 0(3000) 1.7(4)
O8084 O   1 0.6814(2) 0.7719(3) 0.8206(4) 0(3000) 1.7(4)
O8094 O   1 0.6814(2) 0.8206(4) 0.7719(3) 0(3000) 1.7(4)
O8104 O   1 0.8206(4) 0.7719(3) 0.6814(2) 0(3000) 1.7(4)
O8114 O   1 0.8206(4) 0.6814(2) 0.7719(3) 0(3000) 1.7(4)
O8124 O   1 0.7719(3) 0.6814(2) 0.8206(4) 0(3000) 1.7(4)
O8134 O   1 0.65016(19) 0.7438(3) 0.6968(2) 0(3000) 1.7(4)
O8144 O   1 0.6968(2) 0.7438(3) 0.65016(19) 0(3000) 1.7(4)
O8154 O   1 0.6968(2) 0.65016(19) 0.7438(3) 0(3000) 1.7(4)
O8164 O   1 0.7438(3) 0.6968(2) 0.65016(19) 0(3000) 1.7(4)
O8174 O   1 0.7438(3) 0.65016(19) 0.6968(2) 0(3000) 1.7(4)
O8184 O   1 0.65016(19) 0.6968(2) 0.7438(3) 0(3000) 1.7(4)
O8194 O   1 0.8393(4) 0.7927(4) 0.7456(3) 0(3000) 1.7(4)
O8204 O   1 0.7456(3) 0.8393(4) 0.7927(4) 0(3000) 1.7(4)
O8214 O   1 0.7456(3) 0.7927(4) 0.8393(4) 0(3000) 1.7(4)
O8224 O   1 0.7927(4) 0.8393(4) 0.7456(3) 0(3000) 1.7(4)
O8234 O   1 0.7927(4) 0.7456(3) 0.8393(4) 0(3000) 1.7(4)
O8244 O   1 0.8393(4) 0.7456(3) 0.7927(4) 0(3000) 1.7(4)
O8254 O   1 0.6922(2) 0.7535(3) 0.7535(3) 0(3000) 1.7(4)
O8264 O   1 0.7535(3) 0.7535(3) 0.6922(2) 0(3000) 1.7(4)
O8274 O   1 0.7535(3) 0.6922(2) 0.7535(3) 0(3000) 1.7(4)
O8284 O   1 0.7973(4) 0.7359(3) 0.7359(3) 0(3000) 1.7(4)
O8294 O   1 0.7359(3) 0.7973(4) 0.7359(3) 0(3000) 1.7(4)
O8304 O   1 0.7359(3) 0.7359(3) 0.7973(4) 0(3000) 1.7(4)
O8314 O   1 0.7133(3) 0.7133(3) 0.7133(3) 0(3000) 1.7(4)
O8324 O   1 0.7762(3) 0.7762(3) 0.7762(3) 0(3000) 1.7(4)
H1011 H   1 0.3712 0.3545 0.6993 1(30) 7.6(7)
H1021 H   1 0.6288 0.3545 0.6993 1(30) 7.6(7)
H1031 H   1 0.4149 0.397 0.6998 1(30) 7.6(7)
H1041 H   1 0.5851 0.397 0.6998 1(30) 7.6(7)
C1051 C   1 0.3765 0.3665 0.7202 1(30) 7.6(7)
C1061 C   1 0.4024 0.3921 0.7205 1(30) 7.6(7)
C1071 C   1 0.6235 0.3665 0.7202 1(30) 7.6(7)
C1081 C   1 0.5976 0.3921 0.7205 1(30) 7.6(7)
C1091 C   1 0.3921 0.4829 0.7465 1(30) 7.6(7)
C1101 C   1 0.6079 0.4829 0.7465 1(30) 7.6(7)
C1111 C   1 0.4278 0.4716 0.7485 1(30) 7.6(7)
C1121 C   1 0.5722 0.4716 0.7485 1(30) 7.6(7)
C1131 C   1 0.359 0.359 0.75 1(30) 7.6(7)
C1141 C   1 0.41 0.41 0.75 1(30) 7.6(7)
C1151 C   1 0.4373 0.4373 0.75 1(30) 7.6(7)
H1161 H   1 0.3723 0.4684 0.7454 1(30) 7.6(7)
C1171 C   1 0.5627 0.4373 0.75 1(30) 7.6(7)
C1181 C   1 0.59 0.41 0.75 1(30) 7.6(7)
C1191 C   1 0.641 0.359 0.75 1(30) 7.6(7)
H1201 H   1 0.6277 0.4684 0.7454 1(30) 7.6(7)
C1211 C   1 0.3317 0.3317 0.75 1(30) 7.6(7)
N1221 N   1 0.5 0.4494 0.7501 1(30) 7.6(7)
C1231 C   1 0.4716 0.4278 0.7515 1(30) 7.6(7)
C1241 C   1 0.6683 0.3317 0.75 1(30) 7.6(7)
C1251 C   1 0.5284 0.4278 0.7515 1(30) 7.6(7)
C1261 C   1 0.4829 0.3921 0.7535 1(30) 7.6(7)
C1271 C   1 0.5171 0.3921 0.7535 1(30) 7.6(7)
H1281 H   1 0.4684 0.3723 0.7546 1(30) 7.6(7)
H1291 H   1 0.5316 0.3723 0.7546 1(30) 7.6(7)
C1301 C   1 0.3921 0.4024 0.7795 1(30) 7.6(7)
C1311 C   1 0.3665 0.3765 0.7798 1(30) 7.6(7)
C1321 C   1 0.6079 0.4024 0.7795 1(30) 7.6(7)
C1331 C   1 0.6335 0.3765 0.7798 1(30) 7.6(7)
H1341 H   1 0.397 0.4149 0.8002 1(30) 7.6(7)
H1351 H   1 0.603 0.4149 0.8002 1(30) 7.6(7)
H1361 H   1 0.3545 0.3712 0.8007 1(30) 7.6(7)
H1371 H   1 0.6455 0.3712 0.8007 1(30) 7.6(7)
H1381 H   1 0.3712 0.6455 0.6993 1(30) 7.6(7)
H1391 H   1 0.4149 0.603 0.6998 1(30) 7.6(7)
H1401 H   1 0.5851 0.603 0.6998 1(30) 7.6(7)
H1411 H   1 0.6288 0.6455 0.6993 1(30) 7.6(7)
C1421 C   1 0.3765 0.6335 0.7202 1(30) 7.6(7)
C1431 C   1 0.4024 0.6079 0.7205 1(30) 7.6(7)
C1441 C   1 0.5976 0.6079 0.7205 1(30) 7.6(7)
C1451 C   1 0.6235 0.6335 0.7202 1(30) 7.6(7)
C1461 C   1 0.3921 0.5171 0.7465 1(30) 7.6(7)
C1471 C   1 0.6079 0.5171 0.7465 1(30) 7.6(7)
C1481 C   1 0.4278 0.5284 0.7485 1(30) 7.6(7)
C1491 C   1 0.5722 0.5284 0.7485 1(30) 7.6(7)
H1501 H   1 0.3723 0.5316 0.7454 1(30) 7.6(7)
C1511 C   1 0.359 0.641 0.75 1(30) 7.6(7)
C1521 C   1 0.41 0.59 0.75 1(30) 7.6(7)
C1531 C   1 0.4373 0.5627 0.75 1(30) 7.6(7)
N1541 N   1 0.4494 0.5 0.7499 1(30) 7.6(7)
C1551 C   1 0.3317 0.6683 0.75 1(30) 7.6(7)
C1561 C   1 0.5627 0.5627 0.75 1(30) 7.6(7)
N1571 N   1 0.5506 0.5 0.7499 1(30) 7.6(7)
N1581 N   1 0.5 0.5506 0.7501 1(30) 7.6(7)
C1591 C   1 0.59 0.59 0.75 1(30) 7.6(7)
H1601 H   1 0.6277 0.5316 0.7454 1(30) 7.6(7)
C1611 C   1 0.641 0.641 0.75 1(30) 7.6(7)
C1621 C   1 0.4716 0.5722 0.7515 1(30) 7.6(7)
C1631 C   1 0.5284 0.5722 0.7515 1(30) 7.6(7)
C1641 C   1 0.6683 0.6683 0.75 1(30) 7.6(7)
C1651 C   1 0.4829 0.6079 0.7535 1(30) 7.6(7)
C1661 C   1 0.5171 0.6079 0.7535 1(30) 7.6(7)
H1671 H   1 0.4684 0.6277 0.7546 1(30) 7.6(7)
H1681 H   1 0.5316 0.6277 0.7546 1(30) 7.6(7)
C1691 C   1 0.3921 0.5976 0.7795 1(30) 7.6(7)
C1701 C   1 0.3665 0.6235 0.7798 1(30) 7.6(7)
C1711 C   1 0.6079 0.5976 0.7795 1(30) 7.6(7)
C1721 C   1 0.6335 0.6235 0.7798 1(30) 7.6(7)
H1731 H   1 0.397 0.5851 0.8002 1(30) 7.6(7)
H1741 H   1 0.3545 0.6288 0.8007 1(30) 7.6(7)
H1751 H   1 0.603 0.5851 0.8002 1(30) 7.6(7)
H1761 H   1 0.6455 0.6288 0.8007 1(30) 7.6(7)
H1012 H   1 0.8007 0.6288 0.3545 1(600) 7.6(7)
H1022 H   1 0.8007 0.6288 0.6455 1(600) 7.6(7)
H1032 H   1 0.8002 0.5851 0.397 1(600) 7.6(7)
H1042 H   1 0.8002 0.5851 0.603 1(600) 7.6(7)
C1052 C   1 0.7798 0.6235 0.3665 1(600) 7.6(7)
C1062 C   1 0.7798 0.6235 0.6335 1(600) 7.6(7)
C1072 C   1 0.7795 0.5976 0.3921 1(600) 7.6(7)
C1082 C   1 0.7795 0.5976 0.6079 1(600) 7.6(7)
C1092 C   1 0.7535 0.6079 0.4829 1(600) 7.6(7)
C1102 C   1 0.7535 0.6079 0.5171 1(600) 7.6(7)
C1112 C   1 0.7515 0.5722 0.4716 1(600) 7.6(7)
C1122 C   1 0.7515 0.5722 0.5284 1(600) 7.6(7)
C1132 C   1 0.75 0.6683 0.3317 1(600) 7.6(7)
C1142 C   1 0.75 0.641 0.359 1(600) 7.6(7)
C1152 C   1 0.75 0.641 0.641 1(600) 7.6(7)
C1162 C   1 0.75 0.59 0.41 1(600) 7.6(7)
H1172 H   1 0.7546 0.6277 0.4684 1(600) 7.6(7)
C1182 C   1 0.75 0.59 0.59 1(600) 7.6(7)
H1192 H   1 0.7546 0.6277 0.5316 1(600) 7.6(7)
C1202 C   1 0.75 0.5627 0.4373 1(600) 7.6(7)
C1212 C   1 0.75 0.6683 0.6683 1(600) 7.6(7)
C1222 C   1 0.75 0.5627 0.5627 1(600) 7.6(7)
N1232 N   1 0.7501 0.5506 0.5 1(600) 7.6(7)
N1242 N   1 0.7499 0.5 0.4494 1(600) 7.6(7)
N1252 N   1 0.7499 0.5 0.5506 1(600) 7.6(7)
C1262 C   1 0.7485 0.5284 0.4278 1(600) 7.6(7)
C1272 C   1 0.7485 0.5284 0.5722 1(600) 7.6(7)
C1282 C   1 0.7465 0.5171 0.3921 1(600) 7.6(7)
C1292 C   1 0.7465 0.5171 0.6079 1(600) 7.6(7)
H1302 H   1 0.7454 0.5316 0.3723 1(600) 7.6(7)
H1312 H   1 0.7454 0.5316 0.6277 1(600) 7.6(7)
C1322 C   1 0.7205 0.6079 0.4024 1(600) 7.6(7)
C1332 C   1 0.7205 0.6079 0.5976 1(600) 7.6(7)
C1342 C   1 0.7202 0.6335 0.3765 1(600) 7.6(7)
C1352 C   1 0.7202 0.6335 0.6235 1(600) 7.6(7)
H1362 H   1 0.6998 0.603 0.4149 1(600) 7.6(7)
H1372 H   1 0.6998 0.603 0.5851 1(600) 7.6(7)
H1382 H   1 0.6993 0.6455 0.3712 1(600) 7.6(7)
H1392 H   1 0.6993 0.6455 0.6288 1(600) 7.6(7)
H1402 H   1 0.8007 0.3712 0.6455 1(600) 7.6(7)
H1412 H   1 0.8007 0.3712 0.3545 1(600) 7.6(7)
H1422 H   1 0.8002 0.4149 0.603 1(600) 7.6(7)
H1432 H   1 0.8002 0.4149 0.397 1(600) 7.6(7)
C1442 C   1 0.7798 0.3765 0.6335 1(600) 7.6(7)
C1452 C   1 0.7795 0.4024 0.6079 1(600) 7.6(7)
C1462 C   1 0.7798 0.3765 0.3665 1(600) 7.6(7)
C1472 C   1 0.7795 0.4024 0.3921 1(600) 7.6(7)
C1482 C   1 0.7535 0.3921 0.5171 1(600) 7.6(7)
C1492 C   1 0.7535 0.3921 0.4829 1(600) 7.6(7)
C1502 C   1 0.7515 0.4278 0.5284 1(600) 7.6(7)
C1512 C   1 0.7515 0.4278 0.4716 1(600) 7.6(7)
C1522 C   1 0.75 0.3317 0.6683 1(600) 7.6(7)
C1532 C   1 0.75 0.359 0.641 1(600) 7.6(7)
C1542 C   1 0.75 0.41 0.59 1(600) 7.6(7)
C1552 C   1 0.75 0.4373 0.5627 1(600) 7.6(7)
H1562 H   1 0.7546 0.3723 0.5316 1(600) 7.6(7)
C1572 C   1 0.75 0.3317 0.3317 1(600) 7.6(7)
C1582 C   1 0.75 0.359 0.359 1(600) 7.6(7)
H1592 H   1 0.7546 0.3723 0.4684 1(600) 7.6(7)
C1602 C   1 0.75 0.41 0.41 1(600) 7.6(7)
C1612 C   1 0.75 0.4373 0.4373 1(600) 7.6(7)
N1622 N   1 0.7501 0.4494 0.5 1(600) 7.6(7)
C1632 C   1 0.7485 0.4716 0.5722 1(600) 7.6(7)
C1642 C   1 0.7485 0.4716 0.4278 1(600) 7.6(7)
C1652 C   1 0.7465 0.4829 0.6079 1(600) 7.6(7)
C1662 C   1 0.7465 0.4829 0.3921 1(600) 7.6(7)
H1672 H   1 0.7454 0.4684 0.6277 1(600) 7.6(7)
H1682 H   1 0.7454 0.4684 0.3723 1(600) 7.6(7)
C1692 C   1 0.7205 0.3921 0.5976 1(600) 7.6(7)
C1702 C   1 0.7202 0.3665 0.6235 1(600) 7.6(7)
C1712 C   1 0.7205 0.3921 0.4024 1(600) 7.6(7)
C1722 C   1 0.7202 0.3665 0.3765 1(600) 7.6(7)
H1732 H   1 0.6998 0.397 0.5851 1(600) 7.6(7)
H1742 H   1 0.6993 0.3545 0.6288 1(600) 7.6(7)
H1752 H   1 0.6998 0.397 0.4149 1(600) 7.6(7)
H1762 H   1 0.6993 0.3545 0.3712 1(600) 7.6(7)
H1013 H   1 0.3545 0.6993 0.6288 0(150) 7.6(7)
H1023 H   1 0.3545 0.6993 0.3712 0(150) 7.6(7)
H1033 H   1 0.397 0.6998 0.5851 0(150) 7.6(7)
H1043 H   1 0.397 0.6998 0.4149 0(150) 7.6(7)
C1053 C   1 0.3665 0.7202 0.6235 0(150) 7.6(7)
C1063 C   1 0.3665 0.7202 0.3765 0(150) 7.6(7)
C1073 C   1 0.3921 0.7205 0.5976 0(150) 7.6(7)
C1083 C   1 0.3921 0.7205 0.4024 0(150) 7.6(7)
C1093 C   1 0.4829 0.7465 0.6079 0(150) 7.6(7)
C1103 C   1 0.4829 0.7465 0.3921 0(150) 7.6(7)
C1113 C   1 0.4716 0.7485 0.5722 0(150) 7.6(7)
C1123 C   1 0.4716 0.7485 0.4278 0(150) 7.6(7)
C1133 C   1 0.359 0.75 0.641 0(150) 7.6(7)
C1143 C   1 0.41 0.75 0.59 0(150) 7.6(7)
C1153 C   1 0.359 0.75 0.359 0(150) 7.6(7)
C1163 C   1 0.4373 0.75 0.5627 0(150) 7.6(7)
C1173 C   1 0.41 0.75 0.41 0(150) 7.6(7)
C1183 C   1 0.4373 0.75 0.4373 0(150) 7.6(7)
C1193 C   1 0.3317 0.75 0.3317 0(150) 7.6(7)
H1203 H   1 0.4684 0.7454 0.6277 0(150) 7.6(7)
H1213 H   1 0.4684 0.7454 0.3723 0(150) 7.6(7)
N1223 N   1 0.4494 0.7501 0.5 0(150) 7.6(7)
C1233 C   1 0.4278 0.7515 0.5284 0(150) 7.6(7)
C1243 C   1 0.4278 0.7515 0.4716 0(150) 7.6(7)
C1253 C   1 0.3317 0.75 0.6683 0(150) 7.6(7)
C1263 C   1 0.3921 0.7535 0.5171 0(150) 7.6(7)
C1273 C   1 0.3921 0.7535 0.4829 0(150) 7.6(7)
H1283 H   1 0.3723 0.7546 0.5316 0(150) 7.6(7)
H1293 H   1 0.3723 0.7546 0.4684 0(150) 7.6(7)
C1303 C   1 0.4024 0.7795 0.6079 0(150) 7.6(7)
C1313 C   1 0.3765 0.7798 0.6335 0(150) 7.6(7)
C1323 C   1 0.4024 0.7795 0.3921 0(150) 7.6(7)
C1333 C   1 0.3765 0.7798 0.3665 0(150) 7.6(7)
H1343 H   1 0.4149 0.8002 0.603 0(150) 7.6(7)
H1353 H   1 0.3712 0.8007 0.6455 0(150) 7.6(7)
H1363 H   1 0.4149 0.8002 0.397 0(150) 7.6(7)
H1373 H   1 0.3712 0.8007 0.3545 0(150) 7.6(7)
H1383 H   1 0.6455 0.6993 0.6288 0(150) 7.6(7)
H1393 H   1 0.6455 0.6993 0.3712 0(150) 7.6(7)
H1403 H   1 0.603 0.6998 0.5851 0(150) 7.6(7)
H1413 H   1 0.603 0.6998 0.4149 0(150) 7.6(7)
C1423 C   1 0.6335 0.7202 0.6235 0(150) 7.6(7)
C1433 C   1 0.6079 0.7205 0.5976 0(150) 7.6(7)
C1443 C   1 0.6335 0.7202 0.3765 0(150) 7.6(7)
C1453 C   1 0.6079 0.7205 0.4024 0(150) 7.6(7)
C1463 C   1 0.5171 0.7465 0.6079 0(150) 7.6(7)
C1473 C   1 0.5171 0.7465 0.3921 0(150) 7.6(7)
C1483 C   1 0.5284 0.7485 0.5722 0(150) 7.6(7)
C1493 C   1 0.5284 0.7485 0.4278 0(150) 7.6(7)
C1503 C   1 0.641 0.75 0.641 0(150) 7.6(7)
C1513 C   1 0.59 0.75 0.59 0(150) 7.6(7)
C1523 C   1 0.5627 0.75 0.5627 0(150) 7.6(7)
H1533 H   1 0.5316 0.7454 0.6277 0(150) 7.6(7)
C1543 C   1 0.5627 0.75 0.4373 0(150) 7.6(7)
C1553 C   1 0.59 0.75 0.41 0(150) 7.6(7)
C1563 C   1 0.641 0.75 0.359 0(150) 7.6(7)
C1573 C   1 0.6683 0.75 0.3317 0(150) 7.6(7)
N1583 N   1 0.5 0.7499 0.5506 0(150) 7.6(7)
H1593 H   1 0.5316 0.7454 0.3723 0(150) 7.6(7)
N1603 N   1 0.5506 0.7501 0.5 0(150) 7.6(7)
N1613 N   1 0.5 0.7499 0.4494 0(150) 7.6(7)
C1623 C   1 0.6683 0.75 0.6683 0(150) 7.6(7)
C1633 C   1 0.5722 0.7515 0.5284 0(150) 7.6(7)
C1643 C   1 0.5722 0.7515 0.4716 0(150) 7.6(7)
C1653 C   1 0.6079 0.7535 0.5171 0(150) 7.6(7)
C1663 C   1 0.6079 0.7535 0.4829 0(150) 7.6(7)
H1673 H   1 0.6277 0.7546 0.5316 0(150) 7.6(7)
H1683 H   1 0.6277 0.7546 0.4684 0(150) 7.6(7)
C1693 C   1 0.5976 0.7795 0.6079 0(150) 7.6(7)
C1703 C   1 0.6235 0.7798 0.6335 0(150) 7.6(7)
C1713 C   1 0.5976 0.7795 0.3921 0(150) 7.6(7)
C1723 C   1 0.6235 0.7798 0.3665 0(150) 7.6(7)
H1733 H   1 0.5851 0.8002 0.603 0(150) 7.6(7)
H1743 H   1 0.6288 0.8007 0.6455 0(150) 7.6(7)
H1753 H   1 0.5851 0.8002 0.397 0(150) 7.6(7)
H1763 H   1 0.6288 0.8007 0.3545 0(150) 7.6(7)
H2011 H   1 0.8712 0.3545 0.6993 1(30) 7.6(7)
H2021 H   1 1.1288 0.3545 0.6993 1(30) 7.6(7)
H2031 H   1 0.9149 0.397 0.6998 1(30) 7.6(7)
H2041 H   1 1.0851 0.397 0.6998 1(30) 7.6(7)
C2051 C   1 0.8765 0.3665 0.7202 1(30) 7.6(7)
C2061 C   1 0.9024 0.3921 0.7205 1(30) 7.6(7)
C2071 C   1 1.1235 0.3665 0.7202 1(30) 7.6(7)
C2081 C   1 1.0976 0.3921 0.7205 1(30) 7.6(7)
C2091 C   1 0.8921 0.4829 0.7465 1(30) 7.6(7)
C2101 C   1 1.1079 0.4829 0.7465 1(30) 7.6(7)
C2111 C   1 0.9278 0.4716 0.7485 1(30) 7.6(7)
C2121 C   1 1.0722 0.4716 0.7485 1(30) 7.6(7)
C2131 C   1 0.859 0.359 0.75 1(30) 7.6(7)
C2141 C   1 0.91 0.41 0.75 1(30) 7.6(7)
C2151 C   1 0.9373 0.4373 0.75 1(30) 7.6(7)
H2161 H   1 0.8723 0.4684 0.7454 1(30) 7.6(7)
C2171 C   1 1.0627 0.4373 0.75 1(30) 7.6(7)
C2181 C   1 1.09 0.41 0.75 1(30) 7.6(7)
C2191 C   1 1.141 0.359 0.75 1(30) 7.6(7)
H2201 H   1 1.1277 0.4684 0.7454 1(30) 7.6(7)
C2211 C   1 0.8317 0.3317 0.75 1(30) 7.6(7)
N2221 N   1 1 0.4494 0.7501 1(30) 7.6(7)
C2231 C   1 0.9716 0.4278 0.7515 1(30) 7.6(7)
C2241 C   1 1.1683 0.3317 0.75 1(30) 7.6(7)
C2251 C   1 1.0284 0.4278 0.7515 1(30) 7.6(7)
C2261 C   1 0.9829 0.3921 0.7535 1(30) 7.6(7)
C2271 C   1 1.0171 0.3921 0.7535 1(30) 7.6(7)
H2281 H   1 0.9684 0.3723 0.7546 1(30) 7.6(7)
H2291 H   1 1.0316 0.3723 0.7546 1(30) 7.6(7)
C2301 C   1 0.8921 0.4024 0.7795 1(30) 7.6(7)
C2311 C   1 0.8665 0.3765 0.7798 1(30) 7.6(7)
C2321 C   1 1.1079 0.4024 0.7795 1(30) 7.6(7)
C2331 C   1 1.1335 0.3765 0.7798 1(30) 7.6(7)
H2341 H   1 0.897 0.4149 0.8002 1(30) 7.6(7)
H2351 H   1 1.103 0.4149 0.8002 1(30) 7.6(7)
H2361 H   1 0.8545 0.3712 0.8007 1(30) 7.6(7)
H2371 H   1 1.1455 0.3712 0.8007 1(30) 7.6(7)
H2381 H   1 0.8712 0.6455 0.6993 1(30) 7.6(7)
H2391 H   1 0.9149 0.603 0.6998 1(30) 7.6(7)
H2401 H   1 1.0851 0.603 0.6998 1(30) 7.6(7)
H2411 H   1 1.1288 0.6455 0.6993 1(30) 7.6(7)
C2421 C   1 0.8765 0.6335 0.7202 1(30) 7.6(7)
C2431 C   1 0.9024 0.6079 0.7205 1(30) 7.6(7)
C2441 C   1 1.0976 0.6079 0.7205 1(30) 7.6(7)
C2451 C   1 1.1235 0.6335 0.7202 1(30) 7.6(7)
C2461 C   1 0.8921 0.5171 0.7465 1(30) 7.6(7)
C2471 C   1 1.1079 0.5171 0.7465 1(30) 7.6(7)
C2481 C   1 0.9278 0.5284 0.7485 1(30) 7.6(7)
C2491 C   1 1.0722 0.5284 0.7485 1(30) 7.6(7)
H2501 H   1 0.8723 0.5316 0.7454 1(30) 7.6(7)
C2511 C   1 0.859 0.641 0.75 1(30) 7.6(7)
C2521 C   1 0.91 0.59 0.75 1(30) 7.6(7)
C2531 C   1 0.9373 0.5627 0.75 1(30) 7.6(7)
N2541 N   1 0.9494 0.5 0.7499 1(30) 7.6(7)
C2551 C   1 0.8317 0.6683 0.75 1(30) 7.6(7)
C2561 C   1 1.0627 0.5627 0.75 1(30) 7.6(7)
N2571 N   1 1.0506 0.5 0.7499 1(30) 7.6(7)
N2581 N   1 1 0.5506 0.7501 1(30) 7.6(7)
C2591 C   1 1.09 0.59 0.75 1(30) 7.6(7)
H2601 H   1 1.1277 0.5316 0.7454 1(30) 7.6(7)
C2611 C   1 1.141 0.641 0.75 1(30) 7.6(7)
C2621 C   1 0.9716 0.5722 0.7515 1(30) 7.6(7)
C2631 C   1 1.0284 0.5722 0.7515 1(30) 7.6(7)
C2641 C   1 1.1683 0.6683 0.75 1(30) 7.6(7)
C2651 C   1 0.9829 0.6079 0.7535 1(30) 7.6(7)
C2661 C   1 1.0171 0.6079 0.7535 1(30) 7.6(7)
H2671 H   1 0.9684 0.6277 0.7546 1(30) 7.6(7)
H2681 H   1 1.0316 0.6277 0.7546 1(30) 7.6(7)
C2691 C   1 0.8921 0.5976 0.7795 1(30) 7.6(7)
C2701 C   1 0.8665 0.6235 0.7798 1(30) 7.6(7)
C2711 C   1 1.1079 0.5976 0.7795 1(30) 7.6(7)
C2721 C   1 1.1335 0.6235 0.7798 1(30) 7.6(7)
H2731 H   1 0.897 0.5851 0.8002 1(30) 7.6(7)
H2741 H   1 0.8545 0.6288 0.8007 1(30) 7.6(7)
H2751 H   1 1.103 0.5851 0.8002 1(30) 7.6(7)
H2761 H   1 1.1455 0.6288 0.8007 1(30) 7.6(7)
H2012 H   1 1.3007 0.6288 0.3545 1(600) 7.6(7)
H2022 H   1 1.3007 0.6288 0.6455 1(600) 7.6(7)
H2032 H   1 1.3002 0.5851 0.397 1(600) 7.6(7)
H2042 H   1 1.3002 0.5851 0.603 1(600) 7.6(7)
C2052 C   1 1.2798 0.6235 0.3665 1(600) 7.6(7)
C2062 C   1 1.2798 0.6235 0.6335 1(600) 7.6(7)
C2072 C   1 1.2795 0.5976 0.3921 1(600) 7.6(7)
C2082 C   1 1.2795 0.5976 0.6079 1(600) 7.6(7)
C2092 C   1 1.2535 0.6079 0.4829 1(600) 7.6(7)
C2102 C   1 1.2535 0.6079 0.5171 1(600) 7.6(7)
C2112 C   1 1.2515 0.5722 0.4716 1(600) 7.6(7)
C2122 C   1 1.2515 0.5722 0.5284 1(600) 7.6(7)
C2132 C   1 1.25 0.6683 0.3317 1(600) 7.6(7)
C2142 C   1 1.25 0.641 0.359 1(600) 7.6(7)
C2152 C   1 1.25 0.641 0.641 1(600) 7.6(7)
C2162 C   1 1.25 0.59 0.41 1(600) 7.6(7)
H2172 H   1 1.2546 0.6277 0.4684 1(600) 7.6(7)
C2182 C   1 1.25 0.59 0.59 1(600) 7.6(7)
H2192 H   1 1.2546 0.6277 0.5316 1(600) 7.6(7)
C2202 C   1 1.25 0.5627 0.4373 1(600) 7.6(7)
C2212 C   1 1.25 0.6683 0.6683 1(600) 7.6(7)
C2222 C   1 1.25 0.5627 0.5627 1(600) 7.6(7)
N2232 N   1 1.2501 0.5506 0.5 1(600) 7.6(7)
N2242 N   1 1.2499 0.5 0.4494 1(600) 7.6(7)
N2252 N   1 1.2499 0.5 0.5506 1(600) 7.6(7)
C2262 C   1 1.2485 0.5284 0.4278 1(600) 7.6(7)
C2272 C   1 1.2485 0.5284 0.5722 1(600) 7.6(7)
C2282 C   1 1.2465 0.5171 0.3921 1(600) 7.6(7)
C2292 C   1 1.2465 0.5171 0.6079 1(600) 7.6(7)
H2302 H   1 1.2454 0.5316 0.3723 1(600) 7.6(7)
H2312 H   1 1.2454 0.5316 0.6277 1(600) 7.6(7)
C2322 C   1 1.2205 0.6079 0.4024 1(600) 7.6(7)
C2332 C   1 1.2205 0.6079 0.5976 1(600) 7.6(7)
C2342 C   1 1.2202 0.6335 0.3765 1(600) 7.6(7)
C2352 C   1 1.2202 0.6335 0.6235 1(600) 7.6(7)
H2362 H   1 1.1998 0.603 0.4149 1(600) 7.6(7)
H2372 H   1 1.1998 0.603 0.5851 1(600) 7.6(7)
H2382 H   1 1.1993 0.6455 0.3712 1(600) 7.6(7)
H2392 H   1 1.1993 0.6455 0.6288 1(600) 7.6(7)
H2402 H   1 1.3007 0.3712 0.6455 1(600) 7.6(7)
H2412 H   1 1.3007 0.3712 0.3545 1(600) 7.6(7)
H2422 H   1 1.3002 0.4149 0.603 1(600) 7.6(7)
H2432 H   1 1.3002 0.4149 0.397 1(600) 7.6(7)
C2442 C   1 1.2798 0.3765 0.6335 1(600) 7.6(7)
C2452 C   1 1.2795 0.4024 0.6079 1(600) 7.6(7)
C2462 C   1 1.2798 0.3765 0.3665 1(600) 7.6(7)
C2472 C   1 1.2795 0.4024 0.3921 1(600) 7.6(7)
C2482 C   1 1.2535 0.3921 0.5171 1(600) 7.6(7)
C2492 C   1 1.2535 0.3921 0.4829 1(600) 7.6(7)
C2502 C   1 1.2515 0.4278 0.5284 1(600) 7.6(7)
C2512 C   1 1.2515 0.4278 0.4716 1(600) 7.6(7)
C2522 C   1 1.25 0.3317 0.6683 1(600) 7.6(7)
C2532 C   1 1.25 0.359 0.641 1(600) 7.6(7)
C2542 C   1 1.25 0.41 0.59 1(600) 7.6(7)
C2552 C   1 1.25 0.4373 0.5627 1(600) 7.6(7)
H2562 H   1 1.2546 0.3723 0.5316 1(600) 7.6(7)
C2572 C   1 1.25 0.3317 0.3317 1(600) 7.6(7)
C2582 C   1 1.25 0.359 0.359 1(600) 7.6(7)
H2592 H   1 1.2546 0.3723 0.4684 1(600) 7.6(7)
C2602 C   1 1.25 0.41 0.41 1(600) 7.6(7)
C2612 C   1 1.25 0.4373 0.4373 1(600) 7.6(7)
N2622 N   1 1.2501 0.4494 0.5 1(600) 7.6(7)
C2632 C   1 1.2485 0.4716 0.5722 1(600) 7.6(7)
C2642 C   1 1.2485 0.4716 0.4278 1(600) 7.6(7)
C2652 C   1 1.2465 0.4829 0.6079 1(600) 7.6(7)
C2662 C   1 1.2465 0.4829 0.3921 1(600) 7.6(7)
H2672 H   1 1.2454 0.4684 0.6277 1(600) 7.6(7)
H2682 H   1 1.2454 0.4684 0.3723 1(600) 7.6(7)
C2692 C   1 1.2205 0.3921 0.5976 1(600) 7.6(7)
C2702 C   1 1.2202 0.3665 0.6235 1(600) 7.6(7)
C2712 C   1 1.2205 0.3921 0.4024 1(600) 7.6(7)
C2722 C   1 1.2202 0.3665 0.3765 1(600) 7.6(7)
H2732 H   1 1.1998 0.397 0.5851 1(600) 7.6(7)
H2742 H   1 1.1993 0.3545 0.6288 1(600) 7.6(7)
H2752 H   1 1.1998 0.397 0.4149 1(600) 7.6(7)
H2762 H   1 1.1993 0.3545 0.3712 1(600) 7.6(7)
H2013 H   1 0.8545 0.6993 0.6288 1(140) 7.6(7)
H2023 H   1 0.8545 0.6993 0.3712 1(140) 7.6(7)
H2033 H   1 0.897 0.6998 0.5851 1(140) 7.6(7)
H2043 H   1 0.897 0.6998 0.4149 1(140) 7.6(7)
C2053 C   1 0.8665 0.7202 0.6235 1(140) 7.6(7)
C2063 C   1 0.8665 0.7202 0.3765 1(140) 7.6(7)
C2073 C   1 0.8921 0.7205 0.5976 1(140) 7.6(7)
C2083 C   1 0.8921 0.7205 0.4024 1(140) 7.6(7)
C2093 C   1 0.9829 0.7465 0.6079 1(140) 7.6(7)
C2103 C   1 0.9829 0.7465 0.3921 1(140) 7.6(7)
C2113 C   1 0.9716 0.7485 0.5722 1(140) 7.6(7)
C2123 C   1 0.9716 0.7485 0.4278 1(140) 7.6(7)
C2133 C   1 0.859 0.75 0.641 1(140) 7.6(7)
C2143 C   1 0.91 0.75 0.59 1(140) 7.6(7)
C2153 C   1 0.859 0.75 0.359 1(140) 7.6(7)
C2163 C   1 0.9373 0.75 0.5627 1(140) 7.6(7)
C2173 C   1 0.91 0.75 0.41 1(140) 7.6(7)
C2183 C   1 0.9373 0.75 0.4373 1(140) 7.6(7)
C2193 C   1 0.8317 0.75 0.3317 1(140) 7.6(7)
H2203 H   1 0.9684 0.7454 0.6277 1(140) 7.6(7)
H2213 H   1 0.9684 0.7454 0.3723 1(140) 7.6(7)
N2223 N   1 0.9494 0.7501 0.5 1(140) 7.6(7)
C2233 C   1 0.9278 0.7515 0.5284 1(140) 7.6(7)
C2243 C   1 0.9278 0.7515 0.4716 1(140) 7.6(7)
C2253 C   1 0.8317 0.75 0.6683 1(140) 7.6(7)
C2263 C   1 0.8921 0.7535 0.5171 1(140) 7.6(7)
C2273 C   1 0.8921 0.7535 0.4829 1(140) 7.6(7)
H2283 H   1 0.8723 0.7546 0.5316 1(140) 7.6(7)
H2293 H   1 0.8723 0.7546 0.4684 1(140) 7.6(7)
C2303 C   1 0.9024 0.7795 0.6079 1(140) 7.6(7)
C2313 C   1 0.8765 0.7798 0.6335 1(140) 7.6(7)
C2323 C   1 0.9024 0.7795 0.3921 1(140) 7.6(7)
C2333 C   1 0.8765 0.7798 0.3665 1(140) 7.6(7)
H2343 H   1 0.9149 0.8002 0.603 1(140) 7.6(7)
H2353 H   1 0.8712 0.8007 0.6455 1(140) 7.6(7)
H2363 H   1 0.9149 0.8002 0.397 1(140) 7.6(7)
H2373 H   1 0.8712 0.8007 0.3545 1(140) 7.6(7)
H2383 H   1 1.1455 0.6993 0.6288 1(140) 7.6(7)
H2393 H   1 1.1455 0.6993 0.3712 1(140) 7.6(7)
H2403 H   1 1.103 0.6998 0.5851 1(140) 7.6(7)
H2413 H   1 1.103 0.6998 0.4149 1(140) 7.6(7)
C2423 C   1 1.1335 0.7202 0.6235 1(140) 7.6(7)
C2433 C   1 1.1079 0.7205 0.5976 1(140) 7.6(7)
C2443 C   1 1.1335 0.7202 0.3765 1(140) 7.6(7)
C2453 C   1 1.1079 0.7205 0.4024 1(140) 7.6(7)
C2463 C   1 1.0171 0.7465 0.6079 1(140) 7.6(7)
C2473 C   1 1.0171 0.7465 0.3921 1(140) 7.6(7)
C2483 C   1 1.0284 0.7485 0.5722 1(140) 7.6(7)
C2493 C   1 1.0284 0.7485 0.4278 1(140) 7.6(7)
C2503 C   1 1.141 0.75 0.641 1(140) 7.6(7)
C2513 C   1 1.09 0.75 0.59 1(140) 7.6(7)
C2523 C   1 1.0627 0.75 0.5627 1(140) 7.6(7)
H2533 H   1 1.0316 0.7454 0.6277 1(140) 7.6(7)
C2543 C   1 1.0627 0.75 0.4373 1(140) 7.6(7)
C2553 C   1 1.09 0.75 0.41 1(140) 7.6(7)
C2563 C   1 1.141 0.75 0.359 1(140) 7.6(7)
C2573 C   1 1.1683 0.75 0.3317 1(140) 7.6(7)
N2583 N   1 1 0.7499 0.5506 1(140) 7.6(7)
H2593 H   1 1.0316 0.7454 0.3723 1(140) 7.6(7)
N2603 N   1 1.0506 0.7501 0.5 1(140) 7.6(7)
N2613 N   1 1 0.7499 0.4494 1(140) 7.6(7)
C2623 C   1 1.1683 0.75 0.6683 1(140) 7.6(7)
C2633 C   1 1.0722 0.7515 0.5284 1(140) 7.6(7)
C2643 C   1 1.0722 0.7515 0.4716 1(140) 7.6(7)
C2653 C   1 1.1079 0.7535 0.5171 1(140) 7.6(7)
C2663 C   1 1.1079 0.7535 0.4829 1(140) 7.6(7)
H2673 H   1 1.1277 0.7546 0.5316 1(140) 7.6(7)
H2683 H   1 1.1277 0.7546 0.4684 1(140) 7.6(7)
C2693 C   1 1.0976 0.7795 0.6079 1(140) 7.6(7)
C2703 C   1 1.1235 0.7798 0.6335 1(140) 7.6(7)
C2713 C   1 1.0976 0.7795 0.3921 1(140) 7.6(7)
C2723 C   1 1.1235 0.7798 0.3665 1(140) 7.6(7)
H2733 H   1 1.0851 0.8002 0.603 1(140) 7.6(7)
H2743 H   1 1.1288 0.8007 0.6455 1(140) 7.6(7)
H2753 H   1 1.0851 0.8002 0.397 1(140) 7.6(7)
H2763 H   1 1.1288 0.8007 0.3545 1(140) 7.6(7)
H3011 H   1 0.3712 0.8545 0.6993 1(30) 7.6(7)
H3021 H   1 0.6288 0.8545 0.6993 1(30) 7.6(7)
H3031 H   1 0.4149 0.897 0.6998 1(30) 7.6(7)
H3041 H   1 0.5851 0.897 0.6998 1(30) 7.6(7)
C3051 C   1 0.3765 0.8665 0.7202 1(30) 7.6(7)
C3061 C   1 0.4024 0.8921 0.7205 1(30) 7.6(7)
C3071 C   1 0.6235 0.8665 0.7202 1(30) 7.6(7)
C3081 C   1 0.5976 0.8921 0.7205 1(30) 7.6(7)
C3091 C   1 0.3921 0.9829 0.7465 1(30) 7.6(7)
C3101 C   1 0.6079 0.9829 0.7465 1(30) 7.6(7)
C3111 C   1 0.4278 0.9716 0.7485 1(30) 7.6(7)
C3121 C   1 0.5722 0.9716 0.7485 1(30) 7.6(7)
C3131 C   1 0.359 0.859 0.75 1(30) 7.6(7)
C3141 C   1 0.41 0.91 0.75 1(30) 7.6(7)
C3151 C   1 0.4373 0.9373 0.75 1(30) 7.6(7)
H3161 H   1 0.3723 0.9684 0.7454 1(30) 7.6(7)
C3171 C   1 0.5627 0.9373 0.75 1(30) 7.6(7)
C3181 C   1 0.59 0.91 0.75 1(30) 7.6(7)
C3191 C   1 0.641 0.859 0.75 1(30) 7.6(7)
H3201 H   1 0.6277 0.9684 0.7454 1(30) 7.6(7)
C3211 C   1 0.3317 0.8317 0.75 1(30) 7.6(7)
N3221 N   1 0.5 0.9494 0.7501 1(30) 7.6(7)
C3231 C   1 0.4716 0.9278 0.7515 1(30) 7.6(7)
C3241 C   1 0.6683 0.8317 0.75 1(30) 7.6(7)
C3251 C   1 0.5284 0.9278 0.7515 1(30) 7.6(7)
C3261 C   1 0.4829 0.8921 0.7535 1(30) 7.6(7)
C3271 C   1 0.5171 0.8921 0.7535 1(30) 7.6(7)
H3281 H   1 0.4684 0.8723 0.7546 1(30) 7.6(7)
H3291 H   1 0.5316 0.8723 0.7546 1(30) 7.6(7)
C3301 C   1 0.3921 0.9024 0.7795 1(30) 7.6(7)
C3311 C   1 0.3665 0.8765 0.7798 1(30) 7.6(7)
C3321 C   1 0.6079 0.9024 0.7795 1(30) 7.6(7)
C3331 C   1 0.6335 0.8765 0.7798 1(30) 7.6(7)
H3341 H   1 0.397 0.9149 0.8002 1(30) 7.6(7)
H3351 H   1 0.603 0.9149 0.8002 1(30) 7.6(7)
H3361 H   1 0.3545 0.8712 0.8007 1(30) 7.6(7)
H3371 H   1 0.6455 0.8712 0.8007 1(30) 7.6(7)
H3381 H   1 0.3712 1.1455 0.6993 1(30) 7.6(7)
H3391 H   1 0.4149 1.103 0.6998 1(30) 7.6(7)
H3401 H   1 0.5851 1.103 0.6998 1(30) 7.6(7)
H3411 H   1 0.6288 1.1455 0.6993 1(30) 7.6(7)
C3421 C   1 0.3765 1.1335 0.7202 1(30) 7.6(7)
C3431 C   1 0.4024 1.1079 0.7205 1(30) 7.6(7)
C3441 C   1 0.5976 1.1079 0.7205 1(30) 7.6(7)
C3451 C   1 0.6235 1.1335 0.7202 1(30) 7.6(7)
C3461 C   1 0.3921 1.0171 0.7465 1(30) 7.6(7)
C3471 C   1 0.6079 1.0171 0.7465 1(30) 7.6(7)
C3481 C   1 0.4278 1.0284 0.7485 1(30) 7.6(7)
C3491 C   1 0.5722 1.0284 0.7485 1(30) 7.6(7)
H3501 H   1 0.3723 1.0316 0.7454 1(30) 7.6(7)
C3511 C   1 0.359 1.141 0.75 1(30) 7.6(7)
C3521 C   1 0.41 1.09 0.75 1(30) 7.6(7)
C3531 C   1 0.4373 1.0627 0.75 1(30) 7.6(7)
N3541 N   1 0.4494 1 0.7499 1(30) 7.6(7)
C3551 C   1 0.3317 1.1683 0.75 1(30) 7.6(7)
C3561 C   1 0.5627 1.0627 0.75 1(30) 7.6(7)
N3571 N   1 0.5506 1 0.7499 1(30) 7.6(7)
N3581 N   1 0.5 1.0506 0.7501 1(30) 7.6(7)
C3591 C   1 0.59 1.09 0.75 1(30) 7.6(7)
H3601 H   1 0.6277 1.0316 0.7454 1(30) 7.6(7)
C3611 C   1 0.641 1.141 0.75 1(30) 7.6(7)
C3621 C   1 0.4716 1.0722 0.7515 1(30) 7.6(7)
C3631 C   1 0.5284 1.0722 0.7515 1(30) 7.6(7)
C3641 C   1 0.6683 1.1683 0.75 1(30) 7.6(7)
C3651 C   1 0.4829 1.1079 0.7535 1(30) 7.6(7)
C3661 C   1 0.5171 1.1079 0.7535 1(30) 7.6(7)
H3671 H   1 0.4684 1.1277 0.7546 1(30) 7.6(7)
H3681 H   1 0.5316 1.1277 0.7546 1(30) 7.6(7)
C3691 C   1 0.3921 1.0976 0.7795 1(30) 7.6(7)
C3701 C   1 0.3665 1.1235 0.7798 1(30) 7.6(7)
C3711 C   1 0.6079 1.0976 0.7795 1(30) 7.6(7)
C3721 C   1 0.6335 1.1235 0.7798 1(30) 7.6(7)
H3731 H   1 0.397 1.0851 0.8002 1(30) 7.6(7)
H3741 H   1 0.3545 1.1288 0.8007 1(30) 7.6(7)
H3751 H   1 0.603 1.0851 0.8002 1(30) 7.6(7)
H3761 H   1 0.6455 1.1288 0.8007 1(30) 7.6(7)
H3012 H   1 0.8007 1.1288 0.3545 1(600) 7.6(7)
H3022 H   1 0.8007 1.1288 0.6455 1(600) 7.6(7)
H3032 H   1 0.8002 1.0851 0.397 1(600) 7.6(7)
H3042 H   1 0.8002 1.0851 0.603 1(600) 7.6(7)
C3052 C   1 0.7798 1.1235 0.3665 1(600) 7.6(7)
C3062 C   1 0.7798 1.1235 0.6335 1(600) 7.6(7)
C3072 C   1 0.7795 1.0976 0.3921 1(600) 7.6(7)
C3082 C   1 0.7795 1.0976 0.6079 1(600) 7.6(7)
C3092 C   1 0.7535 1.1079 0.4829 1(600) 7.6(7)
C3102 C   1 0.7535 1.1079 0.5171 1(600) 7.6(7)
C3112 C   1 0.7515 1.0722 0.4716 1(600) 7.6(7)
C3122 C   1 0.7515 1.0722 0.5284 1(600) 7.6(7)
C3132 C   1 0.75 1.1683 0.3317 1(600) 7.6(7)
C3142 C   1 0.75 1.141 0.359 1(600) 7.6(7)
C3152 C   1 0.75 1.141 0.641 1(600) 7.6(7)
C3162 C   1 0.75 1.09 0.41 1(600) 7.6(7)
H3172 H   1 0.7546 1.1277 0.4684 1(600) 7.6(7)
C3182 C   1 0.75 1.09 0.59 1(600) 7.6(7)
H3192 H   1 0.7546 1.1277 0.5316 1(600) 7.6(7)
C3202 C   1 0.75 1.0627 0.4373 1(600) 7.6(7)
C3212 C   1 0.75 1.1683 0.6683 1(600) 7.6(7)
C3222 C   1 0.75 1.0627 0.5627 1(600) 7.6(7)
N3232 N   1 0.7501 1.0506 0.5 1(600) 7.6(7)
N3242 N   1 0.7499 1 0.4494 1(600) 7.6(7)
N3252 N   1 0.7499 1 0.5506 1(600) 7.6(7)
C3262 C   1 0.7485 1.0284 0.4278 1(600) 7.6(7)
C3272 C   1 0.7485 1.0284 0.5722 1(600) 7.6(7)
C3282 C   1 0.7465 1.0171 0.3921 1(600) 7.6(7)
C3292 C   1 0.7465 1.0171 0.6079 1(600) 7.6(7)
H3302 H   1 0.7454 1.0316 0.3723 1(600) 7.6(7)
H3312 H   1 0.7454 1.0316 0.6277 1(600) 7.6(7)
C3322 C   1 0.7205 1.1079 0.4024 1(600) 7.6(7)
C3332 C   1 0.7205 1.1079 0.5976 1(600) 7.6(7)
C3342 C   1 0.7202 1.1335 0.3765 1(600) 7.6(7)
C3352 C   1 0.7202 1.1335 0.6235 1(600) 7.6(7)
H3362 H   1 0.6998 1.103 0.4149 1(600) 7.6(7)
H3372 H   1 0.6998 1.103 0.5851 1(600) 7.6(7)
H3382 H   1 0.6993 1.1455 0.3712 1(600) 7.6(7)
H3392 H   1 0.6993 1.1455 0.6288 1(600) 7.6(7)
H3402 H   1 0.8007 0.8712 0.6455 1(600) 7.6(7)
H3412 H   1 0.8007 0.8712 0.3545 1(600) 7.6(7)
H3422 H   1 0.8002 0.9149 0.603 1(600) 7.6(7)
H3432 H   1 0.8002 0.9149 0.397 1(600) 7.6(7)
C3442 C   1 0.7798 0.8765 0.6335 1(600) 7.6(7)
C3452 C   1 0.7795 0.9024 0.6079 1(600) 7.6(7)
C3462 C   1 0.7798 0.8765 0.3665 1(600) 7.6(7)
C3472 C   1 0.7795 0.9024 0.3921 1(600) 7.6(7)
C3482 C   1 0.7535 0.8921 0.5171 1(600) 7.6(7)
C3492 C   1 0.7535 0.8921 0.4829 1(600) 7.6(7)
C3502 C   1 0.7515 0.9278 0.5284 1(600) 7.6(7)
C3512 C   1 0.7515 0.9278 0.4716 1(600) 7.6(7)
C3522 C   1 0.75 0.8317 0.6683 1(600) 7.6(7)
C3532 C   1 0.75 0.859 0.641 1(600) 7.6(7)
C3542 C   1 0.75 0.91 0.59 1(600) 7.6(7)
C3552 C   1 0.75 0.9373 0.5627 1(600) 7.6(7)
H3562 H   1 0.7546 0.8723 0.5316 1(600) 7.6(7)
C3572 C   1 0.75 0.8317 0.3317 1(600) 7.6(7)
C3582 C   1 0.75 0.859 0.359 1(600) 7.6(7)
H3592 H   1 0.7546 0.8723 0.4684 1(600) 7.6(7)
C3602 C   1 0.75 0.91 0.41 1(600) 7.6(7)
C3612 C   1 0.75 0.9373 0.4373 1(600) 7.6(7)
N3622 N   1 0.7501 0.9494 0.5 1(600) 7.6(7)
C3632 C   1 0.7485 0.9716 0.5722 1(600) 7.6(7)
C3642 C   1 0.7485 0.9716 0.4278 1(600) 7.6(7)
C3652 C   1 0.7465 0.9829 0.6079 1(600) 7.6(7)
C3662 C   1 0.7465 0.9829 0.3921 1(600) 7.6(7)
H3672 H   1 0.7454 0.9684 0.6277 1(600) 7.6(7)
H3682 H   1 0.7454 0.9684 0.3723 1(600) 7.6(7)
C3692 C   1 0.7205 0.8921 0.5976 1(600) 7.6(7)
C3702 C   1 0.7202 0.8665 0.6235 1(600) 7.6(7)
C3712 C   1 0.7205 0.8921 0.4024 1(600) 7.6(7)
C3722 C   1 0.7202 0.8665 0.3765 1(600) 7.6(7)
H3732 H   1 0.6998 0.897 0.5851 1(600) 7.6(7)
H3742 H   1 0.6993 0.8545 0.6288 1(600) 7.6(7)
H3752 H   1 0.6998 0.897 0.4149 1(600) 7.6(7)
H3762 H   1 0.6993 0.8545 0.3712 1(600) 7.6(7)
H3013 H   1 0.3545 1.1993 0.6288 0(150) 7.6(7)
H3023 H   1 0.3545 1.1993 0.3712 0(150) 7.6(7)
H3033 H   1 0.397 1.1998 0.5851 0(150) 7.6(7)
H3043 H   1 0.397 1.1998 0.4149 0(150) 7.6(7)
C3053 C   1 0.3665 1.2202 0.6235 0(150) 7.6(7)
C3063 C   1 0.3665 1.2202 0.3765 0(150) 7.6(7)
C3073 C   1 0.3921 1.2205 0.5976 0(150) 7.6(7)
C3083 C   1 0.3921 1.2205 0.4024 0(150) 7.6(7)
C3093 C   1 0.4829 1.2465 0.6079 0(150) 7.6(7)
C3103 C   1 0.4829 1.2465 0.3921 0(150) 7.6(7)
C3113 C   1 0.4716 1.2485 0.5722 0(150) 7.6(7)
C3123 C   1 0.4716 1.2485 0.4278 0(150) 7.6(7)
C3133 C   1 0.359 1.25 0.641 0(150) 7.6(7)
C3143 C   1 0.41 1.25 0.59 0(150) 7.6(7)
C3153 C   1 0.359 1.25 0.359 0(150) 7.6(7)
C3163 C   1 0.4373 1.25 0.5627 0(150) 7.6(7)
C3173 C   1 0.41 1.25 0.41 0(150) 7.6(7)
C3183 C   1 0.4373 1.25 0.4373 0(150) 7.6(7)
C3193 C   1 0.3317 1.25 0.3317 0(150) 7.6(7)
H3203 H   1 0.4684 1.2454 0.6277 0(150) 7.6(7)
H3213 H   1 0.4684 1.2454 0.3723 0(150) 7.6(7)
N3223 N   1 0.4494 1.2501 0.5 0(150) 7.6(7)
C3233 C   1 0.4278 1.2515 0.5284 0(150) 7.6(7)
C3243 C   1 0.4278 1.2515 0.4716 0(150) 7.6(7)
C3253 C   1 0.3317 1.25 0.6683 0(150) 7.6(7)
C3263 C   1 0.3921 1.2535 0.5171 0(150) 7.6(7)
C3273 C   1 0.3921 1.2535 0.4829 0(150) 7.6(7)
H3283 H   1 0.3723 1.2546 0.5316 0(150) 7.6(7)
H3293 H   1 0.3723 1.2546 0.4684 0(150) 7.6(7)
C3303 C   1 0.4024 1.2795 0.6079 0(150) 7.6(7)
C3313 C   1 0.3765 1.2798 0.6335 0(150) 7.6(7)
C3323 C   1 0.4024 1.2795 0.3921 0(150) 7.6(7)
C3333 C   1 0.3765 1.2798 0.3665 0(150) 7.6(7)
H3343 H   1 0.4149 1.3002 0.603 0(150) 7.6(7)
H3353 H   1 0.3712 1.3007 0.6455 0(150) 7.6(7)
H3363 H   1 0.4149 1.3002 0.397 0(150) 7.6(7)
H3373 H   1 0.3712 1.3007 0.3545 0(150) 7.6(7)
H3383 H   1 0.6455 1.1993 0.6288 0(150) 7.6(7)
H3393 H   1 0.6455 1.1993 0.3712 0(150) 7.6(7)
H3403 H   1 0.603 1.1998 0.5851 0(150) 7.6(7)
H3413 H   1 0.603 1.1998 0.4149 0(150) 7.6(7)
C3423 C   1 0.6335 1.2202 0.6235 0(150) 7.6(7)
C3433 C   1 0.6079 1.2205 0.5976 0(150) 7.6(7)
C3443 C   1 0.6335 1.2202 0.3765 0(150) 7.6(7)
C3453 C   1 0.6079 1.2205 0.4024 0(150) 7.6(7)
C3463 C   1 0.5171 1.2465 0.6079 0(150) 7.6(7)
C3473 C   1 0.5171 1.2465 0.3921 0(150) 7.6(7)
C3483 C   1 0.5284 1.2485 0.5722 0(150) 7.6(7)
C3493 C   1 0.5284 1.2485 0.4278 0(150) 7.6(7)
C3503 C   1 0.641 1.25 0.641 0(150) 7.6(7)
C3513 C   1 0.59 1.25 0.59 0(150) 7.6(7)
C3523 C   1 0.5627 1.25 0.5627 0(150) 7.6(7)
H3533 H   1 0.5316 1.2454 0.6277 0(150) 7.6(7)
C3543 C   1 0.5627 1.25 0.4373 0(150) 7.6(7)
C3553 C   1 0.59 1.25 0.41 0(150) 7.6(7)
C3563 C   1 0.641 1.25 0.359 0(150) 7.6(7)
C3573 C   1 0.6683 1.25 0.3317 0(150) 7.6(7)
N3583 N   1 0.5 1.2499 0.5506 0(150) 7.6(7)
H3593 H   1 0.5316 1.2454 0.3723 0(150) 7.6(7)
N3603 N   1 0.5506 1.2501 0.5 0(150) 7.6(7)
N3613 N   1 0.5 1.2499 0.4494 0(150) 7.6(7)
C3623 C   1 0.6683 1.25 0.6683 0(150) 7.6(7)
C3633 C   1 0.5722 1.2515 0.5284 0(150) 7.6(7)
C3643 C   1 0.5722 1.2515 0.4716 0(150) 7.6(7)
C3653 C   1 0.6079 1.2535 0.5171 0(150) 7.6(7)
C3663 C   1 0.6079 1.2535 0.4829 0(150) 7.6(7)
H3673 H   1 0.6277 1.2546 0.5316 0(150) 7.6(7)
H3683 H   1 0.6277 1.2546 0.4684 0(150) 7.6(7)
C3693 C   1 0.5976 1.2795 0.6079 0(150) 7.6(7)
C3703 C   1 0.6235 1.2798 0.6335 0(150) 7.6(7)
C3713 C   1 0.5976 1.2795 0.3921 0(150) 7.6(7)
C3723 C   1 0.6235 1.2798 0.3665 0(150) 7.6(7)
H3733 H   1 0.5851 1.3002 0.603 0(150) 7.6(7)
H3743 H   1 0.6288 1.3007 0.6455 0(150) 7.6(7)
H3753 H   1 0.5851 1.3002 0.397 0(150) 7.6(7)
H3763 H   1 0.6288 1.3007 0.3545 0(150) 7.6(7)
H4011 H   1 0.3712 0.3545 1.1993 1(30) 7.6(7)
H4021 H   1 0.6288 0.3545 1.1993 1(30) 7.6(7)
H4031 H   1 0.4149 0.397 1.1998 1(30) 7.6(7)
H4041 H   1 0.5851 0.397 1.1998 1(30) 7.6(7)
C4051 C   1 0.3765 0.3665 1.2202 1(30) 7.6(7)
C4061 C   1 0.4024 0.3921 1.2205 1(30) 7.6(7)
C4071 C   1 0.6235 0.3665 1.2202 1(30) 7.6(7)
C4081 C   1 0.5976 0.3921 1.2205 1(30) 7.6(7)
C4091 C   1 0.3921 0.4829 1.2465 1(30) 7.6(7)
C4101 C   1 0.6079 0.4829 1.2465 1(30) 7.6(7)
C4111 C   1 0.4278 0.4716 1.2485 1(30) 7.6(7)
C4121 C   1 0.5722 0.4716 1.2485 1(30) 7.6(7)
C4131 C   1 0.359 0.359 1.25 1(30) 7.6(7)
C4141 C   1 0.41 0.41 1.25 1(30) 7.6(7)
C4151 C   1 0.4373 0.4373 1.25 1(30) 7.6(7)
H4161 H   1 0.3723 0.4684 1.2454 1(30) 7.6(7)
C4171 C   1 0.5627 0.4373 1.25 1(30) 7.6(7)
C4181 C   1 0.59 0.41 1.25 1(30) 7.6(7)
C4191 C   1 0.641 0.359 1.25 1(30) 7.6(7)
H4201 H   1 0.6277 0.4684 1.2454 1(30) 7.6(7)
C4211 C   1 0.3317 0.3317 1.25 1(30) 7.6(7)
N4221 N   1 0.5 0.4494 1.2501 1(30) 7.6(7)
C4231 C   1 0.4716 0.4278 1.2515 1(30) 7.6(7)
C4241 C   1 0.6683 0.3317 1.25 1(30) 7.6(7)
C4251 C   1 0.5284 0.4278 1.2515 1(30) 7.6(7)
C4261 C   1 0.4829 0.3921 1.2535 1(30) 7.6(7)
C4271 C   1 0.5171 0.3921 1.2535 1(30) 7.6(7)
H4281 H   1 0.4684 0.3723 1.2546 1(30) 7.6(7)
H4291 H   1 0.5316 0.3723 1.2546 1(30) 7.6(7)
C4301 C   1 0.3921 0.4024 1.2795 1(30) 7.6(7)
C4311 C   1 0.3665 0.3765 1.2798 1(30) 7.6(7)
C4321 C   1 0.6079 0.4024 1.2795 1(30) 7.6(7)
C4331 C   1 0.6335 0.3765 1.2798 1(30) 7.6(7)
H4341 H   1 0.397 0.4149 1.3002 1(30) 7.6(7)
H4351 H   1 0.603 0.4149 1.3002 1(30) 7.6(7)
H4361 H   1 0.3545 0.3712 1.3007 1(30) 7.6(7)
H4371 H   1 0.6455 0.3712 1.3007 1(30) 7.6(7)
H4381 H   1 0.3712 0.6455 1.1993 1(30) 7.6(7)
H4391 H   1 0.4149 0.603 1.1998 1(30) 7.6(7)
H4401 H   1 0.5851 0.603 1.1998 1(30) 7.6(7)
H4411 H   1 0.6288 0.6455 1.1993 1(30) 7.6(7)
C4421 C   1 0.3765 0.6335 1.2202 1(30) 7.6(7)
C4431 C   1 0.4024 0.6079 1.2205 1(30) 7.6(7)
C4441 C   1 0.5976 0.6079 1.2205 1(30) 7.6(7)
C4451 C   1 0.6235 0.6335 1.2202 1(30) 7.6(7)
C4461 C   1 0.3921 0.5171 1.2465 1(30) 7.6(7)
C4471 C   1 0.6079 0.5171 1.2465 1(30) 7.6(7)
C4481 C   1 0.4278 0.5284 1.2485 1(30) 7.6(7)
C4491 C   1 0.5722 0.5284 1.2485 1(30) 7.6(7)
H4501 H   1 0.3723 0.5316 1.2454 1(30) 7.6(7)
C4511 C   1 0.359 0.641 1.25 1(30) 7.6(7)
C4521 C   1 0.41 0.59 1.25 1(30) 7.6(7)
C4531 C   1 0.4373 0.5627 1.25 1(30) 7.6(7)
N4541 N   1 0.4494 0.5 1.2499 1(30) 7.6(7)
C4551 C   1 0.3317 0.6683 1.25 1(30) 7.6(7)
C4561 C   1 0.5627 0.5627 1.25 1(30) 7.6(7)
N4571 N   1 0.5506 0.5 1.2499 1(30) 7.6(7)
N4581 N   1 0.5 0.5506 1.2501 1(30) 7.6(7)
C4591 C   1 0.59 0.59 1.25 1(30) 7.6(7)
H4601 H   1 0.6277 0.5316 1.2454 1(30) 7.6(7)
C4611 C   1 0.641 0.641 1.25 1(30) 7.6(7)
C4621 C   1 0.4716 0.5722 1.2515 1(30) 7.6(7)
C4631 C   1 0.5284 0.5722 1.2515 1(30) 7.6(7)
C4641 C   1 0.6683 0.6683 1.25 1(30) 7.6(7)
C4651 C   1 0.4829 0.6079 1.2535 1(30) 7.6(7)
C4661 C   1 0.5171 0.6079 1.2535 1(30) 7.6(7)
H4671 H   1 0.4684 0.6277 1.2546 1(30) 7.6(7)
H4681 H   1 0.5316 0.6277 1.2546 1(30) 7.6(7)
C4691 C   1 0.3921 0.5976 1.2795 1(30) 7.6(7)
C4701 C   1 0.3665 0.6235 1.2798 1(30) 7.6(7)
C4711 C   1 0.6079 0.5976 1.2795 1(30) 7.6(7)
C4721 C   1 0.6335 0.6235 1.2798 1(30) 7.6(7)
H4731 H   1 0.397 0.5851 1.3002 1(30) 7.6(7)
H4741 H   1 0.3545 0.6288 1.3007 1(30) 7.6(7)
H4751 H   1 0.603 0.5851 1.3002 1(30) 7.6(7)
H4761 H   1 0.6455 0.6288 1.3007 1(30) 7.6(7)
H4012 H   1 0.8007 0.6288 0.8545 1(600) 7.6(7)
H4022 H   1 0.8007 0.6288 1.1455 1(600) 7.6(7)
H4032 H   1 0.8002 0.5851 0.897 1(600) 7.6(7)
H4042 H   1 0.8002 0.5851 1.103 1(600) 7.6(7)
C4052 C   1 0.7798 0.6235 0.8665 1(600) 7.6(7)
C4062 C   1 0.7798 0.6235 1.1335 1(600) 7.6(7)
C4072 C   1 0.7795 0.5976 0.8921 1(600) 7.6(7)
C4082 C   1 0.7795 0.5976 1.1079 1(600) 7.6(7)
C4092 C   1 0.7535 0.6079 0.9829 1(600) 7.6(7)
C4102 C   1 0.7535 0.6079 1.0171 1(600) 7.6(7)
C4112 C   1 0.7515 0.5722 0.9716 1(600) 7.6(7)
C4122 C   1 0.7515 0.5722 1.0284 1(600) 7.6(7)
C4132 C   1 0.75 0.6683 0.8317 1(600) 7.6(7)
C4142 C   1 0.75 0.641 0.859 1(600) 7.6(7)
C4152 C   1 0.75 0.641 1.141 1(600) 7.6(7)
C4162 C   1 0.75 0.59 0.91 1(600) 7.6(7)
H4172 H   1 0.7546 0.6277 0.9684 1(600) 7.6(7)
C4182 C   1 0.75 0.59 1.09 1(600) 7.6(7)
H4192 H   1 0.7546 0.6277 1.0316 1(600) 7.6(7)
C4202 C   1 0.75 0.5627 0.9373 1(600) 7.6(7)
C4212 C   1 0.75 0.6683 1.1683 1(600) 7.6(7)
C4222 C   1 0.75 0.5627 1.0627 1(600) 7.6(7)
N4232 N   1 0.7501 0.5506 1 1(600) 7.6(7)
N4242 N   1 0.7499 0.5 0.9494 1(600) 7.6(7)
N4252 N   1 0.7499 0.5 1.0506 1(600) 7.6(7)
C4262 C   1 0.7485 0.5284 0.9278 1(600) 7.6(7)
C4272 C   1 0.7485 0.5284 1.0722 1(600) 7.6(7)
C4282 C   1 0.7465 0.5171 0.8921 1(600) 7.6(7)
C4292 C   1 0.7465 0.5171 1.1079 1(600) 7.6(7)
H4302 H   1 0.7454 0.5316 0.8723 1(600) 7.6(7)
H4312 H   1 0.7454 0.5316 1.1277 1(600) 7.6(7)
C4322 C   1 0.7205 0.6079 0.9024 1(600) 7.6(7)
C4332 C   1 0.7205 0.6079 1.0976 1(600) 7.6(7)
C4342 C   1 0.7202 0.6335 0.8765 1(600) 7.6(7)
C4352 C   1 0.7202 0.6335 1.1235 1(600) 7.6(7)
H4362 H   1 0.6998 0.603 0.9149 1(600) 7.6(7)
H4372 H   1 0.6998 0.603 1.0851 1(600) 7.6(7)
H4382 H   1 0.6993 0.6455 0.8712 1(600) 7.6(7)
H4392 H   1 0.6993 0.6455 1.1288 1(600) 7.6(7)
H4402 H   1 0.8007 0.3712 1.1455 1(600) 7.6(7)
H4412 H   1 0.8007 0.3712 0.8545 1(600) 7.6(7)
H4422 H   1 0.8002 0.4149 1.103 1(600) 7.6(7)
H4432 H   1 0.8002 0.4149 0.897 1(600) 7.6(7)
C4442 C   1 0.7798 0.3765 1.1335 1(600) 7.6(7)
C4452 C   1 0.7795 0.4024 1.1079 1(600) 7.6(7)
C4462 C   1 0.7798 0.3765 0.8665 1(600) 7.6(7)
C4472 C   1 0.7795 0.4024 0.8921 1(600) 7.6(7)
C4482 C   1 0.7535 0.3921 1.0171 1(600) 7.6(7)
C4492 C   1 0.7535 0.3921 0.9829 1(600) 7.6(7)
C4502 C   1 0.7515 0.4278 1.0284 1(600) 7.6(7)
C4512 C   1 0.7515 0.4278 0.9716 1(600) 7.6(7)
C4522 C   1 0.75 0.3317 1.1683 1(600) 7.6(7)
C4532 C   1 0.75 0.359 1.141 1(600) 7.6(7)
C4542 C   1 0.75 0.41 1.09 1(600) 7.6(7)
C4552 C   1 0.75 0.4373 1.0627 1(600) 7.6(7)
H4562 H   1 0.7546 0.3723 1.0316 1(600) 7.6(7)
C4572 C   1 0.75 0.3317 0.8317 1(600) 7.6(7)
C4582 C   1 0.75 0.359 0.859 1(600) 7.6(7)
H4592 H   1 0.7546 0.3723 0.9684 1(600) 7.6(7)
C4602 C   1 0.75 0.41 0.91 1(600) 7.6(7)
C4612 C   1 0.75 0.4373 0.9373 1(600) 7.6(7)
N4622 N   1 0.7501 0.4494 1 1(600) 7.6(7)
C4632 C   1 0.7485 0.4716 1.0722 1(600) 7.6(7)
C4642 C   1 0.7485 0.4716 0.9278 1(600) 7.6(7)
C4652 C   1 0.7465 0.4829 1.1079 1(600) 7.6(7)
C4662 C   1 0.7465 0.4829 0.8921 1(600) 7.6(7)
H4672 H   1 0.7454 0.4684 1.1277 1(600) 7.6(7)
H4682 H   1 0.7454 0.4684 0.8723 1(600) 7.6(7)
C4692 C   1 0.7205 0.3921 1.0976 1(600) 7.6(7)
C4702 C   1 0.7202 0.3665 1.1235 1(600) 7.6(7)
C4712 C   1 0.7205 0.3921 0.9024 1(600) 7.6(7)
C4722 C   1 0.7202 0.3665 0.8765 1(600) 7.6(7)
H4732 H   1 0.6998 0.397 1.0851 1(600) 7.6(7)
H4742 H   1 0.6993 0.3545 1.1288 1(600) 7.6(7)
H4752 H   1 0.6998 0.397 0.9149 1(600) 7.6(7)
H4762 H   1 0.6993 0.3545 0.8712 1(600) 7.6(7)
H4013 H   1 0.3545 0.6993 1.1288 1(160) 7.6(7)
H4023 H   1 0.3545 0.6993 0.8712 1(160) 7.6(7)
H4033 H   1 0.397 0.6998 1.0851 1(160) 7.6(7)
H4043 H   1 0.397 0.6998 0.9149 1(160) 7.6(7)
C4053 C   1 0.3665 0.7202 1.1235 1(160) 7.6(7)
C4063 C   1 0.3665 0.7202 0.8765 1(160) 7.6(7)
C4073 C   1 0.3921 0.7205 1.0976 1(160) 7.6(7)
C4083 C   1 0.3921 0.7205 0.9024 1(160) 7.6(7)
C4093 C   1 0.4829 0.7465 1.1079 1(160) 7.6(7)
C4103 C   1 0.4829 0.7465 0.8921 1(160) 7.6(7)
C4113 C   1 0.4716 0.7485 1.0722 1(160) 7.6(7)
C4123 C   1 0.4716 0.7485 0.9278 1(160) 7.6(7)
C4133 C   1 0.359 0.75 1.141 1(160) 7.6(7)
C4143 C   1 0.41 0.75 1.09 1(160) 7.6(7)
C4153 C   1 0.359 0.75 0.859 1(160) 7.6(7)
C4163 C   1 0.4373 0.75 1.0627 1(160) 7.6(7)
C4173 C   1 0.41 0.75 0.91 1(160) 7.6(7)
C4183 C   1 0.4373 0.75 0.9373 1(160) 7.6(7)
C4193 C   1 0.3317 0.75 0.8317 1(160) 7.6(7)
H4203 H   1 0.4684 0.7454 1.1277 1(160) 7.6(7)
H4213 H   1 0.4684 0.7454 0.8723 1(160) 7.6(7)
N4223 N   1 0.4494 0.7501 1 1(160) 7.6(7)
C4233 C   1 0.4278 0.7515 1.0284 1(160) 7.6(7)
C4243 C   1 0.4278 0.7515 0.9716 1(160) 7.6(7)
C4253 C   1 0.3317 0.75 1.1683 1(160) 7.6(7)
C4263 C   1 0.3921 0.7535 1.0171 1(160) 7.6(7)
C4273 C   1 0.3921 0.7535 0.9829 1(160) 7.6(7)
H4283 H   1 0.3723 0.7546 1.0316 1(160) 7.6(7)
H4293 H   1 0.3723 0.7546 0.9684 1(160) 7.6(7)
C4303 C   1 0.4024 0.7795 1.1079 1(160) 7.6(7)
C4313 C   1 0.3765 0.7798 1.1335 1(160) 7.6(7)
C4323 C   1 0.4024 0.7795 0.8921 1(160) 7.6(7)
C4333 C   1 0.3765 0.7798 0.8665 1(160) 7.6(7)
H4343 H   1 0.4149 0.8002 1.103 1(160) 7.6(7)
H4353 H   1 0.3712 0.8007 1.1455 1(160) 7.6(7)
H4363 H   1 0.4149 0.8002 0.897 1(160) 7.6(7)
H4373 H   1 0.3712 0.8007 0.8545 1(160) 7.6(7)
H4383 H   1 0.6455 0.6993 1.1288 1(160) 7.6(7)
H4393 H   1 0.6455 0.6993 0.8712 1(160) 7.6(7)
H4403 H   1 0.603 0.6998 1.0851 1(160) 7.6(7)
H4413 H   1 0.603 0.6998 0.9149 1(160) 7.6(7)
C4423 C   1 0.6335 0.7202 1.1235 1(160) 7.6(7)
C4433 C   1 0.6079 0.7205 1.0976 1(160) 7.6(7)
C4443 C   1 0.6335 0.7202 0.8765 1(160) 7.6(7)
C4453 C   1 0.6079 0.7205 0.9024 1(160) 7.6(7)
C4463 C   1 0.5171 0.7465 1.1079 1(160) 7.6(7)
C4473 C   1 0.5171 0.7465 0.8921 1(160) 7.6(7)
C4483 C   1 0.5284 0.7485 1.0722 1(160) 7.6(7)
C4493 C   1 0.5284 0.7485 0.9278 1(160) 7.6(7)
C4503 C   1 0.641 0.75 1.141 1(160) 7.6(7)
C4513 C   1 0.59 0.75 1.09 1(160) 7.6(7)
C4523 C   1 0.5627 0.75 1.0627 1(160) 7.6(7)
H4533 H   1 0.5316 0.7454 1.1277 1(160) 7.6(7)
C4543 C   1 0.5627 0.75 0.9373 1(160) 7.6(7)
C4553 C   1 0.59 0.75 0.91 1(160) 7.6(7)
C4563 C   1 0.641 0.75 0.859 1(160) 7.6(7)
C4573 C   1 0.6683 0.75 0.8317 1(160) 7.6(7)
N4583 N   1 0.5 0.7499 1.0506 1(160) 7.6(7)
H4593 H   1 0.5316 0.7454 0.8723 1(160) 7.6(7)
N4603 N   1 0.5506 0.7501 1 1(160) 7.6(7)
N4613 N   1 0.5 0.7499 0.9494 1(160) 7.6(7)
C4623 C   1 0.6683 0.75 1.1683 1(160) 7.6(7)
C4633 C   1 0.5722 0.7515 1.0284 1(160) 7.6(7)
C4643 C   1 0.5722 0.7515 0.9716 1(160) 7.6(7)
C4653 C   1 0.6079 0.7535 1.0171 1(160) 7.6(7)
C4663 C   1 0.6079 0.7535 0.9829 1(160) 7.6(7)
H4673 H   1 0.6277 0.7546 1.0316 1(160) 7.6(7)
H4683 H   1 0.6277 0.7546 0.9684 1(160) 7.6(7)
C4693 C   1 0.5976 0.7795 1.1079 1(160) 7.6(7)
C4703 C   1 0.6235 0.7798 1.1335 1(160) 7.6(7)
C4713 C   1 0.5976 0.7795 0.8921 1(160) 7.6(7)
C4723 C   1 0.6235 0.7798 0.8665 1(160) 7.6(7)
H4733 H   1 0.5851 0.8002 1.103 1(160) 7.6(7)
H4743 H   1 0.6288 0.8007 1.1455 1(160) 7.6(7)
H4753 H   1 0.5851 0.8002 0.897 1(160) 7.6(7)
H4763 H   1 0.6288 0.8007 0.8545 1(160) 7.6(7)
H5011 H   1 0.8712 0.8545 0.6993 1(30) 7.6(7)
H5021 H   1 1.1288 0.8545 0.6993 1(30) 7.6(7)
H5031 H   1 0.9149 0.897 0.6998 1(30) 7.6(7)
H5041 H   1 1.0851 0.897 0.6998 1(30) 7.6(7)
C5051 C   1 0.8765 0.8665 0.7202 1(30) 7.6(7)
C5061 C   1 0.9024 0.8921 0.7205 1(30) 7.6(7)
C5071 C   1 1.1235 0.8665 0.7202 1(30) 7.6(7)
C5081 C   1 1.0976 0.8921 0.7205 1(30) 7.6(7)
C5091 C   1 0.8921 0.9829 0.7465 1(30) 7.6(7)
C5101 C   1 1.1079 0.9829 0.7465 1(30) 7.6(7)
C5111 C   1 0.9278 0.9716 0.7485 1(30) 7.6(7)
C5121 C   1 1.0722 0.9716 0.7485 1(30) 7.6(7)
C5131 C   1 0.859 0.859 0.75 1(30) 7.6(7)
C5141 C   1 0.91 0.91 0.75 1(30) 7.6(7)
C5151 C   1 0.9373 0.9373 0.75 1(30) 7.6(7)
H5161 H   1 0.8723 0.9684 0.7454 1(30) 7.6(7)
C5171 C   1 1.0627 0.9373 0.75 1(30) 7.6(7)
C5181 C   1 1.09 0.91 0.75 1(30) 7.6(7)
C5191 C   1 1.141 0.859 0.75 1(30) 7.6(7)
H5201 H   1 1.1277 0.9684 0.7454 1(30) 7.6(7)
C5211 C   1 0.8317 0.8317 0.75 1(30) 7.6(7)
N5221 N   1 1 0.9494 0.7501 1(30) 7.6(7)
C5231 C   1 0.9716 0.9278 0.7515 1(30) 7.6(7)
C5241 C   1 1.1683 0.8317 0.75 1(30) 7.6(7)
C5251 C   1 1.0284 0.9278 0.7515 1(30) 7.6(7)
C5261 C   1 0.9829 0.8921 0.7535 1(30) 7.6(7)
C5271 C   1 1.0171 0.8921 0.7535 1(30) 7.6(7)
H5281 H   1 0.9684 0.8723 0.7546 1(30) 7.6(7)
H5291 H   1 1.0316 0.8723 0.7546 1(30) 7.6(7)
C5301 C   1 0.8921 0.9024 0.7795 1(30) 7.6(7)
C5311 C   1 0.8665 0.8765 0.7798 1(30) 7.6(7)
C5321 C   1 1.1079 0.9024 0.7795 1(30) 7.6(7)
C5331 C   1 1.1335 0.8765 0.7798 1(30) 7.6(7)
H5341 H   1 0.897 0.9149 0.8002 1(30) 7.6(7)
H5351 H   1 1.103 0.9149 0.8002 1(30) 7.6(7)
H5361 H   1 0.8545 0.8712 0.8007 1(30) 7.6(7)
H5371 H   1 1.1455 0.8712 0.8007 1(30) 7.6(7)
H5381 H   1 0.8712 1.1455 0.6993 1(30) 7.6(7)
H5391 H   1 0.9149 1.103 0.6998 1(30) 7.6(7)
H5401 H   1 1.0851 1.103 0.6998 1(30) 7.6(7)
H5411 H   1 1.1288 1.1455 0.6993 1(30) 7.6(7)
C5421 C   1 0.8765 1.1335 0.7202 1(30) 7.6(7)
C5431 C   1 0.9024 1.1079 0.7205 1(30) 7.6(7)
C5441 C   1 1.0976 1.1079 0.7205 1(30) 7.6(7)
C5451 C   1 1.1235 1.1335 0.7202 1(30) 7.6(7)
C5461 C   1 0.8921 1.0171 0.7465 1(30) 7.6(7)
C5471 C   1 1.1079 1.0171 0.7465 1(30) 7.6(7)
C5481 C   1 0.9278 1.0284 0.7485 1(30) 7.6(7)
C5491 C   1 1.0722 1.0284 0.7485 1(30) 7.6(7)
H5501 H   1 0.8723 1.0316 0.7454 1(30) 7.6(7)
C5511 C   1 0.859 1.141 0.75 1(30) 7.6(7)
C5521 C   1 0.91 1.09 0.75 1(30) 7.6(7)
C5531 C   1 0.9373 1.0627 0.75 1(30) 7.6(7)
N5541 N   1 0.9494 1 0.7499 1(30) 7.6(7)
C5551 C   1 0.8317 1.1683 0.75 1(30) 7.6(7)
C5561 C   1 1.0627 1.0627 0.75 1(30) 7.6(7)
N5571 N   1 1.0506 1 0.7499 1(30) 7.6(7)
N5581 N   1 1 1.0506 0.7501 1(30) 7.6(7)
C5591 C   1 1.09 1.09 0.75 1(30) 7.6(7)
H5601 H   1 1.1277 1.0316 0.7454 1(30) 7.6(7)
C5611 C   1 1.141 1.141 0.75 1(30) 7.6(7)
C5621 C   1 0.9716 1.0722 0.7515 1(30) 7.6(7)
C5631 C   1 1.0284 1.0722 0.7515 1(30) 7.6(7)
C5641 C   1 1.1683 1.1683 0.75 1(30) 7.6(7)
C5651 C   1 0.9829 1.1079 0.7535 1(30) 7.6(7)
C5661 C   1 1.0171 1.1079 0.7535 1(30) 7.6(7)
H5671 H   1 0.9684 1.1277 0.7546 1(30) 7.6(7)
H5681 H   1 1.0316 1.1277 0.7546 1(30) 7.6(7)
C5691 C   1 0.8921 1.0976 0.7795 1(30) 7.6(7)
C5701 C   1 0.8665 1.1235 0.7798 1(30) 7.6(7)
C5711 C   1 1.1079 1.0976 0.7795 1(30) 7.6(7)
C5721 C   1 1.1335 1.1235 0.7798 1(30) 7.6(7)
H5731 H   1 0.897 1.0851 0.8002 1(30) 7.6(7)
H5741 H   1 0.8545 1.1288 0.8007 1(30) 7.6(7)
H5751 H   1 1.103 1.0851 0.8002 1(30) 7.6(7)
H5761 H   1 1.1455 1.1288 0.8007 1(30) 7.6(7)
H5012 H   1 1.3007 1.1288 0.3545 1(600) 7.6(7)
H5022 H   1 1.3007 1.1288 0.6455 1(600) 7.6(7)
H5032 H   1 1.3002 1.0851 0.397 1(600) 7.6(7)
H5042 H   1 1.3002 1.0851 0.603 1(600) 7.6(7)
C5052 C   1 1.2798 1.1235 0.3665 1(600) 7.6(7)
C5062 C   1 1.2798 1.1235 0.6335 1(600) 7.6(7)
C5072 C   1 1.2795 1.0976 0.3921 1(600) 7.6(7)
C5082 C   1 1.2795 1.0976 0.6079 1(600) 7.6(7)
C5092 C   1 1.2535 1.1079 0.4829 1(600) 7.6(7)
C5102 C   1 1.2535 1.1079 0.5171 1(600) 7.6(7)
C5112 C   1 1.2515 1.0722 0.4716 1(600) 7.6(7)
C5122 C   1 1.2515 1.0722 0.5284 1(600) 7.6(7)
C5132 C   1 1.25 1.1683 0.3317 1(600) 7.6(7)
C5142 C   1 1.25 1.141 0.359 1(600) 7.6(7)
C5152 C   1 1.25 1.141 0.641 1(600) 7.6(7)
C5162 C   1 1.25 1.09 0.41 1(600) 7.6(7)
H5172 H   1 1.2546 1.1277 0.4684 1(600) 7.6(7)
C5182 C   1 1.25 1.09 0.59 1(600) 7.6(7)
H5192 H   1 1.2546 1.1277 0.5316 1(600) 7.6(7)
C5202 C   1 1.25 1.0627 0.4373 1(600) 7.6(7)
C5212 C   1 1.25 1.1683 0.6683 1(600) 7.6(7)
C5222 C   1 1.25 1.0627 0.5627 1(600) 7.6(7)
N5232 N   1 1.2501 1.0506 0.5 1(600) 7.6(7)
N5242 N   1 1.2499 1 0.4494 1(600) 7.6(7)
N5252 N   1 1.2499 1 0.5506 1(600) 7.6(7)
C5262 C   1 1.2485 1.0284 0.4278 1(600) 7.6(7)
C5272 C   1 1.2485 1.0284 0.5722 1(600) 7.6(7)
C5282 C   1 1.2465 1.0171 0.3921 1(600) 7.6(7)
C5292 C   1 1.2465 1.0171 0.6079 1(600) 7.6(7)
H5302 H   1 1.2454 1.0316 0.3723 1(600) 7.6(7)
H5312 H   1 1.2454 1.0316 0.6277 1(600) 7.6(7)
C5322 C   1 1.2205 1.1079 0.4024 1(600) 7.6(7)
C5332 C   1 1.2205 1.1079 0.5976 1(600) 7.6(7)
C5342 C   1 1.2202 1.1335 0.3765 1(600) 7.6(7)
C5352 C   1 1.2202 1.1335 0.6235 1(600) 7.6(7)
H5362 H   1 1.1998 1.103 0.4149 1(600) 7.6(7)
H5372 H   1 1.1998 1.103 0.5851 1(600) 7.6(7)
H5382 H   1 1.1993 1.1455 0.3712 1(600) 7.6(7)
H5392 H   1 1.1993 1.1455 0.6288 1(600) 7.6(7)
H5402 H   1 1.3007 0.8712 0.6455 1(600) 7.6(7)
H5412 H   1 1.3007 0.8712 0.3545 1(600) 7.6(7)
H5422 H   1 1.3002 0.9149 0.603 1(600) 7.6(7)
H5432 H   1 1.3002 0.9149 0.397 1(600) 7.6(7)
C5442 C   1 1.2798 0.8765 0.6335 1(600) 7.6(7)
C5452 C   1 1.2795 0.9024 0.6079 1(600) 7.6(7)
C5462 C   1 1.2798 0.8765 0.3665 1(600) 7.6(7)
C5472 C   1 1.2795 0.9024 0.3921 1(600) 7.6(7)
C5482 C   1 1.2535 0.8921 0.5171 1(600) 7.6(7)
C5492 C   1 1.2535 0.8921 0.4829 1(600) 7.6(7)
C5502 C   1 1.2515 0.9278 0.5284 1(600) 7.6(7)
C5512 C   1 1.2515 0.9278 0.4716 1(600) 7.6(7)
C5522 C   1 1.25 0.8317 0.6683 1(600) 7.6(7)
C5532 C   1 1.25 0.859 0.641 1(600) 7.6(7)
C5542 C   1 1.25 0.91 0.59 1(600) 7.6(7)
C5552 C   1 1.25 0.9373 0.5627 1(600) 7.6(7)
H5562 H   1 1.2546 0.8723 0.5316 1(600) 7.6(7)
C5572 C   1 1.25 0.8317 0.3317 1(600) 7.6(7)
C5582 C   1 1.25 0.859 0.359 1(600) 7.6(7)
H5592 H   1 1.2546 0.8723 0.4684 1(600) 7.6(7)
C5602 C   1 1.25 0.91 0.41 1(600) 7.6(7)
C5612 C   1 1.25 0.9373 0.4373 1(600) 7.6(7)
N5622 N   1 1.2501 0.9494 0.5 1(600) 7.6(7)
C5632 C   1 1.2485 0.9716 0.5722 1(600) 7.6(7)
C5642 C   1 1.2485 0.9716 0.4278 1(600) 7.6(7)
C5652 C   1 1.2465 0.9829 0.6079 1(600) 7.6(7)
C5662 C   1 1.2465 0.9829 0.3921 1(600) 7.6(7)
H5672 H   1 1.2454 0.9684 0.6277 1(600) 7.6(7)
H5682 H   1 1.2454 0.9684 0.3723 1(600) 7.6(7)
C5692 C   1 1.2205 0.8921 0.5976 1(600) 7.6(7)
C5702 C   1 1.2202 0.8665 0.6235 1(600) 7.6(7)
C5712 C   1 1.2205 0.8921 0.4024 1(600) 7.6(7)
C5722 C   1 1.2202 0.8665 0.3765 1(600) 7.6(7)
H5732 H   1 1.1998 0.897 0.5851 1(600) 7.6(7)
H5742 H   1 1.1993 0.8545 0.6288 1(600) 7.6(7)
H5752 H   1 1.1998 0.897 0.4149 1(600) 7.6(7)
H5762 H   1 1.1993 0.8545 0.3712 1(600) 7.6(7)
H5013 H   1 0.8545 1.1993 0.6288 1(150) 7.6(7)
H5023 H   1 0.8545 1.1993 0.3712 1(150) 7.6(7)
H5033 H   1 0.897 1.1998 0.5851 1(150) 7.6(7)
H5043 H   1 0.897 1.1998 0.4149 1(150) 7.6(7)
C5053 C   1 0.8665 1.2202 0.6235 1(150) 7.6(7)
C5063 C   1 0.8665 1.2202 0.3765 1(150) 7.6(7)
C5073 C   1 0.8921 1.2205 0.5976 1(150) 7.6(7)
C5083 C   1 0.8921 1.2205 0.4024 1(150) 7.6(7)
C5093 C   1 0.9829 1.2465 0.6079 1(150) 7.6(7)
C5103 C   1 0.9829 1.2465 0.3921 1(150) 7.6(7)
C5113 C   1 0.9716 1.2485 0.5722 1(150) 7.6(7)
C5123 C   1 0.9716 1.2485 0.4278 1(150) 7.6(7)
C5133 C   1 0.859 1.25 0.641 1(150) 7.6(7)
C5143 C   1 0.91 1.25 0.59 1(150) 7.6(7)
C5153 C   1 0.859 1.25 0.359 1(150) 7.6(7)
C5163 C   1 0.9373 1.25 0.5627 1(150) 7.6(7)
C5173 C   1 0.91 1.25 0.41 1(150) 7.6(7)
C5183 C   1 0.9373 1.25 0.4373 1(150) 7.6(7)
C5193 C   1 0.8317 1.25 0.3317 1(150) 7.6(7)
H5203 H   1 0.9684 1.2454 0.6277 1(150) 7.6(7)
H5213 H   1 0.9684 1.2454 0.3723 1(150) 7.6(7)
N5223 N   1 0.9494 1.2501 0.5 1(150) 7.6(7)
C5233 C   1 0.9278 1.2515 0.5284 1(150) 7.6(7)
C5243 C   1 0.9278 1.2515 0.4716 1(150) 7.6(7)
C5253 C   1 0.8317 1.25 0.6683 1(150) 7.6(7)
C5263 C   1 0.8921 1.2535 0.5171 1(150) 7.6(7)
C5273 C   1 0.8921 1.2535 0.4829 1(150) 7.6(7)
H5283 H   1 0.8723 1.2546 0.5316 1(150) 7.6(7)
H5293 H   1 0.8723 1.2546 0.4684 1(150) 7.6(7)
C5303 C   1 0.9024 1.2795 0.6079 1(150) 7.6(7)
C5313 C   1 0.8765 1.2798 0.6335 1(150) 7.6(7)
C5323 C   1 0.9024 1.2795 0.3921 1(150) 7.6(7)
C5333 C   1 0.8765 1.2798 0.3665 1(150) 7.6(7)
H5343 H   1 0.9149 1.3002 0.603 1(150) 7.6(7)
H5353 H   1 0.8712 1.3007 0.6455 1(150) 7.6(7)
H5363 H   1 0.9149 1.3002 0.397 1(150) 7.6(7)
H5373 H   1 0.8712 1.3007 0.3545 1(150) 7.6(7)
H5383 H   1 1.1455 1.1993 0.6288 1(150) 7.6(7)
H5393 H   1 1.1455 1.1993 0.3712 1(150) 7.6(7)
H5403 H   1 1.103 1.1998 0.5851 1(150) 7.6(7)
H5413 H   1 1.103 1.1998 0.4149 1(150) 7.6(7)
C5423 C   1 1.1335 1.2202 0.6235 1(150) 7.6(7)
C5433 C   1 1.1079 1.2205 0.5976 1(150) 7.6(7)
C5443 C   1 1.1335 1.2202 0.3765 1(150) 7.6(7)
C5453 C   1 1.1079 1.2205 0.4024 1(150) 7.6(7)
C5463 C   1 1.0171 1.2465 0.6079 1(150) 7.6(7)
C5473 C   1 1.0171 1.2465 0.3921 1(150) 7.6(7)
C5483 C   1 1.0284 1.2485 0.5722 1(150) 7.6(7)
C5493 C   1 1.0284 1.2485 0.4278 1(150) 7.6(7)
C5503 C   1 1.141 1.25 0.641 1(150) 7.6(7)
C5513 C   1 1.09 1.25 0.59 1(150) 7.6(7)
C5523 C   1 1.0627 1.25 0.5627 1(150) 7.6(7)
H5533 H   1 1.0316 1.2454 0.6277 1(150) 7.6(7)
C5543 C   1 1.0627 1.25 0.4373 1(150) 7.6(7)
C5553 C   1 1.09 1.25 0.41 1(150) 7.6(7)
C5563 C   1 1.141 1.25 0.359 1(150) 7.6(7)
C5573 C   1 1.1683 1.25 0.3317 1(150) 7.6(7)
N5583 N   1 1 1.2499 0.5506 1(150) 7.6(7)
H5593 H   1 1.0316 1.2454 0.3723 1(150) 7.6(7)
N5603 N   1 1.0506 1.2501 0.5 1(150) 7.6(7)
N5613 N   1 1 1.2499 0.4494 1(150) 7.6(7)
C5623 C   1 1.1683 1.25 0.6683 1(150) 7.6(7)
C5633 C   1 1.0722 1.2515 0.5284 1(150) 7.6(7)
C5643 C   1 1.0722 1.2515 0.4716 1(150) 7.6(7)
C5653 C   1 1.1079 1.2535 0.5171 1(150) 7.6(7)
C5663 C   1 1.1079 1.2535 0.4829 1(150) 7.6(7)
H5673 H   1 1.1277 1.2546 0.5316 1(150) 7.6(7)
H5683 H   1 1.1277 1.2546 0.4684 1(150) 7.6(7)
C5693 C   1 1.0976 1.2795 0.6079 1(150) 7.6(7)
C5703 C   1 1.1235 1.2798 0.6335 1(150) 7.6(7)
C5713 C   1 1.0976 1.2795 0.3921 1(150) 7.6(7)
C5723 C   1 1.1235 1.2798 0.3665 1(150) 7.6(7)
H5733 H   1 1.0851 1.3002 0.603 1(150) 7.6(7)
H5743 H   1 1.1288 1.3007 0.6455 1(150) 7.6(7)
H5753 H   1 1.0851 1.3002 0.397 1(150) 7.6(7)
H5763 H   1 1.1288 1.3007 0.3545 1(150) 7.6(7)
H6011 H   1 0.8712 0.8545 1.1993 1(30) 7.6(7)
H6021 H   1 1.1288 0.8545 1.1993 1(30) 7.6(7)
H6031 H   1 0.9149 0.897 1.1998 1(30) 7.6(7)
H6041 H   1 1.0851 0.897 1.1998 1(30) 7.6(7)
C6051 C   1 0.8765 0.8665 1.2202 1(30) 7.6(7)
C6061 C   1 0.9024 0.8921 1.2205 1(30) 7.6(7)
C6071 C   1 1.1235 0.8665 1.2202 1(30) 7.6(7)
C6081 C   1 1.0976 0.8921 1.2205 1(30) 7.6(7)
C6091 C   1 0.8921 0.9829 1.2465 1(30) 7.6(7)
C6101 C   1 1.1079 0.9829 1.2465 1(30) 7.6(7)
C6111 C   1 0.9278 0.9716 1.2485 1(30) 7.6(7)
C6121 C   1 1.0722 0.9716 1.2485 1(30) 7.6(7)
C6131 C   1 0.859 0.859 1.25 1(30) 7.6(7)
C6141 C   1 0.91 0.91 1.25 1(30) 7.6(7)
C6151 C   1 0.9373 0.9373 1.25 1(30) 7.6(7)
H6161 H   1 0.8723 0.9684 1.2454 1(30) 7.6(7)
C6171 C   1 1.0627 0.9373 1.25 1(30) 7.6(7)
C6181 C   1 1.09 0.91 1.25 1(30) 7.6(7)
C6191 C   1 1.141 0.859 1.25 1(30) 7.6(7)
H6201 H   1 1.1277 0.9684 1.2454 1(30) 7.6(7)
C6211 C   1 0.8317 0.8317 1.25 1(30) 7.6(7)
N6221 N   1 1 0.9494 1.2501 1(30) 7.6(7)
C6231 C   1 0.9716 0.9278 1.2515 1(30) 7.6(7)
C6241 C   1 1.1683 0.8317 1.25 1(30) 7.6(7)
C6251 C   1 1.0284 0.9278 1.2515 1(30) 7.6(7)
C6261 C   1 0.9829 0.8921 1.2535 1(30) 7.6(7)
C6271 C   1 1.0171 0.8921 1.2535 1(30) 7.6(7)
H6281 H   1 0.9684 0.8723 1.2546 1(30) 7.6(7)
H6291 H   1 1.0316 0.8723 1.2546 1(30) 7.6(7)
C6301 C   1 0.8921 0.9024 1.2795 1(30) 7.6(7)
C6311 C   1 0.8665 0.8765 1.2798 1(30) 7.6(7)
C6321 C   1 1.1079 0.9024 1.2795 1(30) 7.6(7)
C6331 C   1 1.1335 0.8765 1.2798 1(30) 7.6(7)
H6341 H   1 0.897 0.9149 1.3002 1(30) 7.6(7)
H6351 H   1 1.103 0.9149 1.3002 1(30) 7.6(7)
H6361 H   1 0.8545 0.8712 1.3007 1(30) 7.6(7)
H6371 H   1 1.1455 0.8712 1.3007 1(30) 7.6(7)
H6381 H   1 0.8712 1.1455 1.1993 1(30) 7.6(7)
H6391 H   1 0.9149 1.103 1.1998 1(30) 7.6(7)
H6401 H   1 1.0851 1.103 1.1998 1(30) 7.6(7)
H6411 H   1 1.1288 1.1455 1.1993 1(30) 7.6(7)
C6421 C   1 0.8765 1.1335 1.2202 1(30) 7.6(7)
C6431 C   1 0.9024 1.1079 1.2205 1(30) 7.6(7)
C6441 C   1 1.0976 1.1079 1.2205 1(30) 7.6(7)
C6451 C   1 1.1235 1.1335 1.2202 1(30) 7.6(7)
C6461 C   1 0.8921 1.0171 1.2465 1(30) 7.6(7)
C6471 C   1 1.1079 1.0171 1.2465 1(30) 7.6(7)
C6481 C   1 0.9278 1.0284 1.2485 1(30) 7.6(7)
C6491 C   1 1.0722 1.0284 1.2485 1(30) 7.6(7)
H6501 H   1 0.8723 1.0316 1.2454 1(30) 7.6(7)
C6511 C   1 0.859 1.141 1.25 1(30) 7.6(7)
C6521 C   1 0.91 1.09 1.25 1(30) 7.6(7)
C6531 C   1 0.9373 1.0627 1.25 1(30) 7.6(7)
N6541 N   1 0.9494 1 1.2499 1(30) 7.6(7)
C6551 C   1 0.8317 1.1683 1.25 1(30) 7.6(7)
C6561 C   1 1.0627 1.0627 1.25 1(30) 7.6(7)
N6571 N   1 1.0506 1 1.2499 1(30) 7.6(7)
N6581 N   1 1 1.0506 1.2501 1(30) 7.6(7)
C6591 C   1 1.09 1.09 1.25 1(30) 7.6(7)
H6601 H   1 1.1277 1.0316 1.2454 1(30) 7.6(7)
C6611 C   1 1.141 1.141 1.25 1(30) 7.6(7)
C6621 C   1 0.9716 1.0722 1.2515 1(30) 7.6(7)
C6631 C   1 1.0284 1.0722 1.2515 1(30) 7.6(7)
C6641 C   1 1.1683 1.1683 1.25 1(30) 7.6(7)
C6651 C   1 0.9829 1.1079 1.2535 1(30) 7.6(7)
C6661 C   1 1.0171 1.1079 1.2535 1(30) 7.6(7)
H6671 H   1 0.9684 1.1277 1.2546 1(30) 7.6(7)
H6681 H   1 1.0316 1.1277 1.2546 1(30) 7.6(7)
C6691 C   1 0.8921 1.0976 1.2795 1(30) 7.6(7)
C6701 C   1 0.8665 1.1235 1.2798 1(30) 7.6(7)
C6711 C   1 1.1079 1.0976 1.2795 1(30) 7.6(7)
C6721 C   1 1.1335 1.1235 1.2798 1(30) 7.6(7)
H6731 H   1 0.897 1.0851 1.3002 1(30) 7.6(7)
H6741 H   1 0.8545 1.1288 1.3007 1(30) 7.6(7)
H6751 H   1 1.103 1.0851 1.3002 1(30) 7.6(7)
H6761 H   1 1.1455 1.1288 1.3007 1(30) 7.6(7)
H6012 H   1 1.3007 1.1288 0.8545 1(600) 7.6(7)
H6022 H   1 1.3007 1.1288 1.1455 1(600) 7.6(7)
H6032 H   1 1.3002 1.0851 0.897 1(600) 7.6(7)
H6042 H   1 1.3002 1.0851 1.103 1(600) 7.6(7)
C6052 C   1 1.2798 1.1235 0.8665 1(600) 7.6(7)
C6062 C   1 1.2798 1.1235 1.1335 1(600) 7.6(7)
C6072 C   1 1.2795 1.0976 0.8921 1(600) 7.6(7)
C6082 C   1 1.2795 1.0976 1.1079 1(600) 7.6(7)
C6092 C   1 1.2535 1.1079 0.9829 1(600) 7.6(7)
C6102 C   1 1.2535 1.1079 1.0171 1(600) 7.6(7)
C6112 C   1 1.2515 1.0722 0.9716 1(600) 7.6(7)
C6122 C   1 1.2515 1.0722 1.0284 1(600) 7.6(7)
C6132 C   1 1.25 1.1683 0.8317 1(600) 7.6(7)
C6142 C   1 1.25 1.141 0.859 1(600) 7.6(7)
C6152 C   1 1.25 1.141 1.141 1(600) 7.6(7)
C6162 C   1 1.25 1.09 0.91 1(600) 7.6(7)
H6172 H   1 1.2546 1.1277 0.9684 1(600) 7.6(7)
C6182 C   1 1.25 1.09 1.09 1(600) 7.6(7)
H6192 H   1 1.2546 1.1277 1.0316 1(600) 7.6(7)
C6202 C   1 1.25 1.0627 0.9373 1(600) 7.6(7)
C6212 C   1 1.25 1.1683 1.1683 1(600) 7.6(7)
C6222 C   1 1.25 1.0627 1.0627 1(600) 7.6(7)
N6232 N   1 1.2501 1.0506 1 1(600) 7.6(7)
N6242 N   1 1.2499 1 0.9494 1(600) 7.6(7)
N6252 N   1 1.2499 1 1.0506 1(600) 7.6(7)
C6262 C   1 1.2485 1.0284 0.9278 1(600) 7.6(7)
C6272 C   1 1.2485 1.0284 1.0722 1(600) 7.6(7)
C6282 C   1 1.2465 1.0171 0.8921 1(600) 7.6(7)
C6292 C   1 1.2465 1.0171 1.1079 1(600) 7.6(7)
H6302 H   1 1.2454 1.0316 0.8723 1(600) 7.6(7)
H6312 H   1 1.2454 1.0316 1.1277 1(600) 7.6(7)
C6322 C   1 1.2205 1.1079 0.9024 1(600) 7.6(7)
C6332 C   1 1.2205 1.1079 1.0976 1(600) 7.6(7)
C6342 C   1 1.2202 1.1335 0.8765 1(600) 7.6(7)
C6352 C   1 1.2202 1.1335 1.1235 1(600) 7.6(7)
H6362 H   1 1.1998 1.103 0.9149 1(600) 7.6(7)
H6372 H   1 1.1998 1.103 1.0851 1(600) 7.6(7)
H6382 H   1 1.1993 1.1455 0.8712 1(600) 7.6(7)
H6392 H   1 1.1993 1.1455 1.1288 1(600) 7.6(7)
H6402 H   1 1.3007 0.8712 1.1455 1(600) 7.6(7)
H6412 H   1 1.3007 0.8712 0.8545 1(600) 7.6(7)
H6422 H   1 1.3002 0.9149 1.103 1(600) 7.6(7)
H6432 H   1 1.3002 0.9149 0.897 1(600) 7.6(7)
C6442 C   1 1.2798 0.8765 1.1335 1(600) 7.6(7)
C6452 C   1 1.2795 0.9024 1.1079 1(600) 7.6(7)
C6462 C   1 1.2798 0.8765 0.8665 1(600) 7.6(7)
C6472 C   1 1.2795 0.9024 0.8921 1(600) 7.6(7)
C6482 C   1 1.2535 0.8921 1.0171 1(600) 7.6(7)
C6492 C   1 1.2535 0.8921 0.9829 1(600) 7.6(7)
C6502 C   1 1.2515 0.9278 1.0284 1(600) 7.6(7)
C6512 C   1 1.2515 0.9278 0.9716 1(600) 7.6(7)
C6522 C   1 1.25 0.8317 1.1683 1(600) 7.6(7)
C6532 C   1 1.25 0.859 1.141 1(600) 7.6(7)
C6542 C   1 1.25 0.91 1.09 1(600) 7.6(7)
C6552 C   1 1.25 0.9373 1.0627 1(600) 7.6(7)
H6562 H   1 1.2546 0.8723 1.0316 1(600) 7.6(7)
C6572 C   1 1.25 0.8317 0.8317 1(600) 7.6(7)
C6582 C   1 1.25 0.859 0.859 1(600) 7.6(7)
H6592 H   1 1.2546 0.8723 0.9684 1(600) 7.6(7)
C6602 C   1 1.25 0.91 0.91 1(600) 7.6(7)
C6612 C   1 1.25 0.9373 0.9373 1(600) 7.6(7)
N6622 N   1 1.2501 0.9494 1 1(600) 7.6(7)
C6632 C   1 1.2485 0.9716 1.0722 1(600) 7.6(7)
C6642 C   1 1.2485 0.9716 0.9278 1(600) 7.6(7)
C6652 C   1 1.2465 0.9829 1.1079 1(600) 7.6(7)
C6662 C   1 1.2465 0.9829 0.8921 1(600) 7.6(7)
H6672 H   1 1.2454 0.9684 1.1277 1(600) 7.6(7)
H6682 H   1 1.2454 0.9684 0.8723 1(600) 7.6(7)
C6692 C   1 1.2205 0.8921 1.0976 1(600) 7.6(7)
C6702 C   1 1.2202 0.8665 1.1235 1(600) 7.6(7)
C6712 C   1 1.2205 0.8921 0.9024 1(600) 7.6(7)
C6722 C   1 1.2202 0.8665 0.8765 1(600) 7.6(7)
H6732 H   1 1.1998 0.897 1.0851 1(600) 7.6(7)
H6742 H   1 1.1993 0.8545 1.1288 1(600) 7.6(7)
H6752 H   1 1.1998 0.897 0.9149 1(600) 7.6(7)
H6762 H   1 1.1993 0.8545 0.8712 1(600) 7.6(7)
H6013 H   1 0.8545 1.1993 1.1288 0(150) 7.6(7)
H6023 H   1 0.8545 1.1993 0.8712 0(150) 7.6(7)
H6033 H   1 0.897 1.1998 1.0851 0(150) 7.6(7)
H6043 H   1 0.897 1.1998 0.9149 0(150) 7.6(7)
C6053 C   1 0.8665 1.2202 1.1235 0(150) 7.6(7)
C6063 C   1 0.8665 1.2202 0.8765 0(150) 7.6(7)
C6073 C   1 0.8921 1.2205 1.0976 0(150) 7.6(7)
C6083 C   1 0.8921 1.2205 0.9024 0(150) 7.6(7)
C6093 C   1 0.9829 1.2465 1.1079 0(150) 7.6(7)
C6103 C   1 0.9829 1.2465 0.8921 0(150) 7.6(7)
C6113 C   1 0.9716 1.2485 1.0722 0(150) 7.6(7)
C6123 C   1 0.9716 1.2485 0.9278 0(150) 7.6(7)
C6133 C   1 0.859 1.25 1.141 0(150) 7.6(7)
C6143 C   1 0.91 1.25 1.09 0(150) 7.6(7)
C6153 C   1 0.859 1.25 0.859 0(150) 7.6(7)
C6163 C   1 0.9373 1.25 1.0627 0(150) 7.6(7)
C6173 C   1 0.91 1.25 0.91 0(150) 7.6(7)
C6183 C   1 0.9373 1.25 0.9373 0(150) 7.6(7)
C6193 C   1 0.8317 1.25 0.8317 0(150) 7.6(7)
H6203 H   1 0.9684 1.2454 1.1277 0(150) 7.6(7)
H6213 H   1 0.9684 1.2454 0.8723 0(150) 7.6(7)
N6223 N   1 0.9494 1.2501 1 0(150) 7.6(7)
C6233 C   1 0.9278 1.2515 1.0284 0(150) 7.6(7)
C6243 C   1 0.9278 1.2515 0.9716 0(150) 7.6(7)
C6253 C   1 0.8317 1.25 1.1683 0(150) 7.6(7)
C6263 C   1 0.8921 1.2535 1.0171 0(150) 7.6(7)
C6273 C   1 0.8921 1.2535 0.9829 0(150) 7.6(7)
H6283 H   1 0.8723 1.2546 1.0316 0(150) 7.6(7)
H6293 H   1 0.8723 1.2546 0.9684 0(150) 7.6(7)
C6303 C   1 0.9024 1.2795 1.1079 0(150) 7.6(7)
C6313 C   1 0.8765 1.2798 1.1335 0(150) 7.6(7)
C6323 C   1 0.9024 1.2795 0.8921 0(150) 7.6(7)
C6333 C   1 0.8765 1.2798 0.8665 0(150) 7.6(7)
H6343 H   1 0.9149 1.3002 1.103 0(150) 7.6(7)
H6353 H   1 0.8712 1.3007 1.1455 0(150) 7.6(7)
H6363 H   1 0.9149 1.3002 0.897 0(150) 7.6(7)
H6373 H   1 0.8712 1.3007 0.8545 0(150) 7.6(7)
H6383 H   1 1.1455 1.1993 1.1288 0(150) 7.6(7)
H6393 H   1 1.1455 1.1993 0.8712 0(150) 7.6(7)
H6403 H   1 1.103 1.1998 1.0851 0(150) 7.6(7)
H6413 H   1 1.103 1.1998 0.9149 0(150) 7.6(7)
C6423 C   1 1.1335 1.2202 1.1235 0(150) 7.6(7)
C6433 C   1 1.1079 1.2205 1.0976 0(150) 7.6(7)
C6443 C   1 1.1335 1.2202 0.8765 0(150) 7.6(7)
C6453 C   1 1.1079 1.2205 0.9024 0(150) 7.6(7)
C6463 C   1 1.0171 1.2465 1.1079 0(150) 7.6(7)
C6473 C   1 1.0171 1.2465 0.8921 0(150) 7.6(7)
C6483 C   1 1.0284 1.2485 1.0722 0(150) 7.6(7)
C6493 C   1 1.0284 1.2485 0.9278 0(150) 7.6(7)
C6503 C   1 1.141 1.25 1.141 0(150) 7.6(7)
C6513 C   1 1.09 1.25 1.09 0(150) 7.6(7)
C6523 C   1 1.0627 1.25 1.0627 0(150) 7.6(7)
H6533 H   1 1.0316 1.2454 1.1277 0(150) 7.6(7)
C6543 C   1 1.0627 1.25 0.9373 0(150) 7.6(7)
C6553 C   1 1.09 1.25 0.91 0(150) 7.6(7)
C6563 C   1 1.141 1.25 0.859 0(150) 7.6(7)
C6573 C   1 1.1683 1.25 0.8317 0(150) 7.6(7)
N6583 N   1 1 1.2499 1.0506 0(150) 7.6(7)
H6593 H   1 1.0316 1.2454 0.8723 0(150) 7.6(7)
N6603 N   1 1.0506 1.2501 1 0(150) 7.6(7)
N6613 N   1 1 1.2499 0.9494 0(150) 7.6(7)
C6623 C   1 1.1683 1.25 1.1683 0(150) 7.6(7)
C6633 C   1 1.0722 1.2515 1.0284 0(150) 7.6(7)
C6643 C   1 1.0722 1.2515 0.9716 0(150) 7.6(7)
C6653 C   1 1.1079 1.2535 1.0171 0(150) 7.6(7)
C6663 C   1 1.1079 1.2535 0.9829 0(150) 7.6(7)
H6673 H   1 1.1277 1.2546 1.0316 0(150) 7.6(7)
H6683 H   1 1.1277 1.2546 0.9684 0(150) 7.6(7)
C6693 C   1 1.0976 1.2795 1.1079 0(150) 7.6(7)
C6703 C   1 1.1235 1.2798 1.1335 0(150) 7.6(7)
C6713 C   1 1.0976 1.2795 0.8921 0(150) 7.6(7)
C6723 C   1 1.1235 1.2798 0.8665 0(150) 7.6(7)
H6733 H   1 1.0851 1.3002 1.103 0(150) 7.6(7)
H6743 H   1 1.1288 1.3007 1.1455 0(150) 7.6(7)
H6753 H   1 1.0851 1.3002 0.897 0(150) 7.6(7)
H6763 H   1 1.1288 1.3007 0.8545 0(150) 7.6(7)
H7011 H   1 0.3712 0.8545 1.1993 1(30) 7.6(7)
H7021 H   1 0.6288 0.8545 1.1993 1(30) 7.6(7)
H7031 H   1 0.4149 0.897 1.1998 1(30) 7.6(7)
H7041 H   1 0.5851 0.897 1.1998 1(30) 7.6(7)
C7051 C   1 0.3765 0.8665 1.2202 1(30) 7.6(7)
C7061 C   1 0.4024 0.8921 1.2205 1(30) 7.6(7)
C7071 C   1 0.6235 0.8665 1.2202 1(30) 7.6(7)
C7081 C   1 0.5976 0.8921 1.2205 1(30) 7.6(7)
C7091 C   1 0.3921 0.9829 1.2465 1(30) 7.6(7)
C7101 C   1 0.6079 0.9829 1.2465 1(30) 7.6(7)
C7111 C   1 0.4278 0.9716 1.2485 1(30) 7.6(7)
C7121 C   1 0.5722 0.9716 1.2485 1(30) 7.6(7)
C7131 C   1 0.359 0.859 1.25 1(30) 7.6(7)
C7141 C   1 0.41 0.91 1.25 1(30) 7.6(7)
C7151 C   1 0.4373 0.9373 1.25 1(30) 7.6(7)
H7161 H   1 0.3723 0.9684 1.2454 1(30) 7.6(7)
C7171 C   1 0.5627 0.9373 1.25 1(30) 7.6(7)
C7181 C   1 0.59 0.91 1.25 1(30) 7.6(7)
C7191 C   1 0.641 0.859 1.25 1(30) 7.6(7)
H7201 H   1 0.6277 0.9684 1.2454 1(30) 7.6(7)
C7211 C   1 0.3317 0.8317 1.25 1(30) 7.6(7)
N7221 N   1 0.5 0.9494 1.2501 1(30) 7.6(7)
C7231 C   1 0.4716 0.9278 1.2515 1(30) 7.6(7)
C7241 C   1 0.6683 0.8317 1.25 1(30) 7.6(7)
C7251 C   1 0.5284 0.9278 1.2515 1(30) 7.6(7)
C7261 C   1 0.4829 0.8921 1.2535 1(30) 7.6(7)
C7271 C   1 0.5171 0.8921 1.2535 1(30) 7.6(7)
H7281 H   1 0.4684 0.8723 1.2546 1(30) 7.6(7)
H7291 H   1 0.5316 0.8723 1.2546 1(30) 7.6(7)
C7301 C   1 0.3921 0.9024 1.2795 1(30) 7.6(7)
C7311 C   1 0.3665 0.8765 1.2798 1(30) 7.6(7)
C7321 C   1 0.6079 0.9024 1.2795 1(30) 7.6(7)
C7331 C   1 0.6335 0.8765 1.2798 1(30) 7.6(7)
H7341 H   1 0.397 0.9149 1.3002 1(30) 7.6(7)
H7351 H   1 0.603 0.9149 1.3002 1(30) 7.6(7)
H7361 H   1 0.3545 0.8712 1.3007 1(30) 7.6(7)
H7371 H   1 0.6455 0.8712 1.3007 1(30) 7.6(7)
H7381 H   1 0.3712 1.1455 1.1993 1(30) 7.6(7)
H7391 H   1 0.4149 1.103 1.1998 1(30) 7.6(7)
H7401 H   1 0.5851 1.103 1.1998 1(30) 7.6(7)
H7411 H   1 0.6288 1.1455 1.1993 1(30) 7.6(7)
C7421 C   1 0.3765 1.1335 1.2202 1(30) 7.6(7)
C7431 C   1 0.4024 1.1079 1.2205 1(30) 7.6(7)
C7441 C   1 0.5976 1.1079 1.2205 1(30) 7.6(7)
C7451 C   1 0.6235 1.1335 1.2202 1(30) 7.6(7)
C7461 C   1 0.3921 1.0171 1.2465 1(30) 7.6(7)
C7471 C   1 0.6079 1.0171 1.2465 1(30) 7.6(7)
C7481 C   1 0.4278 1.0284 1.2485 1(30) 7.6(7)
C7491 C   1 0.5722 1.0284 1.2485 1(30) 7.6(7)
H7501 H   1 0.3723 1.0316 1.2454 1(30) 7.6(7)
C7511 C   1 0.359 1.141 1.25 1(30) 7.6(7)
C7521 C   1 0.41 1.09 1.25 1(30) 7.6(7)
C7531 C   1 0.4373 1.0627 1.25 1(30) 7.6(7)
N7541 N   1 0.4494 1 1.2499 1(30) 7.6(7)
C7551 C   1 0.3317 1.1683 1.25 1(30) 7.6(7)
C7561 C   1 0.5627 1.0627 1.25 1(30) 7.6(7)
N7571 N   1 0.5506 1 1.2499 1(30) 7.6(7)
N7581 N   1 0.5 1.0506 1.2501 1(30) 7.6(7)
C7591 C   1 0.59 1.09 1.25 1(30) 7.6(7)
H7601 H   1 0.6277 1.0316 1.2454 1(30) 7.6(7)
C7611 C   1 0.641 1.141 1.25 1(30) 7.6(7)
C7621 C   1 0.4716 1.0722 1.2515 1(30) 7.6(7)
C7631 C   1 0.5284 1.0722 1.2515 1(30) 7.6(7)
C7641 C   1 0.6683 1.1683 1.25 1(30) 7.6(7)
C7651 C   1 0.4829 1.1079 1.2535 1(30) 7.6(7)
C7661 C   1 0.5171 1.1079 1.2535 1(30) 7.6(7)
H7671 H   1 0.4684 1.1277 1.2546 1(30) 7.6(7)
H7681 H   1 0.5316 1.1277 1.2546 1(30) 7.6(7)
C7691 C   1 0.3921 1.0976 1.2795 1(30) 7.6(7)
C7701 C   1 0.3665 1.1235 1.2798 1(30) 7.6(7)
C7711 C   1 0.6079 1.0976 1.2795 1(30) 7.6(7)
C7721 C   1 0.6335 1.1235 1.2798 1(30) 7.6(7)
H7731 H   1 0.397 1.0851 1.3002 1(30) 7.6(7)
H7741 H   1 0.3545 1.1288 1.3007 1(30) 7.6(7)
H7751 H   1 0.603 1.0851 1.3002 1(30) 7.6(7)
H7761 H   1 0.6455 1.1288 1.3007 1(30) 7.6(7)
H7012 H   1 0.8007 1.1288 0.8545 1(600) 7.6(7)
H7022 H   1 0.8007 1.1288 1.1455 1(600) 7.6(7)
H7032 H   1 0.8002 1.0851 0.897 1(600) 7.6(7)
H7042 H   1 0.8002 1.0851 1.103 1(600) 7.6(7)
C7052 C   1 0.7798 1.1235 0.8665 1(600) 7.6(7)
C7062 C   1 0.7798 1.1235 1.1335 1(600) 7.6(7)
C7072 C   1 0.7795 1.0976 0.8921 1(600) 7.6(7)
C7082 C   1 0.7795 1.0976 1.1079 1(600) 7.6(7)
C7092 C   1 0.7535 1.1079 0.9829 1(600) 7.6(7)
C7102 C   1 0.7535 1.1079 1.0171 1(600) 7.6(7)
C7112 C   1 0.7515 1.0722 0.9716 1(600) 7.6(7)
C7122 C   1 0.7515 1.0722 1.0284 1(600) 7.6(7)
C7132 C   1 0.75 1.1683 0.8317 1(600) 7.6(7)
C7142 C   1 0.75 1.141 0.859 1(600) 7.6(7)
C7152 C   1 0.75 1.141 1.141 1(600) 7.6(7)
C7162 C   1 0.75 1.09 0.91 1(600) 7.6(7)
H7172 H   1 0.7546 1.1277 0.9684 1(600) 7.6(7)
C7182 C   1 0.75 1.09 1.09 1(600) 7.6(7)
H7192 H   1 0.7546 1.1277 1.0316 1(600) 7.6(7)
C7202 C   1 0.75 1.0627 0.9373 1(600) 7.6(7)
C7212 C   1 0.75 1.1683 1.1683 1(600) 7.6(7)
C7222 C   1 0.75 1.0627 1.0627 1(600) 7.6(7)
N7232 N   1 0.7501 1.0506 1 1(600) 7.6(7)
N7242 N   1 0.7499 1 0.9494 1(600) 7.6(7)
N7252 N   1 0.7499 1 1.0506 1(600) 7.6(7)
C7262 C   1 0.7485 1.0284 0.9278 1(600) 7.6(7)
C7272 C   1 0.7485 1.0284 1.0722 1(600) 7.6(7)
C7282 C   1 0.7465 1.0171 0.8921 1(600) 7.6(7)
C7292 C   1 0.7465 1.0171 1.1079 1(600) 7.6(7)
H7302 H   1 0.7454 1.0316 0.8723 1(600) 7.6(7)
H7312 H   1 0.7454 1.0316 1.1277 1(600) 7.6(7)
C7322 C   1 0.7205 1.1079 0.9024 1(600) 7.6(7)
C7332 C   1 0.7205 1.1079 1.0976 1(600) 7.6(7)
C7342 C   1 0.7202 1.1335 0.8765 1(600) 7.6(7)
C7352 C   1 0.7202 1.1335 1.1235 1(600) 7.6(7)
H7362 H   1 0.6998 1.103 0.9149 1(600) 7.6(7)
H7372 H   1 0.6998 1.103 1.0851 1(600) 7.6(7)
H7382 H   1 0.6993 1.1455 0.8712 1(600) 7.6(7)
H7392 H   1 0.6993 1.1455 1.1288 1(600) 7.6(7)
H7402 H   1 0.8007 0.8712 1.1455 1(600) 7.6(7)
H7412 H   1 0.8007 0.8712 0.8545 1(600) 7.6(7)
H7422 H   1 0.8002 0.9149 1.103 1(600) 7.6(7)
H7432 H   1 0.8002 0.9149 0.897 1(600) 7.6(7)
C7442 C   1 0.7798 0.8765 1.1335 1(600) 7.6(7)
C7452 C   1 0.7795 0.9024 1.1079 1(600) 7.6(7)
C7462 C   1 0.7798 0.8765 0.8665 1(600) 7.6(7)
C7472 C   1 0.7795 0.9024 0.8921 1(600) 7.6(7)
C7482 C   1 0.7535 0.8921 1.0171 1(600) 7.6(7)
C7492 C   1 0.7535 0.8921 0.9829 1(600) 7.6(7)
C7502 C   1 0.7515 0.9278 1.0284 1(600) 7.6(7)
C7512 C   1 0.7515 0.9278 0.9716 1(600) 7.6(7)
C7522 C   1 0.75 0.8317 1.1683 1(600) 7.6(7)
C7532 C   1 0.75 0.859 1.141 1(600) 7.6(7)
C7542 C   1 0.75 0.91 1.09 1(600) 7.6(7)
C7552 C   1 0.75 0.9373 1.0627 1(600) 7.6(7)
H7562 H   1 0.7546 0.8723 1.0316 1(600) 7.6(7)
C7572 C   1 0.75 0.8317 0.8317 1(600) 7.6(7)
C7582 C   1 0.75 0.859 0.859 1(600) 7.6(7)
H7592 H   1 0.7546 0.8723 0.9684 1(600) 7.6(7)
C7602 C   1 0.75 0.91 0.91 1(600) 7.6(7)
C7612 C   1 0.75 0.9373 0.9373 1(600) 7.6(7)
N7622 N   1 0.7501 0.9494 1 1(600) 7.6(7)
C7632 C   1 0.7485 0.9716 1.0722 1(600) 7.6(7)
C7642 C   1 0.7485 0.9716 0.9278 1(600) 7.6(7)
C7652 C   1 0.7465 0.9829 1.1079 1(600) 7.6(7)
C7662 C   1 0.7465 0.9829 0.8921 1(600) 7.6(7)
H7672 H   1 0.7454 0.9684 1.1277 1(600) 7.6(7)
H7682 H   1 0.7454 0.9684 0.8723 1(600) 7.6(7)
C7692 C   1 0.7205 0.8921 1.0976 1(600) 7.6(7)
C7702 C   1 0.7202 0.8665 1.1235 1(600) 7.6(7)
C7712 C   1 0.7205 0.8921 0.9024 1(600) 7.6(7)
C7722 C   1 0.7202 0.8665 0.8765 1(600) 7.6(7)
H7732 H   1 0.6998 0.897 1.0851 1(600) 7.6(7)
H7742 H   1 0.6993 0.8545 1.1288 1(600) 7.6(7)
H7752 H   1 0.6998 0.897 0.9149 1(600) 7.6(7)
H7762 H   1 0.6993 0.8545 0.8712 1(600) 7.6(7)
H7013 H   1 0.3545 1.1993 1.1288 1(140) 7.6(7)
H7023 H   1 0.3545 1.1993 0.8712 1(140) 7.6(7)
H7033 H   1 0.397 1.1998 1.0851 1(140) 7.6(7)
H7043 H   1 0.397 1.1998 0.9149 1(140) 7.6(7)
C7053 C   1 0.3665 1.2202 1.1235 1(140) 7.6(7)
C7063 C   1 0.3665 1.2202 0.8765 1(140) 7.6(7)
C7073 C   1 0.3921 1.2205 1.0976 1(140) 7.6(7)
C7083 C   1 0.3921 1.2205 0.9024 1(140) 7.6(7)
C7093 C   1 0.4829 1.2465 1.1079 1(140) 7.6(7)
C7103 C   1 0.4829 1.2465 0.8921 1(140) 7.6(7)
C7113 C   1 0.4716 1.2485 1.0722 1(140) 7.6(7)
C7123 C   1 0.4716 1.2485 0.9278 1(140) 7.6(7)
C7133 C   1 0.359 1.25 1.141 1(140) 7.6(7)
C7143 C   1 0.41 1.25 1.09 1(140) 7.6(7)
C7153 C   1 0.359 1.25 0.859 1(140) 7.6(7)
C7163 C   1 0.4373 1.25 1.0627 1(140) 7.6(7)
C7173 C   1 0.41 1.25 0.91 1(140) 7.6(7)
C7183 C   1 0.4373 1.25 0.9373 1(140) 7.6(7)
C7193 C   1 0.3317 1.25 0.8317 1(140) 7.6(7)
H7203 H   1 0.4684 1.2454 1.1277 1(140) 7.6(7)
H7213 H   1 0.4684 1.2454 0.8723 1(140) 7.6(7)
N7223 N   1 0.4494 1.2501 1 1(140) 7.6(7)
C7233 C   1 0.4278 1.2515 1.0284 1(140) 7.6(7)
C7243 C   1 0.4278 1.2515 0.9716 1(140) 7.6(7)
C7253 C   1 0.3317 1.25 1.1683 1(140) 7.6(7)
C7263 C   1 0.3921 1.2535 1.0171 1(140) 7.6(7)
C7273 C   1 0.3921 1.2535 0.9829 1(140) 7.6(7)
H7283 H   1 0.3723 1.2546 1.0316 1(140) 7.6(7)
H7293 H   1 0.3723 1.2546 0.9684 1(140) 7.6(7)
C7303 C   1 0.4024 1.2795 1.1079 1(140) 7.6(7)
C7313 C   1 0.3765 1.2798 1.1335 1(140) 7.6(7)
C7323 C   1 0.4024 1.2795 0.8921 1(140) 7.6(7)
C7333 C   1 0.3765 1.2798 0.8665 1(140) 7.6(7)
H7343 H   1 0.4149 1.3002 1.103 1(140) 7.6(7)
H7353 H   1 0.3712 1.3007 1.1455 1(140) 7.6(7)
H7363 H   1 0.4149 1.3002 0.897 1(140) 7.6(7)
H7373 H   1 0.3712 1.3007 0.8545 1(140) 7.6(7)
H7383 H   1 0.6455 1.1993 1.1288 1(140) 7.6(7)
H7393 H   1 0.6455 1.1993 0.8712 1(140) 7.6(7)
H7403 H   1 0.603 1.1998 1.0851 1(140) 7.6(7)
H7413 H   1 0.603 1.1998 0.9149 1(140) 7.6(7)
C7423 C   1 0.6335 1.2202 1.1235 1(140) 7.6(7)
C7433 C   1 0.6079 1.2205 1.0976 1(140) 7.6(7)
C7443 C   1 0.6335 1.2202 0.8765 1(140) 7.6(7)
C7453 C   1 0.6079 1.2205 0.9024 1(140) 7.6(7)
C7463 C   1 0.5171 1.2465 1.1079 1(140) 7.6(7)
C7473 C   1 0.5171 1.2465 0.8921 1(140) 7.6(7)
C7483 C   1 0.5284 1.2485 1.0722 1(140) 7.6(7)
C7493 C   1 0.5284 1.2485 0.9278 1(140) 7.6(7)
C7503 C   1 0.641 1.25 1.141 1(140) 7.6(7)
C7513 C   1 0.59 1.25 1.09 1(140) 7.6(7)
C7523 C   1 0.5627 1.25 1.0627 1(140) 7.6(7)
H7533 H   1 0.5316 1.2454 1.1277 1(140) 7.6(7)
C7543 C   1 0.5627 1.25 0.9373 1(140) 7.6(7)
C7553 C   1 0.59 1.25 0.91 1(140) 7.6(7)
C7563 C   1 0.641 1.25 0.859 1(140) 7.6(7)
C7573 C   1 0.6683 1.25 0.8317 1(140) 7.6(7)
N7583 N   1 0.5 1.2499 1.0506 1(140) 7.6(7)
H7593 H   1 0.5316 1.2454 0.8723 1(140) 7.6(7)
N7603 N   1 0.5506 1.2501 1 1(140) 7.6(7)
N7613 N   1 0.5 1.2499 0.9494 1(140) 7.6(7)
C7623 C   1 0.6683 1.25 1.1683 1(140) 7.6(7)
C7633 C   1 0.5722 1.2515 1.0284 1(140) 7.6(7)
C7643 C   1 0.5722 1.2515 0.9716 1(140) 7.6(7)
C7653 C   1 0.6079 1.2535 1.0171 1(140) 7.6(7)
C7663 C   1 0.6079 1.2535 0.9829 1(140) 7.6(7)
H7673 H   1 0.6277 1.2546 1.0316 1(140) 7.6(7)
H7683 H   1 0.6277 1.2546 0.9684 1(140) 7.6(7)
C7693 C   1 0.5976 1.2795 1.1079 1(140) 7.6(7)
C7703 C   1 0.6235 1.2798 1.1335 1(140) 7.6(7)
C7713 C   1 0.5976 1.2795 0.8921 1(140) 7.6(7)
C7723 C   1 0.6235 1.2798 0.8665 1(140) 7.6(7)
H7733 H   1 0.5851 1.3002 1.103 1(140) 7.6(7)
H7743 H   1 0.6288 1.3007 1.1455 1(140) 7.6(7)
H7753 H   1 0.5851 1.3002 0.897 1(140) 7.6(7)
H7763 H   1 0.6288 1.3007 0.8545 1(140) 7.6(7)
H8011 H   1 0.8712 0.3545 1.1993 1(30) 7.6(7)
H8021 H   1 1.1288 0.3545 1.1993 1(30) 7.6(7)
H8031 H   1 0.9149 0.397 1.1998 1(30) 7.6(7)
H8041 H   1 1.0851 0.397 1.1998 1(30) 7.6(7)
C8051 C   1 0.8765 0.3665 1.2202 1(30) 7.6(7)
C8061 C   1 0.9024 0.3921 1.2205 1(30) 7.6(7)
C8071 C   1 1.1235 0.3665 1.2202 1(30) 7.6(7)
C8081 C   1 1.0976 0.3921 1.2205 1(30) 7.6(7)
C8091 C   1 0.8921 0.4829 1.2465 1(30) 7.6(7)
C8101 C   1 1.1079 0.4829 1.2465 1(30) 7.6(7)
C8111 C   1 0.9278 0.4716 1.2485 1(30) 7.6(7)
C8121 C   1 1.0722 0.4716 1.2485 1(30) 7.6(7)
C8131 C   1 0.859 0.359 1.25 1(30) 7.6(7)
C8141 C   1 0.91 0.41 1.25 1(30) 7.6(7)
C8151 C   1 0.9373 0.4373 1.25 1(30) 7.6(7)
H8161 H   1 0.8723 0.4684 1.2454 1(30) 7.6(7)
C8171 C   1 1.0627 0.4373 1.25 1(30) 7.6(7)
C8181 C   1 1.09 0.41 1.25 1(30) 7.6(7)
C8191 C   1 1.141 0.359 1.25 1(30) 7.6(7)
H8201 H   1 1.1277 0.4684 1.2454 1(30) 7.6(7)
C8211 C   1 0.8317 0.3317 1.25 1(30) 7.6(7)
N8221 N   1 1 0.4494 1.2501 1(30) 7.6(7)
C8231 C   1 0.9716 0.4278 1.2515 1(30) 7.6(7)
C8241 C   1 1.1683 0.3317 1.25 1(30) 7.6(7)
C8251 C   1 1.0284 0.4278 1.2515 1(30) 7.6(7)
C8261 C   1 0.9829 0.3921 1.2535 1(30) 7.6(7)
C8271 C   1 1.0171 0.3921 1.2535 1(30) 7.6(7)
H8281 H   1 0.9684 0.3723 1.2546 1(30) 7.6(7)
H8291 H   1 1.0316 0.3723 1.2546 1(30) 7.6(7)
C8301 C   1 0.8921 0.4024 1.2795 1(30) 7.6(7)
C8311 C   1 0.8665 0.3765 1.2798 1(30) 7.6(7)
C8321 C   1 1.1079 0.4024 1.2795 1(30) 7.6(7)
C8331 C   1 1.1335 0.3765 1.2798 1(30) 7.6(7)
H8341 H   1 0.897 0.4149 1.3002 1(30) 7.6(7)
H8351 H   1 1.103 0.4149 1.3002 1(30) 7.6(7)
H8361 H   1 0.8545 0.3712 1.3007 1(30) 7.6(7)
H8371 H   1 1.1455 0.3712 1.3007 1(30) 7.6(7)
H8381 H   1 0.8712 0.6455 1.1993 1(30) 7.6(7)
H8391 H   1 0.9149 0.603 1.1998 1(30) 7.6(7)
H8401 H   1 1.0851 0.603 1.1998 1(30) 7.6(7)
H8411 H   1 1.1288 0.6455 1.1993 1(30) 7.6(7)
C8421 C   1 0.8765 0.6335 1.2202 1(30) 7.6(7)
C8431 C   1 0.9024 0.6079 1.2205 1(30) 7.6(7)
C8441 C   1 1.0976 0.6079 1.2205 1(30) 7.6(7)
C8451 C   1 1.1235 0.6335 1.2202 1(30) 7.6(7)
C8461 C   1 0.8921 0.5171 1.2465 1(30) 7.6(7)
C8471 C   1 1.1079 0.5171 1.2465 1(30) 7.6(7)
C8481 C   1 0.9278 0.5284 1.2485 1(30) 7.6(7)
C8491 C   1 1.0722 0.5284 1.2485 1(30) 7.6(7)
H8501 H   1 0.8723 0.5316 1.2454 1(30) 7.6(7)
C8511 C   1 0.859 0.641 1.25 1(30) 7.6(7)
C8521 C   1 0.91 0.59 1.25 1(30) 7.6(7)
C8531 C   1 0.9373 0.5627 1.25 1(30) 7.6(7)
N8541 N   1 0.9494 0.5 1.2499 1(30) 7.6(7)
C8551 C   1 0.8317 0.6683 1.25 1(30) 7.6(7)
C8561 C   1 1.0627 0.5627 1.25 1(30) 7.6(7)
N8571 N   1 1.0506 0.5 1.2499 1(30) 7.6(7)
N8581 N   1 1 0.5506 1.2501 1(30) 7.6(7)
C8591 C   1 1.09 0.59 1.25 1(30) 7.6(7)
H8601 H   1 1.1277 0.5316 1.2454 1(30) 7.6(7)
C8611 C   1 1.141 0.641 1.25 1(30) 7.6(7)
C8621 C   1 0.9716 0.5722 1.2515 1(30) 7.6(7)
C8631 C   1 1.0284 0.5722 1.2515 1(30) 7.6(7)
C8641 C   1 1.1683 0.6683 1.25 1(30) 7.6(7)
C8651 C   1 0.9829 0.6079 1.2535 1(30) 7.6(7)
C8661 C   1 1.0171 0.6079 1.2535 1(30) 7.6(7)
H8671 H   1 0.9684 0.6277 1.2546 1(30) 7.6(7)
H8681 H   1 1.0316 0.6277 1.2546 1(30) 7.6(7)
C8691 C   1 0.8921 0.5976 1.2795 1(30) 7.6(7)
C8701 C   1 0.8665 0.6235 1.2798 1(30) 7.6(7)
C8711 C   1 1.1079 0.5976 1.2795 1(30) 7.6(7)
C8721 C   1 1.1335 0.6235 1.2798 1(30) 7.6(7)
H8731 H   1 0.897 0.5851 1.3002 1(30) 7.6(7)
H8741 H   1 0.8545 0.6288 1.3007 1(30) 7.6(7)
H8751 H   1 1.103 0.5851 1.3002 1(30) 7.6(7)
H8761 H   1 1.1455 0.6288 1.3007 1(30) 7.6(7)
H8012 H   1 1.3007 0.6288 0.8545 1(600) 7.6(7)
H8022 H   1 1.3007 0.6288 1.1455 1(600) 7.6(7)
H8032 H   1 1.3002 0.5851 0.897 1(600) 7.6(7)
H8042 H   1 1.3002 0.5851 1.103 1(600) 7.6(7)
C8052 C   1 1.2798 0.6235 0.8665 1(600) 7.6(7)
C8062 C   1 1.2798 0.6235 1.1335 1(600) 7.6(7)
C8072 C   1 1.2795 0.5976 0.8921 1(600) 7.6(7)
C8082 C   1 1.2795 0.5976 1.1079 1(600) 7.6(7)
C8092 C   1 1.2535 0.6079 0.9829 1(600) 7.6(7)
C8102 C   1 1.2535 0.6079 1.0171 1(600) 7.6(7)
C8112 C   1 1.2515 0.5722 0.9716 1(600) 7.6(7)
C8122 C   1 1.2515 0.5722 1.0284 1(600) 7.6(7)
C8132 C   1 1.25 0.6683 0.8317 1(600) 7.6(7)
C8142 C   1 1.25 0.641 0.859 1(600) 7.6(7)
C8152 C   1 1.25 0.641 1.141 1(600) 7.6(7)
C8162 C   1 1.25 0.59 0.91 1(600) 7.6(7)
H8172 H   1 1.2546 0.6277 0.9684 1(600) 7.6(7)
C8182 C   1 1.25 0.59 1.09 1(600) 7.6(7)
H8192 H   1 1.2546 0.6277 1.0316 1(600) 7.6(7)
C8202 C   1 1.25 0.5627 0.9373 1(600) 7.6(7)
C8212 C   1 1.25 0.6683 1.1683 1(600) 7.6(7)
C8222 C   1 1.25 0.5627 1.0627 1(600) 7.6(7)
N8232 N   1 1.2501 0.5506 1 1(600) 7.6(7)
N8242 N   1 1.2499 0.5 0.9494 1(600) 7.6(7)
N8252 N   1 1.2499 0.5 1.0506 1(600) 7.6(7)
C8262 C   1 1.2485 0.5284 0.9278 1(600) 7.6(7)
C8272 C   1 1.2485 0.5284 1.0722 1(600) 7.6(7)
C8282 C   1 1.2465 0.5171 0.8921 1(600) 7.6(7)
C8292 C   1 1.2465 0.5171 1.1079 1(600) 7.6(7)
H8302 H   1 1.2454 0.5316 0.8723 1(600) 7.6(7)
H8312 H   1 1.2454 0.5316 1.1277 1(600) 7.6(7)
C8322 C   1 1.2205 0.6079 0.9024 1(600) 7.6(7)
C8332 C   1 1.2205 0.6079 1.0976 1(600) 7.6(7)
C8342 C   1 1.2202 0.6335 0.8765 1(600) 7.6(7)
C8352 C   1 1.2202 0.6335 1.1235 1(600) 7.6(7)
H8362 H   1 1.1998 0.603 0.9149 1(600) 7.6(7)
H8372 H   1 1.1998 0.603 1.0851 1(600) 7.6(7)
H8382 H   1 1.1993 0.6455 0.8712 1(600) 7.6(7)
H8392 H   1 1.1993 0.6455 1.1288 1(600) 7.6(7)
H8402 H   1 1.3007 0.3712 1.1455 1(600) 7.6(7)
H8412 H   1 1.3007 0.3712 0.8545 1(600) 7.6(7)
H8422 H   1 1.3002 0.4149 1.103 1(600) 7.6(7)
H8432 H   1 1.3002 0.4149 0.897 1(600) 7.6(7)
C8442 C   1 1.2798 0.3765 1.1335 1(600) 7.6(7)
C8452 C   1 1.2795 0.4024 1.1079 1(600) 7.6(7)
C8462 C   1 1.2798 0.3765 0.8665 1(600) 7.6(7)
C8472 C   1 1.2795 0.4024 0.8921 1(600) 7.6(7)
C8482 C   1 1.2535 0.3921 1.0171 1(600) 7.6(7)
C8492 C   1 1.2535 0.3921 0.9829 1(600) 7.6(7)
C8502 C   1 1.2515 0.4278 1.0284 1(600) 7.6(7)
C8512 C   1 1.2515 0.4278 0.9716 1(600) 7.6(7)
C8522 C   1 1.25 0.3317 1.1683 1(600) 7.6(7)
C8532 C   1 1.25 0.359 1.141 1(600) 7.6(7)
C8542 C   1 1.25 0.41 1.09 1(600) 7.6(7)
C8552 C   1 1.25 0.4373 1.0627 1(600) 7.6(7)
H8562 H   1 1.2546 0.3723 1.0316 1(600) 7.6(7)
C8572 C   1 1.25 0.3317 0.8317 1(600) 7.6(7)
C8582 C   1 1.25 0.359 0.859 1(600) 7.6(7)
H8592 H   1 1.2546 0.3723 0.9684 1(600) 7.6(7)
C8602 C   1 1.25 0.41 0.91 1(600) 7.6(7)
C8612 C   1 1.25 0.4373 0.9373 1(600) 7.6(7)
N8622 N   1 1.2501 0.4494 1 1(600) 7.6(7)
C8632 C   1 1.2485 0.4716 1.0722 1(600) 7.6(7)
C8642 C   1 1.2485 0.4716 0.9278 1(600) 7.6(7)
C8652 C   1 1.2465 0.4829 1.1079 1(600) 7.6(7)
C8662 C   1 1.2465 0.4829 0.8921 1(600) 7.6(7)
H8672 H   1 1.2454 0.4684 1.1277 1(600) 7.6(7)
H8682 H   1 1.2454 0.4684 0.8723 1(600) 7.6(7)
C8692 C   1 1.2205 0.3921 1.0976 1(600) 7.6(7)
C8702 C   1 1.2202 0.3665 1.1235 1(600) 7.6(7)
C8712 C   1 1.2205 0.3921 0.9024 1(600) 7.6(7)
C8722 C   1 1.2202 0.3665 0.8765 1(600) 7.6(7)
H8732 H   1 1.1998 0.397 1.0851 1(600) 7.6(7)
H8742 H   1 1.1993 0.3545 1.1288 1(600) 7.6(7)
H8752 H   1 1.1998 0.397 0.9149 1(600) 7.6(7)
H8762 H   1 1.1993 0.3545 0.8712 1(600) 7.6(7)
H8013 H   1 0.8545 0.6993 1.1288 0(150) 7.6(7)
H8023 H   1 0.8545 0.6993 0.8712 0(150) 7.6(7)
H8033 H   1 0.897 0.6998 1.0851 0(150) 7.6(7)
H8043 H   1 0.897 0.6998 0.9149 0(150) 7.6(7)
C8053 C   1 0.8665 0.7202 1.1235 0(150) 7.6(7)
C8063 C   1 0.8665 0.7202 0.8765 0(150) 7.6(7)
C8073 C   1 0.8921 0.7205 1.0976 0(150) 7.6(7)
C8083 C   1 0.8921 0.7205 0.9024 0(150) 7.6(7)
C8093 C   1 0.9829 0.7465 1.1079 0(150) 7.6(7)
C8103 C   1 0.9829 0.7465 0.8921 0(150) 7.6(7)
C8113 C   1 0.9716 0.7485 1.0722 0(150) 7.6(7)
C8123 C   1 0.9716 0.7485 0.9278 0(150) 7.6(7)
C8133 C   1 0.859 0.75 1.141 0(150) 7.6(7)
C8143 C   1 0.91 0.75 1.09 0(150) 7.6(7)
C8153 C   1 0.859 0.75 0.859 0(150) 7.6(7)
C8163 C   1 0.9373 0.75 1.0627 0(150) 7.6(7)
C8173 C   1 0.91 0.75 0.91 0(150) 7.6(7)
C8183 C   1 0.9373 0.75 0.9373 0(150) 7.6(7)
C8193 C   1 0.8317 0.75 0.8317 0(150) 7.6(7)
H8203 H   1 0.9684 0.7454 1.1277 0(150) 7.6(7)
H8213 H   1 0.9684 0.7454 0.8723 0(150) 7.6(7)
N8223 N   1 0.9494 0.7501 1 0(150) 7.6(7)
C8233 C   1 0.9278 0.7515 1.0284 0(150) 7.6(7)
C8243 C   1 0.9278 0.7515 0.9716 0(150) 7.6(7)
C8253 C   1 0.8317 0.75 1.1683 0(150) 7.6(7)
C8263 C   1 0.8921 0.7535 1.0171 0(150) 7.6(7)
C8273 C   1 0.8921 0.7535 0.9829 0(150) 7.6(7)
H8283 H   1 0.8723 0.7546 1.0316 0(150) 7.6(7)
H8293 H   1 0.8723 0.7546 0.9684 0(150) 7.6(7)
C8303 C   1 0.9024 0.7795 1.1079 0(150) 7.6(7)
C8313 C   1 0.8765 0.7798 1.1335 0(150) 7.6(7)
C8323 C   1 0.9024 0.7795 0.8921 0(150) 7.6(7)
C8333 C   1 0.8765 0.7798 0.8665 0(150) 7.6(7)
H8343 H   1 0.9149 0.8002 1.103 0(150) 7.6(7)
H8353 H   1 0.8712 0.8007 1.1455 0(150) 7.6(7)
H8363 H   1 0.9149 0.8002 0.897 0(150) 7.6(7)
H8373 H   1 0.8712 0.8007 0.8545 0(150) 7.6(7)
H8383 H   1 1.1455 0.6993 1.1288 0(150) 7.6(7)
H8393 H   1 1.1455 0.6993 0.8712 0(150) 7.6(7)
H8403 H   1 1.103 0.6998 1.0851 0(150) 7.6(7)
H8413 H   1 1.103 0.6998 0.9149 0(150) 7.6(7)
C8423 C   1 1.1335 0.7202 1.1235 0(150) 7.6(7)
C8433 C   1 1.1079 0.7205 1.0976 0(150) 7.6(7)
C8443 C   1 1.1335 0.7202 0.8765 0(150) 7.6(7)
C8453 C   1 1.1079 0.7205 0.9024 0(150) 7.6(7)
C8463 C   1 1.0171 0.7465 1.1079 0(150) 7.6(7)
C8473 C   1 1.0171 0.7465 0.8921 0(150) 7.6(7)
C8483 C   1 1.0284 0.7485 1.0722 0(150) 7.6(7)
C8493 C   1 1.0284 0.7485 0.9278 0(150) 7.6(7)
C8503 C   1 1.141 0.75 1.141 0(150) 7.6(7)
C8513 C   1 1.09 0.75 1.09 0(150) 7.6(7)
C8523 C   1 1.0627 0.75 1.0627 0(150) 7.6(7)
H8533 H   1 1.0316 0.7454 1.1277 0(150) 7.6(7)
C8543 C   1 1.0627 0.75 0.9373 0(150) 7.6(7)
C8553 C   1 1.09 0.75 0.91 0(150) 7.6(7)
C8563 C   1 1.141 0.75 0.859 0(150) 7.6(7)
C8573 C   1 1.1683 0.75 0.8317 0(150) 7.6(7)
N8583 N   1 1 0.7499 1.0506 0(150) 7.6(7)
H8593 H   1 1.0316 0.7454 0.8723 0(150) 7.6(7)
N8603 N   1 1.0506 0.7501 1 0(150) 7.6(7)
N8613 N   1 1 0.7499 0.9494 0(150) 7.6(7)
C8623 C   1 1.1683 0.75 1.1683 0(150) 7.6(7)
C8633 C   1 1.0722 0.7515 1.0284 0(150) 7.6(7)
C8643 C   1 1.0722 0.7515 0.9716 0(150) 7.6(7)
C8653 C   1 1.1079 0.7535 1.0171 0(150) 7.6(7)
C8663 C   1 1.1079 0.7535 0.9829 0(150) 7.6(7)
H8673 H   1 1.1277 0.7546 1.0316 0(150) 7.6(7)
H8683 H   1 1.1277 0.7546 0.9684 0(150) 7.6(7)
C8693 C   1 1.0976 0.7795 1.1079 0(150) 7.6(7)
C8703 C   1 1.1235 0.7798 1.1335 0(150) 7.6(7)
C8713 C   1 1.0976 0.7795 0.8921 0(150) 7.6(7)
C8723 C   1 1.1235 0.7798 0.8665 0(150) 7.6(7)
H8733 H   1 1.0851 0.8002 1.103 0(150) 7.6(7)
H8743 H   1 1.1288 0.8007 1.1455 0(150) 7.6(7)
H8753 H   1 1.0851 0.8002 0.897 0(150) 7.6(7)
H8763 H   1 1.1288 0.8007 0.8545 0(150) 7.6(7)
